# Supplementary material for: Profiling of the muscle-specific dystroglycan interactome reveals the role of Hippo signaling in muscular dystrophy and age-dependent muscle atrophy
Source: BMC Med. 2020 Jan 21;18:8. doi: 10.1186/s12916-019-1478-3 (PMC6971923; doi:10.1186/s12916-019-1478-3)
Supplement: Supplementary file 1 — Additional file 1: Data S1. Original mass spectrometry data of Dg interactors in muscles. [file 12916_2019_1478_MOESM1_ESM.xlsx]

## Sheet: Original Samples Report
Y_Xie_261113_GelA_L1-L6_drosophila_uniprot, Samples report created on 09/23/2014
Experiment: Y_Xie_261113_GelA_L1-L6_drosophila_uniprot
	Peak List Generator: unknown
		Version: unknown
		Charge States Calculated: unknown
		Deisotoped: unknown
		Textual Annotation: unknown
	Database Set: 1 Database
		Database Name: the uniprotDrosophila database
			Version: unknown
			Taxonomy: All Entries
			Number of Proteins: 41251
		Does database contain common contaminants?: unknown
	Search Engine Set: 1 Search Engine
		Search Engine: Mascot
			Version: 2.3.02
			Samples: All Samples
			Fragment Tolerance: 0.60 Da (Monoisotopic)
			Parent Tolerance: 10.0 PPM (Monoisotopic)
			Fixed Modifications:
			Variable Modifications: +16 on M (Oxidation), +57 on C (Carbamidomethyl)
			Database: the uniprotDrosophila database (unknown version, 41251 entries)
			Digestion Enzyme: Trypsin
			Max Missed Cleavages: 2
			Probability Model:
				mascot_daemon_merge (F080830): Peptide Prophet with Delta Mass Correction (No decoys found) [all charge states]
				mascot_daemon_merge (F080832): Peptide Prophet with Delta Mass Correction (No decoys found) [all charge states]
				mascot_daemon_merge (F080833): Peptide Prophet with Delta Mass Correction (No decoys found) [all charge states]
				mascot_daemon_merge (F080834): Peptide Prophet with Delta Mass Correction (No decoys found) [all charge states]
				mascot_daemon_merge (F080835): Peptide Prophet with Delta Mass Correction (No decoys found) [all charge states]
				mascot_daemon_merge (F080836): Peptide Prophet with Delta Mass Correction (No decoys found) [all charge states]
	Scaffold: Version: Scaffold_4.3.0
		Modification Metadata Set: 1541 modifications
			Source: G:\Scaffold 41\parameters\unimod.xml
			Comment:
		Protein Grouping Strategy: Experiment-wide grouping with binary peptide-protein weights
		Peptide Thresholds: 95.0% minimum
		Protein Thresholds: 95.0% minimum and 1 peptide minimum
		Peptide FDR: 0.5% (Prophet)
		Protein FDR: 0.6% (Prophet)
		GO Annotation Source(s):
Y_Xie_261113_GelA_L1-L6_drosophila_uniprot	Displaying:Total Spectrum Count								Y_Xie_261113_GelA_L1_drosophila_uniprot	Y_Xie_261113_GelA_L2_drosophila_uniprot	Y_Xie_261113_GelA_L3_drosophila_uniprot	Y_Xie_261113_GelA_L4_drosophila_uniprot	Y_Xie_261113_GelA_L5_drosophila_uniprot	Y_Xie_261113_GelA_L6_drosophila_uniprot
#	Visible?	Starred?	Identified Proteins (1506)	Accession Number	Molecular Weight	Protein Grouping Ambiguity	Quantitative Variance	Taxonomy	Lane 1	Lane 2	Lane 3	Lane 4	Lane 5	Lane 6
1	TRUE	Empty	Myosin heavy chain, isoform T OS=Drosophila melanogaster GN=Mhc PE=4 SV=1	tr|M9NEP1|M9NEP1_DROME	224 kDa	TRUE		unknown	1085	1307	907	1485	877	1214
2	TRUE	Empty	Dystroglycan type I OS=Drosophila melanogaster GN=Dg PE=2 SV=1	tr|Q8WR08|Q8WR08_DROME	130 kDa			unknown	153	1176	197	992	201	1136
3	TRUE	Empty	GH10595p OS=Drosophila melanogaster GN=Gpo-1 PE=2 SV=1	tr|Q7K569|Q7K569_DROME	80 kDa			unknown	211	786	199	756	210	945
4	TRUE	Empty	Zipper, isoform D OS=Drosophila melanogaster GN=zip PE=4 SV=1	tr|Q59E59|Q59E59_DROME	232 kDa	TRUE		unknown	347	658	219	668	205	553
5	TRUE	Empty	Isoform A of ADP,ATP carrier protein OS=Drosophila melanogaster GN=sesB	sp|Q26365-2|ADT_DROME	33 kDa			unknown	224	275	224	312	246	313
6	TRUE	Empty	Actin-87E OS=Drosophila melanogaster GN=Act87E PE=1 SV=1	sp|P10981|ACT5_DROME	42 kDa	TRUE		unknown	194	206	195	251	202	238
7	TRUE	Empty	Terribly reduced optic lobes, isoform Z OS=Drosophila melanogaster GN=trol PE=4 SV=1	tr|M9NE61|M9NE61_DROME	471 kDa	TRUE		unknown	246	188	115	145	134	141
8	TRUE	Empty	Bent, isoform I OS=Drosophila melanogaster GN=bt PE=4 SV=1	tr|L0MN91|L0MN91_DROME	993 kDa	TRUE		unknown	194	137	100	122	123	153
9	TRUE	Empty	Isoform A of Calcium-transporting ATPase sarcoplasmic/endoplasmic reticulum type OS=Drosophila melanogaster GN=Ca-P60A	sp|P22700-2|ATC1_DROME	110 kDa	TRUE		unknown	171	157	168	161	191	154
10	TRUE	Empty	CG3523, isoform C OS=Drosophila melanogaster GN=CG3523 PE=4 SV=2	tr|B7Z001|B7Z001_DROME (+1)	278 kDa	TRUE		unknown	221	147	103	157	135	105
11	TRUE	Empty	Tubulin beta-1 chain OS=Drosophila melanogaster GN=betaTub56D PE=1 SV=2	sp|Q24560|TBB1_DROME	50 kDa	TRUE		unknown	133	168	148	155	167	190
12	TRUE	Empty	ATP synthase subunit beta OS=Drosophila melanogaster GN=ATPsyn-beta PE=3 SV=1	tr|L0MQ04|L0MQ04_DROME	55 kDa			unknown	167	130	158	124	189	154
13	TRUE	Empty	Apolipophorins OS=Drosophila melanogaster GN=Rfabg PE=1 SV=2	sp|Q9V496|APLP_DROME (+1)	373 kDa			unknown	170	149	63	109	106	104
14	TRUE	Empty	CG10226, isoform A OS=Drosophila melanogaster GN=CG10226 PE=4 SV=1	tr|Q9VRW2|Q9VRW2_DROME	147 kDa			unknown	1	242	1	231	0	257
15	TRUE	Empty	Tubulin alpha-1 chain OS=Drosophila melanogaster GN=alphaTub84B PE=2 SV=1	sp|P06603|TBA1_DROME (+2)	50 kDa	TRUE		unknown	130	127	132	119	137	141
16	TRUE	Empty	SD23689p (Fragment) OS=Drosophila melanogaster GN=CG9485-RB PE=2 SV=1	tr|C7LAB1|C7LAB1_DROME	185 kDa	TRUE		unknown	229	41	151	34	194	36
17	TRUE	Empty	ATP synthase subunit alpha, mitochondrial OS=Drosophila melanogaster GN=blw PE=1 SV=2	sp|P35381|ATPA_DROME	59 kDa			unknown	119	98	121	85	141	99
18	TRUE	Empty	Paramyosin, long form OS=Drosophila melanogaster GN=Prm PE=1 SV=1	sp|P35415|MYSP1_DROME (+1)	102 kDa	TRUE		unknown	155	106	147	141	120	106
19	TRUE	Empty	Elongation factor 1-alpha 1 OS=Drosophila melanogaster GN=Ef1alpha48D PE=1 SV=2	sp|P08736|EF1A1_DROME (+1)	50 kDa	TRUE		unknown	142	103	117	83	142	113
20	TRUE	Empty	Fat-body protein 1 OS=Drosophila melanogaster GN=Fbp1 PE=2 SV=2	sp|Q04691|FBP1_DROME (+1)	120 kDa			unknown	119	132	114	147	100	137
21	TRUE	Empty	Spectrin alpha chain OS=Drosophila melanogaster GN=alpha-Spec PE=1 SV=2	sp|P13395|SPTCA_DROME (+1)	278 kDa			unknown	114	182	13	155	73	110
22	TRUE	Empty	AT02348p OS=Drosophila melanogaster GN=CG4169 PE=2 SV=1	tr|Q9VV75|Q9VV75_DROME	45 kDa			unknown	155	83	140	77	173	89
23	TRUE	Empty	Pyruvate carboxylase OS=Drosophila melanogaster GN=CG1516 PE=2 SV=1	tr|Q7KN97|Q7KN97_DROME	131 kDa			unknown	136	69	89	57	105	58
24	TRUE	Empty	Laminin subunit alpha OS=Drosophila melanogaster GN=LanA PE=1 SV=2	sp|Q00174|LAMA_DROME (+1)	411 kDa			unknown	16	195	4	152	2	186
25	TRUE	Empty	Isoform B of Titin OS=Drosophila melanogaster GN=sls	sp|Q9I7U4-3|TITIN_DROME	2042 kDa	TRUE		unknown	85	55	22	100	8	72
26	TRUE	Empty	Unc-89, isoform C OS=Drosophila melanogaster GN=Unc-89 PE=4 SV=1	tr|A8DYP0|A8DYP0_DROME	476 kDa			unknown	93	71	30	69	45	99
27	TRUE	Empty	Isoform A of Probable isocitrate dehydrogenase [NAD] subunit alpha, mitochondrial OS=Drosophila melanogaster GN=l(1)G0156	sp|Q9VWH4-2|IDH3A_DROME	39 kDa			unknown	80	78	80	81	89	83
28	TRUE	Empty	Stretchin-Mlck, isoform C OS=Drosophila melanogaster GN=Strn-Mlck PE=4 SV=1	tr|A1ZA67|A1ZA67_DROME	497 kDa	TRUE		unknown	110	46	68	41	78	59
29	TRUE	Empty	Glyceraldehyde-3-phosphate dehydrogenase 2 OS=Drosophila melanogaster GN=Gapdh2 PE=1 SV=2	sp|P07487|G3P2_DROME (+1)	35 kDa	TRUE		unknown	79	61	67	62	80	73
30	TRUE	Empty	Tropomyosin-1, isoforms 33/34 OS=Drosophila melanogaster GN=Tm1 PE=1 SV=2	sp|P49455|TPM4_DROME	55 kDa	TRUE		unknown	69	89	67	98	62	94
31	TRUE	Empty	Elongation factor 2 OS=Drosophila melanogaster GN=Ef2b PE=1 SV=4	sp|P13060|EF2_DROME	94 kDa			unknown	97	43	91	31	106	47
32	TRUE	Empty	CG9090 OS=Drosophila melanogaster GN=CG9090-RA PE=2 SV=1	tr|Q7JUS9|Q7JUS9_DROME	41 kDa	TRUE		unknown	57	62	40	54	49	62
33	TRUE	Empty	Larval serum protein 1 gamma chain OS=Drosophila melanogaster GN=Lsp1gamma PE=2 SV=2	sp|P11997|LSP1G_DROME	93 kDa	TRUE		unknown	41	77	42	83	47	70
34	TRUE	Empty	Na pump alpha subunit, isoform I OS=Drosophila melanogaster GN=Atpalpha PE=3 SV=1	tr|E1JIR4|E1JIR4_DROME	111 kDa			unknown	38	87	37	62	40	95
35	TRUE	Empty	Isoform Larval muscle of Alpha-actinin, sarcomeric OS=Drosophila melanogaster GN=Actn	sp|P18091-3|ACTN_DROME (+4)	106 kDa			unknown	88	39	71	57	84	46
36	TRUE	Empty	Beta spectrin, isoform B OS=Drosophila melanogaster GN=beta-Spec PE=4 SV=1	tr|M9PF16|M9PF16_DROME	268 kDa			unknown	59	90	12	97	27	41
37	TRUE	Empty	Ubiquitin-40S ribosomal protein S27a OS=Drosophila melanogaster GN=RpS27A PE=1 SV=2	sp|P15357|RS27A_DROME (+1)	18 kDa			unknown	19	81	13	61	20	77
38	TRUE	Empty	Lethal (1) G0334, isoform C OS=Drosophila melanogaster GN=l(1)G0334 PE=2 SV=1	tr|Q7KVX1|Q7KVX1_DROME (+1)	49 kDa			unknown	69	36	62	33	96	44
39	TRUE	Empty	Isoform Embryonic of Tropomyosin-2 OS=Drosophila melanogaster GN=Tm2	sp|P09491-2|TPM2_DROME	33 kDa	TRUE		unknown	45	63	52	81	59	72
40	TRUE	Empty	Catalase OS=Drosophila melanogaster GN=Cat PE=1 SV=2	sp|P17336|CATA_DROME	57 kDa	TRUE		unknown	64	47	72	41	81	40
41	TRUE	Empty	BcDNA.GH08860 OS=Drosophila melanogaster GN=Tps1 PE=2 SV=1	tr|Q9Y119|Q9Y119_DROME	91 kDa			unknown	82	29	63	29	65	46
42	TRUE	Empty	Myosin regulatory light chain 2 OS=Drosophila melanogaster GN=Mlc2 PE=1 SV=2	sp|P18432|MLR_DROME	24 kDa			unknown	49	66	50	89	57	70
43	TRUE	Empty	Isoform 3 of Troponin T, skeletal muscle OS=Drosophila melanogaster GN=up	sp|P19351-3|TNNT_DROME (+1)	47 kDa	TRUE		unknown	37	54	50	65	47	55
44	TRUE	Empty	Heat shock 70 kDa protein cognate 4 OS=Drosophila melanogaster GN=Hsc70-4 PE=1 SV=3	sp|P11147|HSP7D_DROME (+1)	71 kDa	TRUE		unknown	62	44	58	42	57	48
45	TRUE	Empty	Isoform B of Pyruvate kinase OS=Drosophila melanogaster GN=PyK	sp|O62619-2|KPYK_DROME (+1)	55 kDa			unknown	49	53	52	60	55	59
46	TRUE	Empty	CG8036, isoform B OS=Drosophila melanogaster GN=CG8036 PE=2 SV=3	tr|Q9VHN7|Q9VHN7_DROME	68 kDa			unknown	68	37	69	33	79	30
47	TRUE	Empty	CG11876, isoform A OS=Drosophila melanogaster GN=CG11876 PE=2 SV=1	tr|Q7K5K3|Q7K5K3_DROME	39 kDa			unknown	59	52	50	42	65	56
48	TRUE	Empty	Actin-5C OS=Drosophila melanogaster GN=Act5C PE=1 SV=4	sp|P10987|ACT1_DROME	42 kDa	TRUE		unknown	167	178	164	204	166	214
49	TRUE	Empty	Alcohol dehydrogenase OS=Drosophila melanogaster GN=Adh PE=1 SV=2	sp|P00334|ADH_DROME	28 kDa	TRUE		unknown	39	36	33	41	36	40
50	TRUE	Empty	CG6439, isoform A OS=Drosophila melanogaster GN=CG6439 PE=2 SV=1	tr|Q9VD58|Q9VD58_DROME	40 kDa			unknown	60	51	48	40	50	41
51	TRUE	Empty	Heat shock protein 83 OS=Drosophila melanogaster GN=Hsp83 PE=1 SV=1	sp|P02828|HSP83_DROME (+1)	82 kDa			unknown	60	21	40	21	52	28
52	TRUE	Empty	CG3731, isoform A OS=Drosophila melanogaster GN=CG3731 PE=2 SV=2	tr|Q9VFF0|Q9VFF0_DROME	52 kDa			unknown	58	32	45	32	67	34
53	TRUE	Empty	Isoform A of Triosephosphate isomerase OS=Drosophila melanogaster GN=Tpi	sp|P29613-1|TPIS_DROME	38 kDa			unknown	53	31	47	40	70	28
54	TRUE	Empty	Aconitase, isoform B OS=Drosophila melanogaster GN=Acon PE=2 SV=2	tr|Q9VIE8|Q9VIE8_DROME	85 kDa	TRUE		unknown	69	20	58	23	54	28
55	TRUE	Empty	SkpA associated protein, isoform A OS=Drosophila melanogaster GN=skap PE=3 SV=2	tr|Q9VHJ8|Q9VHJ8_DROME	55 kDa			unknown	49	39	57	35	69	47
56	TRUE	Empty	Glucose-6-phosphate isomerase OS=Drosophila melanogaster GN=Pgi PE=2 SV=2	sp|P52029|G6PI_DROME	62 kDa			unknown	56	30	60	28	75	35
57	TRUE	Empty	CG5261, isoform E OS=Drosophila melanogaster GN=CG5261 PE=3 SV=1	tr|M9PCG1|M9PCG1_DROME	53 kDa			unknown	54	37	50	39	63	33
58	TRUE	Empty	Eukaryotic initiation factor 4A OS=Drosophila melanogaster GN=eIF-4a PE=1 SV=3	sp|Q02748|IF4A_DROME (+1)	46 kDa			unknown	39	44	44	34	56	44
59	TRUE	Empty	CG11198, isoform B OS=Drosophila melanogaster GN=ACC PE=2 SV=1	tr|Q7JV23|Q7JV23_DROME	262 kDa			unknown	77	22	45	22	60	4
60	TRUE	Empty	GH22814p (Fragment) OS=Drosophila melanogaster PE=2 SV=1	tr|Q4QPQ0|Q4QPQ0_DROME (+1)	62 kDa			unknown	51	33	58	32	66	29
61	TRUE	Empty	Isoform A of 6-phosphofructokinase OS=Drosophila melanogaster GN=Pfk	sp|P52034-2|K6PF_DROME	105 kDa			unknown	74	27	50	24	73	27
62	TRUE	Empty	CG7920, isoform A OS=Drosophila melanogaster GN=CG7920 PE=2 SV=1	tr|Q9VAC1|Q9VAC1_DROME	52 kDa			unknown	56	34	51	33	58	40
63	TRUE	Empty	CG5028, isoform C OS=Drosophila melanogaster GN=CG5028-RC PE=2 SV=1	tr|A8JRB8|A8JRB8_DROME (+2)	43 kDa			unknown	35	38	37	29	50	42
64	TRUE	Empty	Glutactin OS=Drosophila melanogaster GN=Glt PE=1 SV=2	sp|P33438|GLT_DROME (+1)	119 kDa			unknown	61	27	52	33	62	28
65	TRUE	Empty	Guanine nucleotide-binding protein subunit beta-like protein OS=Drosophila melanogaster GN=Rack1 PE=1 SV=2	sp|O18640|GBLP_DROME (+1)	36 kDa			unknown	53	25	53	29	56	27
66	TRUE	Empty	V-type proton ATPase subunit B OS=Drosophila melanogaster GN=Vha55 PE=2 SV=1	sp|P31409|VATB_DROME (+1)	55 kDa			unknown	57	26	54	18	72	23
67	TRUE	Empty	Troponin I OS=Drosophila melanogaster GN=wupA PE=2 SV=3	sp|P36188|TNNI_DROME	30 kDa	TRUE		unknown	25	38	15	47	13	39
68	TRUE	Empty	Isoform A of Arginine kinase OS=Drosophila melanogaster GN=Argk	sp|P48610-2|KARG_DROME (+2)	61 kDa			unknown	36	33	31	34	40	37
69	TRUE	Empty	CG7470, isoform A OS=Drosophila melanogaster GN=CG7470 PE=2 SV=1	tr|Q9VNW6|Q9VNW6_DROME	84 kDa			unknown	49	24	43	25	46	29
70	TRUE	Empty	Isoform B of Probable citrate synthase, mitochondrial OS=Drosophila melanogaster GN=kdn	sp|Q9W401-2|CISY_DROME	58 kDa			unknown	29	38	32	36	58	35
71	TRUE	Empty	40S ribosomal protein S3a OS=Drosophila melanogaster GN=RpS3A PE=1 SV=4	sp|P55830|RS3A_DROME	30 kDa			unknown	21	26	26	24	27	25
72	TRUE	Empty	V-type proton ATPase catalytic subunit A isoform 2 OS=Drosophila melanogaster GN=Vha68-2 PE=1 SV=2	sp|Q27331|VATA2_DROME (+1)	68 kDa	TRUE		unknown	58	11	41	8	49	18
73	TRUE	Empty	Clathrin heavy chain OS=Drosophila melanogaster GN=Chc PE=1 SV=1	sp|P29742|CLH_DROME	191 kDa			unknown	79	8	45	9	47	5
74	TRUE	Empty	Isoform A of Enolase OS=Drosophila melanogaster GN=Eno	sp|P15007-2|ENO_DROME (+1)	47 kDa			unknown	30	31	40	28	48	38
75	TRUE	Empty	Viking, isoform A OS=Drosophila melanogaster GN=vkg PE=4 SV=1	tr|Q9VMV5|Q9VMV5_DROME	194 kDa			unknown	56	45	31	41	27	35
76	TRUE	Empty	Fructose-bisphosphate aldolase OS=Drosophila melanogaster GN=Ald PE=1 SV=5	sp|P07764|ALF_DROME (+2)	39 kDa			unknown	31	31	34	31	38	37
77	TRUE	Empty	Delta-1-Pyrroline-5-carboxylate dehydrogenase 1, isoform A OS=Drosophila melanogaster GN=P5CDh1 PE=2 SV=1	tr|Q9VNX4|Q9VNX4_DROME	64 kDa			unknown	37	22	41	23	52	23
78	TRUE	Empty	Histone H4 OS=Drosophila melanogaster GN=His4 PE=1 SV=2	sp|P84040|H4_DROME	11 kDa			unknown	17	52	26	52	27	50
79	TRUE	Empty	PDZ and LIM domain protein Zasp OS=Drosophila melanogaster GN=Zasp52 PE=1 SV=2	sp|A1ZA47|ZASP_DROME	238 kDa	TRUE		unknown	46	24	31	23	39	21
80	TRUE	Empty	Papilin OS=Drosophila melanogaster GN=Ppn PE=1 SV=2	sp|Q868Z9|PPN_DROME	313 kDa			unknown	36	35	16	28	21	24
81	TRUE	Empty	Peroxiredoxin 1 OS=Drosophila melanogaster GN=Jafrac1 PE=1 SV=1	sp|Q9V3P0|PRDX1_DROME	22 kDa			unknown	47	19	38	24	48	25
82	TRUE	Empty	Isoform A of Thioredoxin reductase 1, mitochondrial OS=Drosophila melanogaster GN=Trxr-1	sp|P91938-2|TRXR1_DROME	53 kDa			unknown	52	21	44	11	61	19
83	TRUE	Empty	RH24570p (Fragment) OS=Drosophila melanogaster GN=CG2907 PE=2 SV=1	tr|Q8IGG7|Q8IGG7_DROME (+1)	29 kDa	TRUE		unknown	42	25	37	30	51	31
84	TRUE	Empty	Neural conserved at 73EF, isoform I OS=Drosophila melanogaster GN=Nc73EF PE=4 SV=1	tr|A8JNU6|A8JNU6_DROME	123 kDa	TRUE		unknown	51	16	35	8	45	20
85	TRUE	Empty	CG6084, isoform D OS=Drosophila melanogaster GN=CG6084 PE=4 SV=1	tr|M9PI17|M9PI17_DROME	36 kDa			unknown	37	18	41	13	41	19
86	TRUE	Empty	40S ribosomal protein S16 OS=Drosophila melanogaster GN=RpS16 PE=1 SV=1	sp|Q9W237|RS16_DROME	17 kDa			unknown	19	29	24	21	19	24
87	TRUE	Empty	Putative glycogen [starch] synthase OS=Drosophila melanogaster GN=CG6904 PE=1 SV=2	sp|Q9VFC8|GYS_DROME (+1)	82 kDa			unknown	45	23	30	23	45	25
88	TRUE	Empty	Superoxide dismutase [Mn], mitochondrial OS=Drosophila melanogaster GN=Sod2 PE=2 SV=3	sp|Q00637|SODM_DROME	25 kDa			unknown	33	24	25	25	45	26
89	TRUE	Empty	ATP synthase subunit gamma, mitochondrial OS=Drosophila melanogaster GN=ATPsyn-gamma PE=2 SV=2	sp|O01666|ATPG_DROME	33 kDa			unknown	28	21	26	29	26	33
90	TRUE	Empty	Glycogen phosphorylase OS=Drosophila melanogaster GN=GlyP PE=2 SV=2	sp|Q9XTL9|PYG_DROME (+1)	97 kDa			unknown	36	9	21	13	40	21
91	TRUE	Empty	Cheerio, isoform G OS=Drosophila melanogaster GN=cher PE=4 SV=2	tr|Q7KSF4|Q7KSF4_DROME	259 kDa			unknown	45	7	28	2	42	9
92	TRUE	Empty	Dipeptidase B, isoform A OS=Drosophila melanogaster GN=Dip-B PE=2 SV=2	tr|Q9VFQ9|Q9VFQ9_DROME	56 kDa			unknown	42	18	39	14	42	15
93	TRUE	Empty	Calcium-binding protein (Fragment) OS=Drosophila melanogaster GN=Scp1 PE=2 SV=1	tr|O16157|O16157_DROME (+1)	21 kDa			unknown	23	17	24	19	28	24
94	TRUE	Empty	Actin 57B, isoform C OS=Drosophila melanogaster GN=Act57B PE=2 SV=1	tr|E1JGP0|E1JGP0_DROME	40 kDa	TRUE		unknown	191	193	188	246	196	221
95	TRUE	Empty	Plasma membrane calcium ATPase, isoform P OS=Drosophila melanogaster GN=PMCA PE=3 SV=1	tr|E6EK15|E6EK15_DROME	132 kDa			unknown	18	34	10	28	13	35
96	TRUE	Empty	Histone H2B OS=Drosophila melanogaster GN=His2B PE=1 SV=2	sp|P02283|H2B_DROME	14 kDa			unknown	5	23	9	34	6	33
97	TRUE	Empty	Myosin light chain alkali OS=Drosophila melanogaster GN=Mlc1 PE=2 SV=4	sp|P06742|MLC1_DROME	18 kDa	TRUE		unknown	19	27	17	44	16	29
98	TRUE	Empty	Heat shock 70 kDa protein cognate 3 OS=Drosophila melanogaster GN=Hsc70-3 PE=2 SV=2	sp|P29844|HSP7C_DROME (+1)	72 kDa	TRUE		unknown	27	37	25	37	33	51
99	TRUE	Empty	ATP synthase subunit O, mitochondrial OS=Drosophila melanogaster GN=Oscp PE=2 SV=2	sp|Q24439|ATPO_DROME	22 kDa			unknown	27	26	24	22	25	24
100	TRUE	Empty	Accessory gland protein Acp36DE OS=Drosophila melanogaster GN=Acp36DE PE=2 SV=1	sp|Q9V3R1|A36DE_DROME	102 kDa			unknown	13	6	55	0	62	0
101	TRUE	Empty	40S ribosomal protein S3 OS=Drosophila melanogaster GN=RpS3 PE=1 SV=1	sp|Q06559|RS3_DROME (+2)	27 kDa			unknown	24	19	20	22	21	22
102	TRUE	Empty	AT07754p OS=Drosophila melanogaster GN=Psa-RC PE=2 SV=1	tr|E8NH92|E8NH92_DROME	123 kDa			unknown	32	10	27	6	40	12
103	TRUE	Empty	Succinate dehydrogenase [ubiquinone] flavoprotein subunit, mitochondrial OS=Drosophila melanogaster GN=SdhA PE=2 SV=3	sp|Q94523|DHSA_DROME	72 kDa			unknown	35	10	43	10	34	9
104	TRUE	Empty	Cofilin/actin-depolymerizing factor homolog OS=Drosophila melanogaster GN=tsr PE=2 SV=1	sp|P45594|CADF_DROME	17 kDa			unknown	23	19	19	23	29	19
105	TRUE	Empty	Muscle LIM protein Mlp84B OS=Drosophila melanogaster GN=Mlp84B PE=1 SV=1	sp|Q24400|MLP2_DROME (+1)	54 kDa	TRUE		unknown	34	20	34	15	41	19
106	TRUE	Empty	GH24511p OS=Drosophila melanogaster GN=Uba1 PE=2 SV=1	tr|Q8T0L3|Q8T0L3_DROME	131 kDa			unknown	41	7	29	4	43	7
107	TRUE	Empty	Superoxide dismutase [Cu-Zn] OS=Drosophila melanogaster GN=Sod PE=1 SV=2	sp|P61851|SODC_DROME	16 kDa			unknown	25	19	31	18	34	16
108	TRUE	Empty	Laminin subunit gamma-1 OS=Drosophila melanogaster GN=LanB2 PE=2 SV=2	sp|P15215|LAMC1_DROME	182 kDa			unknown	13	33	6	29	6	38
109	TRUE	Empty	Probable trans-2-enoyl-CoA reductase, mitochondrial OS=Drosophila melanogaster GN=CG16935 PE=3 SV=2	sp|Q9V6U9|MECR_DROME (+1)	39 kDa			unknown	35	10	35	11	38	12
110	TRUE	Empty	Voltage-dependent anion-selective channel OS=Drosophila melanogaster GN=porin PE=1 SV=3	sp|Q94920|VDAC_DROME (+1)	31 kDa			unknown	26	17	15	33	24	20
111	TRUE	Empty	Isoform GPDH-1 of Glycerol-3-phosphate dehydrogenase [NAD(+)], cytoplasmic OS=Drosophila melanogaster GN=Gpdh	sp|P13706-2|GPDA_DROME (+6)	39 kDa			unknown	29	16	27	21	29	24
112	TRUE	Empty	40S ribosomal protein S4 OS=Drosophila melanogaster GN=RpS4 PE=1 SV=2	sp|P41042|RS4_DROME	29 kDa			unknown	26	19	22	24	17	18
113	TRUE	Empty	Isoform 3 of Gelsolin OS=Drosophila melanogaster GN=Gel	sp|Q07171-3|GELS_DROME (+1)	98 kDa			unknown	14	34	14	37	9	33
114	TRUE	Empty	Peroxiredoxin 5037 OS=Drosophila melanogaster GN=Prx3 PE=2 SV=2	tr|Q9VEJ0|Q9VEJ0_DROME	26 kDa			unknown	27	20	22	17	38	19
115	TRUE	Empty	CG33138 OS=Drosophila melanogaster GN=AGBE PE=4 SV=1	tr|A1Z992|A1Z992_DROME	79 kDa			unknown	44	3	32	2	35	3
116	TRUE	Empty	GH04080p OS=Drosophila melanogaster GN=proPO-A1 PE=2 SV=1	tr|Q7K2W6|Q7K2W6_DROME	79 kDa	TRUE		unknown	38	8	23	7	23	11
117	TRUE	Empty	CG5177, isoform A OS=Drosophila melanogaster GN=CG5177 PE=2 SV=1	tr|Q9VM18|Q9VM18_DROME	31 kDa			unknown	31	8	24	11	34	16
118	TRUE	Empty	60S acidic ribosomal protein P0 OS=Drosophila melanogaster GN=RpLP0 PE=1 SV=1	sp|P19889|RLA0_DROME (+1)	34 kDa			unknown	21	21	27	21	27	26
119	TRUE	Empty	40S ribosomal protein S7 OS=Drosophila melanogaster GN=RpS7 PE=1 SV=1	sp|Q9VA91|RS7_DROME	22 kDa			unknown	14	17	10	24	13	22
120	TRUE	Empty	Actin, indirect flight muscle OS=Drosophila melanogaster GN=Act88F PE=1 SV=1	sp|P83967|ACT6_DROME (+1)	42 kDa	TRUE		unknown	184	209	183	243	194	242
121	TRUE	Empty	Flightin OS=Drosophila melanogaster GN=fln PE=2 SV=1	sp|P35554|FTN_DROME (+1)	21 kDa			unknown	19	20	16	25	15	25
122	TRUE	Empty	Probable UDP-glucose 4-epimerase OS=Drosophila melanogaster GN=Gale PE=2 SV=1	sp|Q9W0P5|GALE_DROME (+1)	39 kDa			unknown	31	12	28	10	27	15
123	TRUE	Empty	IP07124p (Fragment) OS=Drosophila melanogaster GN=CG15008 PE=2 SV=1	tr|Q4V5H9|Q4V5H9_DROME (+1)	21 kDa			unknown	14	19	11	27	14	21
124	TRUE	Empty	Larval serum protein 1 beta chain OS=Drosophila melanogaster GN=Lsp1beta PE=2 SV=3	sp|P11996|LSP1B_DROME	96 kDa	TRUE		unknown	25	15	11	22	16	18
125	TRUE	Empty	Protein disulfide-isomerase OS=Drosophila melanogaster GN=Pdi PE=2 SV=1	sp|P54399|PDI_DROME	56 kDa			unknown	25	15	17	20	18	20
126	TRUE	Empty	LD45324p OS=Drosophila melanogaster GN=Prx5 PE=2 SV=1	tr|Q960M4|Q960M4_DROME	20 kDa			unknown	21	17	27	11	27	19
127	TRUE	Empty	Thiolase OS=Drosophila melanogaster GN=Thiolase PE=2 SV=1	tr|O77466|O77466_DROME (+1)	51 kDa			unknown	19	26	11	21	22	23
128	TRUE	Empty	GH20910p (Fragment) OS=Drosophila melanogaster PE=2 SV=1	tr|A9UNE9|A9UNE9_DROME (+1)	55 kDa			unknown	16	27	21	24	29	22
129	TRUE	Empty	Vitellogenin-3 OS=Drosophila melanogaster GN=Yp3 PE=1 SV=1	sp|P06607|VIT3_DROME	46 kDa			unknown	16	11	14	8	26	13
130	TRUE	Empty	Eukaryotic translation initiation factor 5A OS=Drosophila melanogaster GN=eIF-5A PE=2 SV=2	sp|Q9GU68|IF5A_DROME	18 kDa			unknown	18	16	12	15	20	19
131	TRUE	Empty	CG6767, isoform G OS=Drosophila melanogaster GN=CG6767 PE=4 SV=1	tr|M9PF46|M9PF46_DROME (+2)	41 kDa			unknown	21	7	15	10	28	12
132	TRUE	Empty	Isoform 2 of Troponin I OS=Drosophila melanogaster GN=wupA	sp|P36188-3|TNNI_DROME (+1)	24 kDa	TRUE		unknown	27	23	24	43	20	26
133	TRUE	Empty	Heat shock 70 kDa protein cognate 5 OS=Drosophila melanogaster GN=Hsc70-5 PE=1 SV=2	sp|P29845|HSP7E_DROME	74 kDa			unknown	15	23	11	24	17	22
134	TRUE	Empty	Actin, larval muscle OS=Drosophila melanogaster GN=Act79B PE=1 SV=2	sp|P02574|ACT4_DROME (+1)	42 kDa	TRUE		unknown	177	199	183	239	194	219
135	TRUE	Empty	Trifunctional purine biosynthetic protein adenosine-3 OS=Drosophila melanogaster GN=ade3 PE=1 SV=2	sp|P00967|PUR2_DROME	144 kDa			unknown	36	3	24	2	33	3
136	TRUE	Empty	Elongation factor Tu OS=Drosophila melanogaster GN=EfTuM PE=3 SV=1	tr|A1Z9E3|A1Z9E3_DROME	54 kDa			unknown	13	19	15	11	22	22
137	TRUE	Empty	AT19513p OS=Drosophila melanogaster GN=Fer2LCH PE=2 SV=1	tr|Q9VA83|Q9VA83_DROME	25 kDa			unknown	24	17	11	13	24	13
138	TRUE	Empty	Cuticular protein 64Ad OS=Drosophila melanogaster GN=Cpr64Ad PE=2 SV=2	tr|Q9VZF9|Q9VZF9_DROME	24 kDa			unknown	16	15	23	16	16	11
139	TRUE	Empty	LD20211p OS=Drosophila melanogaster GN=Tudor-SN PE=1 SV=1	tr|Q9W0S7|Q9W0S7_DROME	103 kDa			unknown	19	18	11	8	21	11
140	TRUE	Empty	RE33133p OS=Drosophila melanogaster GN=Cg25C-RC PE=2 SV=1	tr|B7FNQ3|B7FNQ3_DROME	174 kDa			unknown	26	20	10	15	15	17
141	TRUE	Empty	CG7998 OS=Drosophila melanogaster GN=Mdh2 PE=2 SV=1	tr|Q9VEB1|Q9VEB1_DROME	35 kDa			unknown	16	13	21	16	19	13
142	TRUE	Empty	Short stop/Kakapo long isoform OS=Drosophila melanogaster GN=shot PE=2 SV=1	tr|Q7KJN8|Q7KJN8_DROME	595 kDa	TRUE		unknown	14	10	1	20	0	5
143	TRUE	Empty	60S ribosomal protein L4 OS=Drosophila melanogaster GN=RpL4 PE=1 SV=2	sp|P09180|RL4_DROME	45 kDa			unknown	16	13	11	26	14	22
144	TRUE	Empty	CG34205 OS=Drosophila melanogaster GN=CG13504 PE=4 SV=3	tr|Q9W287|Q9W287_DROME	22 kDa			unknown	8	20	9	35	10	22
145	TRUE	Empty	Muscle-specific protein 20 OS=Drosophila melanogaster GN=Mp20 PE=2 SV=2	sp|P14318|MP20_DROME	20 kDa			unknown	20	10	17	10	29	15
146	TRUE	Empty	FI20112p1 (Fragment) OS=Drosophila melanogaster GN=Nurf-38-RA PE=2 SV=1	tr|I0DHK6|I0DHK6_DROME	39 kDa			unknown	27	7	23	6	29	9
147	TRUE	Empty	Limpet, isoform J OS=Drosophila melanogaster GN=Lmpt PE=4 SV=1	tr|M9MRX0|M9MRX0_DROME	114 kDa			unknown	25	7	19	7	20	7
148	TRUE	Empty	Glutathione S-transferase S1 OS=Drosophila melanogaster GN=GstS1 PE=1 SV=2	sp|P41043|GST1_DROME (+1)	28 kDa			unknown	17	16	10	22	14	22
149	TRUE	Empty	Glyceraldehyde-3-phosphate dehydrogenase 1 OS=Drosophila melanogaster GN=Gapdh1 PE=2 SV=2	sp|P07486|G3P1_DROME	35 kDa	TRUE		unknown	89	69	72	66	86	77
150	TRUE	Empty	40S ribosomal protein S8 OS=Drosophila melanogaster GN=RpS8 PE=1 SV=1	sp|Q8MLY8|RS8_DROME	24 kDa			unknown	21	17	14	16	16	14
151	TRUE	Empty	CG6782, isoform A OS=Drosophila melanogaster GN=sea PE=2 SV=1	tr|Q7KSQ0|Q7KSQ0_DROME	34 kDa			unknown	14	14	8	12	10	15
152	TRUE	Empty	Succinate dehydrogenase [ubiquinone] iron-sulfur subunit, mitochondrial OS=Drosophila melanogaster GN=SdhB PE=2 SV=2	sp|P21914|DHSB_DROME	34 kDa			unknown	18	5	17	9	18	10
153	TRUE	Empty	CG3663 OS=Drosophila melanogaster GN=CG3663 PE=2 SV=1	tr|Q9W127|Q9W127_DROME	23 kDa			unknown	15	14	14	15	19	15
154	TRUE	Empty	AT04676p OS=Drosophila melanogaster GN=CG1640 PE=2 SV=3	tr|Q9VYD9|Q9VYD9_DROME	64 kDa			unknown	16	11	23	10	27	12
155	TRUE	Empty	Isoform BDBBA of Myosin heavy chain, muscle OS=Drosophila melanogaster GN=Mhc	sp|P05661-2|MYSA_DROME	224 kDa	TRUE		unknown	1069	1298	893	1466	869	1198
156	TRUE	Empty	GH14252p OS=Drosophila melanogaster GN=Mf PE=2 SV=1	tr|Q95U15|Q95U15_DROME	36 kDa			unknown	14	8	13	13	9	10
157	TRUE	Empty	26-29kD-proteinase OS=Drosophila melanogaster GN=26-29-p PE=2 SV=1	tr|Q9V3U6|Q9V3U6_DROME	62 kDa			unknown	11	16	7	19	12	20
158	TRUE	Empty	Protein ROP OS=Drosophila melanogaster GN=Rop PE=2 SV=2	sp|Q07327|ROP_DROME (+1)	68 kDa			unknown	18	2	19	1	29	4
159	TRUE	Empty	40S ribosomal protein S14 OS=Drosophila melanogaster GN=RpS14a PE=1 SV=1	sp|P14130|RS14_DROME	16 kDa			unknown	12	23	12	19	12	21
160	TRUE	Empty	Histone H2A.v OS=Drosophila melanogaster GN=His2Av PE=1 SV=2	sp|P08985|H2AV_DROME	15 kDa	TRUE		unknown	5	10	9	18	5	16
161	TRUE	Empty	Rhea, isoform G OS=Drosophila melanogaster GN=rhea PE=4 SV=1	tr|M9PBW9|M9PBW9_DROME (+1)	305 kDa			unknown	21	11	3	22	9	12
162	TRUE	Empty	Walrus, isoform A OS=Drosophila melanogaster GN=wal PE=2 SV=1	tr|Q7KN94|Q7KN94_DROME	34 kDa			unknown	23	12	21	13	22	11
163	TRUE	Empty	Crystallin OS=Drosophila melanogaster GN=Cry PE=2 SV=2	tr|Q9VKE2|Q9VKE2_DROME	56 kDa			unknown	17	11	11	14	22	21
164	TRUE	Empty	ATP synthase subunit b, mitochondrial OS=Drosophila melanogaster GN=ATPsyn-b PE=2 SV=2	sp|Q94516|AT5F1_DROME	27 kDa			unknown	14	14	10	14	19	15
165	TRUE	Empty	Laminin subunit beta-1 OS=Drosophila melanogaster GN=LanB1 PE=1 SV=4	sp|P11046|LAMB1_DROME	198 kDa			unknown	1	28	0	25	0	13
166	TRUE	Empty	FI05817p (Fragment) OS=Drosophila melanogaster PE=2 SV=1	tr|C7LA95|C7LA95_DROME	102 kDa			unknown	23	9	17	4	13	10
167	TRUE	Empty	CG17259, isoform A OS=Drosophila melanogaster GN=CG17259 PE=2 SV=1	tr|Q9VQL1|Q9VQL1_DROME	56 kDa			unknown	24	6	13	5	20	5
168	TRUE	Empty	Succinyl-CoA ligase [ADP/GDP-forming] subunit alpha, mitochondrial OS=Drosophila melanogaster GN=Scsalpha PE=2 SV=3	sp|Q94522|SUCA_DROME (+1)	34 kDa			unknown	23	8	16	8	18	12
169	TRUE	Empty	Isocitrate dehydrogenase [NADP] OS=Drosophila melanogaster GN=Idh PE=3 SV=2	tr|B7Z0E0|B7Z0E0_DROME (+1)	54 kDa			unknown	14	9	14	6	19	16
170	TRUE	Empty	CG10932 OS=Drosophila melanogaster GN=CG10932 PE=2 SV=1	tr|Q9W3N9|Q9W3N9_DROME	43 kDa			unknown	16	11	15	12	19	11
171	TRUE	Empty	Vitellogenin-2 OS=Drosophila melanogaster GN=Yp2 PE=1 SV=2	sp|P02844|VIT2_DROME	50 kDa	TRUE		unknown	9	10	18	8	19	8
172	TRUE	Empty	AT31511p OS=Drosophila melanogaster GN=grsm PE=2 SV=1	tr|Q8IH82|Q8IH82_DROME	71 kDa			unknown	22	11	14	6	22	9
173	TRUE	Empty	CG11594, isoform A OS=Drosophila melanogaster GN=CG11594 PE=2 SV=1	tr|Q9VZJ8|Q9VZJ8_DROME	60 kDa			unknown	15	10	17	7	24	9
174	TRUE	Empty	Myosin light chain cytoplasmic, isoform B OS=Drosophila melanogaster GN=Mlc-c PE=4 SV=1	tr|M9NEW1|M9NEW1_DROME	17 kDa			unknown	8	17	9	22	8	21
175	TRUE	Empty	MIP08013p1 OS=Drosophila melanogaster GN=Mpcp PE=2 SV=1	tr|Q0E8E8|Q0E8E8_DROME (+1)	39 kDa	TRUE		unknown	12	10	4	11	9	9
176	TRUE	Empty	CG6543, isoform A OS=Drosophila melanogaster GN=CG6543 PE=2 SV=1	tr|Q7JR58|Q7JR58_DROME	32 kDa			unknown	18	6	14	12	17	9
177	TRUE	Empty	CG34415, isoform C OS=Drosophila melanogaster GN=mute PE=4 SV=1	tr|A8DYH1|A8DYH1_DROME	196 kDa			unknown	2	2	3	2	4	2
178	TRUE	Empty	CG16885 OS=Drosophila melanogaster GN=CG16885 PE=2 SV=1	tr|Q8SZM2|Q8SZM2_DROME	29 kDa			unknown	4	3	2	11	5	11
179	TRUE	Empty	Neither inactivation nor afterpotential protein C OS=Drosophila melanogaster GN=ninaC PE=1 SV=2	sp|P10676|NINAC_DROME	174 kDa			unknown	32	1	12	3	14	7
180	TRUE	Empty	Muscle-specific protein 300, isoform D OS=Drosophila melanogaster GN=Msp-300 PE=4 SV=1	tr|M9MRD1|M9MRD1_DROME (+1)	1405 kDa	TRUE		unknown	2	4	0	12	0	7
181	TRUE	Empty	Nucleoside diphosphate kinase OS=Drosophila melanogaster GN=awd PE=1 SV=3	sp|P08879|NDKA_DROME (+1)	17 kDa			unknown	9	9	6	8	10	11
182	TRUE	Empty	Presequence protease, mitochondrial OS=Drosophila melanogaster GN=CG3107 PE=2 SV=2	sp|Q9V9E3|PREP_DROME	119 kDa			unknown	19	6	13	1	14	0
183	TRUE	Empty	RT10361p (Fragment) OS=Drosophila melanogaster GN=CG5195-RA PE=2 SV=1	tr|E3CTU4|E3CTU4_DROME (+3)	138 kDa			unknown	2	1	0	0	0	5
184	TRUE	Empty	60S ribosomal protein L9 OS=Drosophila melanogaster GN=RpL9 PE=1 SV=2	sp|P50882|RL9_DROME	21 kDa			unknown	18	10	10	12	13	14
185	TRUE	Empty	Putative ATP-dependent RNA helicase me31b OS=Drosophila melanogaster GN=me31B PE=1 SV=3	sp|P23128|DDX6_DROME	52 kDa			unknown	19	4	16	2	13	4
186	TRUE	Empty	Vinculin OS=Drosophila melanogaster GN=Vinc PE=1 SV=1	sp|O46037|VINC_DROME	106 kDa			unknown	19	9	16	5	15	10
187	TRUE	Empty	RH35990p (Fragment) OS=Drosophila melanogaster GN=lost PE=2 SV=1	tr|Q8IGE9|Q8IGE9_DROME (+2)	59 kDa			unknown	12	9	7	8	7	10
188	TRUE	Empty	CG6180 OS=Drosophila melanogaster GN=CG6180 PE=2 SV=2	tr|Q9VK60|Q9VK60_DROME	29 kDa			unknown	18	8	15	8	19	10
189	TRUE	Empty	3-hydroxyacyl-CoA dehydrogenase type-2 OS=Drosophila melanogaster GN=scu PE=1 SV=1	sp|O18404|HCD2_DROME	27 kDa			unknown	15	12	8	16	7	16
190	TRUE	Empty	Phosrestin-2 OS=Drosophila melanogaster GN=Arr1 PE=1 SV=1	sp|P15372|ARRA_DROME (+1)	41 kDa			unknown	18	9	15	8	16	9
191	TRUE	Empty	Glutathione S-transferase 1-1 OS=Drosophila melanogaster GN=GstD1 PE=1 SV=1	sp|P20432|GSTT1_DROME	24 kDa	TRUE		unknown	15	10	8	8	15	11
192	TRUE	Empty	Isoform D of 14-3-3 protein epsilon OS=Drosophila melanogaster GN=14-3-3epsilon	sp|P92177-1|1433E_DROME (+5)	30 kDa	TRUE		unknown	16	8	13	11	13	12
193	TRUE	Empty	1-cys peroxiredoxin DPx-2540-1 OS=Drosophila melanogaster GN=Prx2540-1 PE=2 SV=1	tr|Q9GPQ1|Q9GPQ1_DROME	25 kDa	TRUE		unknown	16	6	6	7	12	5
194	TRUE	Empty	Muscle LIM protein at 60A, isoform B OS=Drosophila melanogaster GN=Mlp60A PE=4 SV=1	tr|B7YZP9|B7YZP9_DROME	53 kDa	TRUE		unknown	10	8	11	7	12	4
195	TRUE	Empty	Isoform A of C-1-tetrahydrofolate synthase, cytoplasmic OS=Drosophila melanogaster GN=pug	sp|O96553-2|C1TC_DROME (+2)	100 kDa			unknown	16	7	12	5	11	7
196	TRUE	Empty	ERp60 (Fragment) OS=Drosophila melanogaster GN=ERp60 PE=2 SV=1	tr|Q3YMU0|Q3YMU0_DROME (+1)	55 kDa			unknown	14	10	11	10	15	12
197	TRUE	Empty	AT16867p (Fragment) OS=Drosophila melanogaster GN=Got1 PE=2 SV=1	tr|Q8IHB4|Q8IHB4_DROME	50 kDa	TRUE		unknown	12	7	11	5	21	7
198	TRUE	Empty	26S proteasome regulatory complex subunit p97 OS=Drosophila melanogaster GN=Rpn1 PE=2 SV=2	tr|Q9VW54|Q9VW54_DROME	102 kDa			unknown	18	12	8	2	13	4
199	TRUE	Empty	60S ribosomal protein L23 OS=Drosophila melanogaster GN=RpL23 PE=1 SV=2	sp|P48159|RL23_DROME	15 kDa			unknown	7	13	7	11	9	13
200	TRUE	Empty	AT19618p (Fragment) OS=Drosophila melanogaster GN=Cct5-RB PE=2 SV=1	tr|C8VV32|C8VV32_DROME	56 kDa			unknown	18	7	12	8	15	6
201	TRUE	Empty	Ribulose-phosphate 3-epimerase OS=Drosophila melanogaster GN=CG1364 PE=2 SV=1	tr|Q95RV5|Q95RV5_DROME	24 kDa			unknown	17	11	11	9	19	12
202	TRUE	Empty	Paxillin, isoform D OS=Drosophila melanogaster GN=Pax PE=2 SV=1	tr|Q966T5|Q966T5_DROME	22 kDa			unknown	10	7	9	10	12	9
203	TRUE	Empty	60S ribosomal protein L22 OS=Drosophila melanogaster GN=RpL22 PE=1 SV=2	sp|P50887|RL22_DROME	31 kDa			unknown	12	12	9	13	12	9
204	TRUE	Empty	Sec23, isoform A OS=Drosophila melanogaster GN=Sec23 PE=4 SV=2	tr|Q9VNF8|Q9VNF8_DROME	87 kDa			unknown	26	4	15	4	13	1
205	TRUE	Empty	Tubulin beta-2 chain OS=Drosophila melanogaster GN=betaTub85D PE=1 SV=1	sp|P61857|TBB2_DROME	50 kDa	TRUE		unknown	79	111	93	98	104	134
206	TRUE	Empty	IP17216p (Fragment) OS=Drosophila melanogaster GN=RpL23a PE=2 SV=1	tr|A1A6X4|A1A6X4_DROME (+2)	29 kDa			unknown	15	8	8	12	6	8
207	TRUE	Empty	40S ribosomal protein SA OS=Drosophila melanogaster GN=sta-RD PE=2 SV=1	tr|C6SV50|C6SV50_DROME	35 kDa			unknown	16	8	12	6	19	10
208	TRUE	Empty	CG17374 OS=Drosophila melanogaster GN=CG17374 PE=4 SV=3	tr|Q7PLB8|Q7PLB8_DROME	267 kDa			unknown	17	0	6	0	21	0
209	TRUE	Empty	60S acidic ribosomal protein P2 OS=Drosophila melanogaster GN=RpLP2 PE=1 SV=1	sp|P05389|RLA2_DROME	12 kDa			unknown	10	11	9	14	12	15
210	TRUE	Empty	Cuticular protein 49Ae OS=Drosophila melanogaster GN=Cpr49Ae PE=2 SV=1	tr|Q95RB2|Q95RB2_DROME	14 kDa			unknown	7	8	8	9	12	16
211	TRUE	Empty	LD10783p OS=Drosophila melanogaster GN=ScpX PE=2 SV=1	tr|Q9VJ43|Q9VJ43_DROME	59 kDa	TRUE		unknown	11	6	11	8	20	10
212	TRUE	Empty	60S ribosomal protein L5 OS=Drosophila melanogaster GN=RpL5 PE=1 SV=2	sp|Q9W5R8|RL5_DROME (+1)	34 kDa			unknown	15	6	15	10	11	8
213	TRUE	Empty	FI02875p (Fragment) OS=Drosophila melanogaster PE=2 SV=1	tr|B5RIJ9|B5RIJ9_DROME (+2)	14 kDa			unknown	11	11	9	14	8	11
214	TRUE	Empty	AT31109p OS=Drosophila melanogaster GN=CG5793 PE=2 SV=1	tr|Q8T8S4|Q8T8S4_DROME (+1)	25 kDa			unknown	14	12	14	11	15	9
215	TRUE	Empty	CG7834, isoform A OS=Drosophila melanogaster GN=CG7834 PE=4 SV=1	tr|Q0KHZ6|Q0KHZ6_DROME (+1)	27 kDa			unknown	15	6	10	4	14	9
216	TRUE	Empty	RE70805p OS=Drosophila melanogaster PE=2 SV=1	tr|Q6AWP8|Q6AWP8_DROME (+1)	121 kDa			unknown	18	1	6	3	7	5
217	TRUE	Empty	Dodeca-satellite-binding protein 1, isoform A OS=Drosophila melanogaster GN=Dp1 PE=2 SV=1	tr|Q7KN75|Q7KN75_DROME	144 kDa			unknown	18	1	9	0	20	3
218	TRUE	Empty	40S ribosomal protein S15Aa OS=Drosophila melanogaster GN=RpS15Aa PE=1 SV=2	sp|P48149|RS15A_DROME (+1)	15 kDa	TRUE		unknown	10	13	8	15	8	13
219	TRUE	Empty	Eukaryotic translation initiation factor 2 subunit 3 OS=Drosophila melanogaster GN=eIF-2gamma PE=2 SV=1	sp|Q24208|IF2G_DROME	51 kDa			unknown	7	7	11	8	10	11
220	TRUE	Empty	Ade5, isoform B OS=Drosophila melanogaster GN=ade5 PE=2 SV=1	tr|F0JAN1|F0JAN1_DROME	47 kDa			unknown	10	9	7	7	20	10
221	TRUE	Empty	40S ribosomal protein S17 OS=Drosophila melanogaster GN=RpS17 PE=1 SV=2	sp|P17704|RS17_DROME	15 kDa			unknown	6	7	8	6	9	10
222	TRUE	Empty	CG5590 OS=Drosophila melanogaster GN=CG5590 PE=2 SV=1	tr|Q9VB10|Q9VB10_DROME	44 kDa			unknown	8	8	8	6	10	12
223	TRUE	Empty	Protein anoxia up-regulated OS=Drosophila melanogaster GN=fau PE=1 SV=3	sp|Q9VGX3|FAU_DROME	69 kDa	TRUE		unknown	19	4	15	8	11	6
224	TRUE	Empty	ALG-2 interacting protein X OS=Drosophila melanogaster GN=ALiX PE=1 SV=1	tr|Q9VB05|Q9VB05_DROME	93 kDa			unknown	22	0	15	1	22	2
225	TRUE	Empty	T-complex protein 1 subunit alpha OS=Drosophila melanogaster GN=T-cp1 PE=2 SV=2	sp|P12613|TCPA_DROME (+1)	60 kDa			unknown	12	6	10	8	14	7
226	TRUE	Empty	Actin-interacting protein 1 OS=Drosophila melanogaster GN=flr PE=2 SV=1	sp|Q9VU68|WDR1_DROME	67 kDa			unknown	14	8	9	4	16	2
227	TRUE	Empty	Beta-Tubulin at 97EF, isoform B OS=Drosophila melanogaster GN=betaTub97EF PE=2 SV=1	tr|Q8MST5|Q8MST5_DROME	51 kDa	TRUE		unknown	55	53	51	51	59	64
228	TRUE	Empty	26S proteasome non-ATPase regulatory subunit 1 OS=Drosophila melanogaster GN=Rpn2 PE=1 SV=1	sp|Q9V3P6|PSMD1_DROME	113 kDa			unknown	21	2	11	5	13	8
229	TRUE	Empty	Isoform 1 of Myosin heavy chain, non-muscle OS=Drosophila melanogaster GN=zip	sp|Q99323-1|MYSN_DROME (+1)	232 kDa	TRUE		unknown	353	656	219	664	209	552
230	TRUE	Empty	Protein kibra OS=Drosophila melanogaster GN=kibra PE=1 SV=2	sp|Q9VFG8|KIBRA_DROME	144 kDa			unknown	0	16	0	19	0	16
231	TRUE	Empty	60S ribosomal protein L7 OS=Drosophila melanogaster GN=RpL7 PE=1 SV=2	sp|P32100|RL7_DROME	30 kDa			unknown	8	6	5	11	4	6
232	TRUE	Empty	Myosin-VIIa OS=Drosophila melanogaster GN=ck PE=1 SV=1	sp|Q9V3Z6|MYO7A_DROME (+1)	250 kDa	TRUE		unknown	0	21	0	18	0	26
233	TRUE	Empty	Cytochrome P450 4g1 OS=Drosophila melanogaster GN=Cyp4g1 PE=2 SV=1	sp|Q9V3S0|CP4G1_DROME	63 kDa			unknown	5	6	10	10	8	7
234	TRUE	Empty	Probable 6-phosphogluconolactonase OS=Drosophila melanogaster GN=CG17333 PE=2 SV=1	sp|Q9VZ64|6PGL_DROME	27 kDa			unknown	14	2	11	5	17	6
235	TRUE	Empty	Myosin regulatory light chain sqh OS=Drosophila melanogaster GN=sqh PE=1 SV=1	sp|P40423|SQH_DROME (+1)	20 kDa			unknown	3	15	2	17	1	18
236	TRUE	Empty	Ankyrin OS=Drosophila melanogaster GN=Ank PE=4 SV=1	tr|Q24241|Q24241_DROME	170 kDa	TRUE		unknown	18	1	15	1	14	0
237	TRUE	Empty	RE28824p OS=Drosophila melanogaster GN=RpL12 PE=1 SV=1	tr|Q9W1B9|Q9W1B9_DROME	18 kDa			unknown	8	12	9	10	11	13
238	TRUE	Empty	AT03383p OS=Drosophila melanogaster GN=S-Lap1 PE=2 SV=2	tr|Q9VSM6|Q9VSM6_DROME	62 kDa	TRUE		unknown	7	15	4	13	2	15
239	TRUE	Empty	Transitional endoplasmic reticulum ATPase TER94 OS=Drosophila melanogaster GN=TER94 PE=1 SV=1	sp|Q7KN62|TERA_DROME	89 kDa			unknown	16	2	11	0	16	7
240	TRUE	Empty	Isoform b of Annexin-B9 OS=Drosophila melanogaster GN=AnnIX	sp|P22464-2|ANXB9_DROME (+4)	36 kDa			unknown	10	6	14	5	13	4
241	TRUE	Empty	Serpin 77Bb OS=Drosophila melanogaster GN=Spn77Bb PE=3 SV=3	tr|Q9VWB4|Q9VWB4_DROME	41 kDa			unknown	11	11	9	9	10	12
242	TRUE	Empty	60S ribosomal protein L18a OS=Drosophila melanogaster GN=RpL18A PE=1 SV=1	sp|P41093|RL18A_DROME	21 kDa			unknown	5	5	3	4	4	5
243	TRUE	Empty	NADH-ubiquinone oxidoreductase 75 kDa subunit, mitochondrial OS=Drosophila melanogaster GN=ND75 PE=2 SV=3	sp|Q94511|NDUS1_DROME (+2)	79 kDa			unknown	17	2	18	4	20	3
244	TRUE	Empty	40S ribosomal protein S18 OS=Drosophila melanogaster GN=RpS18 PE=1 SV=1	sp|P41094|RS18_DROME (+1)	18 kDa			unknown	12	9	6	9	12	9
245	TRUE	Empty	Glutamate dehydrogenase, mitochondrial OS=Drosophila melanogaster GN=Gdh PE=1 SV=2	sp|P54385|DHE3_DROME	63 kDa			unknown	6	6	9	7	13	11
246	TRUE	Empty	Isoform B of Glutamine synthetase 2 cytoplasmic OS=Drosophila melanogaster GN=Gs2	sp|P20478-3|GLNA2_DROME (+2)	41 kDa			unknown	13	6	12	8	15	8
247	TRUE	Empty	CG8834, isoform A OS=Drosophila melanogaster GN=CG8834 PE=4 SV=1	tr|A1Z8Z9|A1Z8Z9_DROME (+1)	59 kDa			unknown	9	5	16	4	10	5
248	TRUE	Empty	Annexin-B10 OS=Drosophila melanogaster GN=AnnX PE=2 SV=2	sp|P22465|ANX10_DROME	36 kDa	TRUE		unknown	21	4	14	2	20	3
249	TRUE	Empty	Hexokinase A, isoform A OS=Drosophila melanogaster GN=Hex-A PE=2 SV=1	tr|Q9W330|Q9W330_DROME	59 kDa			unknown	11	8	14	3	13	6
250	TRUE	Empty	Heat shock protein 23 OS=Drosophila melanogaster GN=Hsp23 PE=2 SV=2	sp|P02516|HSP23_DROME (+1)	21 kDa			unknown	6	9	2	7	8	9
251	TRUE	Empty	Amidophosphoribosyltransferase OS=Drosophila melanogaster GN=Prat2 PE=2 SV=1	tr|Q967S0|Q967S0_DROME (+1)	59 kDa			unknown	17	4	15	2	18	5
252	TRUE	Empty	FI05212p OS=Drosophila melanogaster GN=Sodh-1 PE=2 SV=1	tr|O97479|O97479_DROME (+1)	39 kDa	TRUE		unknown	14	3	11	4	16	2
253	TRUE	Empty	Isoform D of Myosin heavy chain, muscle OS=Drosophila melanogaster GN=Mhc	sp|P05661-17|MYSA_DROME	224 kDa	TRUE		unknown	1075	1293	899	1468	866	1202
254	TRUE	Empty	60S ribosomal protein L13 OS=Drosophila melanogaster GN=RpL13 PE=1 SV=1	sp|P41126|RL13_DROME (+1)	25 kDa			unknown	7	6	2	6	3	3
255	TRUE	Empty	T-complex protein 1 subunit gamma OS=Drosophila melanogaster GN=Cctgamma PE=2 SV=2	sp|P48605|TCPG_DROME (+1)	59 kDa			unknown	8	6	10	6	11	5
256	TRUE	Empty	CG5214 OS=Drosophila melanogaster GN=CG5214 PE=2 SV=1	tr|Q9VGQ1|Q9VGQ1_DROME	50 kDa			unknown	6	6	7	4	9	10
257	TRUE	Empty	40S ribosomal protein S2 OS=Drosophila melanogaster GN=RpS2 PE=1 SV=2	sp|P31009|RS2_DROME (+1)	29 kDa			unknown	5	10	3	8	8	7
258	TRUE	Empty	Paramyosin, short form OS=Drosophila melanogaster GN=Prm PE=2 SV=2	sp|P35416|MYSP2_DROME (+1)	74 kDa	TRUE		unknown	77	61	79	88	70	60
259	TRUE	Empty	40S ribosomal protein S9 OS=Drosophila melanogaster GN=RpS9 PE=1 SV=2	sp|P55935|RS9_DROME (+1)	23 kDa			unknown	4	8	5	7	3	6
260	TRUE	Empty	ATP synthase subunit d, mitochondrial OS=Drosophila melanogaster GN=ATPsyn-d PE=2 SV=2	sp|Q24251|ATP5H_DROME	20 kDa			unknown	12	10	10	6	13	9
261	TRUE	Empty	Ribosomal protein S11 (Fragment) OS=Drosophila melanogaster GN=RPS11 PE=3 SV=1	tr|L0CPE3|L0CPE3_DROME	18 kDa	TRUE		unknown	3	3	4	6	2	3
262	TRUE	Empty	LD36566p (Fragment) OS=Drosophila melanogaster GN=CG1532 PE=2 SV=1	tr|Q7K0S8|Q7K0S8_DROME (+1)	32 kDa			unknown	16	0	18	0	20	1
263	TRUE	Empty	ATP-dependent RNA helicase WM6 OS=Drosophila melanogaster GN=Hel25E PE=1 SV=1	sp|Q27268|DX39B_DROME	49 kDa			unknown	8	7	8	5	11	9
264	TRUE	Empty	GM06787p (Fragment) OS=Drosophila melanogaster PE=2 SV=1	tr|Q5U0W4|Q5U0W4_DROME	19 kDa			unknown	12	10	6	13	10	10
265	TRUE	Empty	Ferritin 1 heavy chain homologue, isoform A OS=Drosophila melanogaster GN=Fer1HCH PE=2 SV=1	tr|Q7KRU8|Q7KRU8_DROME	23 kDa			unknown	11	9	10	9	14	9
266	TRUE	Empty	Lethal (1) G0230, isoform A OS=Drosophila melanogaster GN=l(1)G0230 PE=2 SV=1	tr|Q9W2X6|Q9W2X6_DROME	17 kDa			unknown	9	11	7	10	11	13
267	TRUE	Empty	CCHC-type zinc finger protein CG3800 OS=Drosophila melanogaster GN=CG3800 PE=1 SV=1	sp|Q8T8R1|Y3800_DROME	18 kDa			unknown	11	7	9	6	11	6
268	TRUE	Empty	Isoform 2 of Dynamin OS=Drosophila melanogaster GN=shi	sp|P27619-2|DYN_DROME (+7)	93 kDa			unknown	10	1	5	3	6	4
269	TRUE	Empty	Glycoprotein 93 OS=Drosophila melanogaster GN=Gp93 PE=2 SV=1	tr|Q9VAY2|Q9VAY2_DROME	90 kDa			unknown	18	8	16	9	17	12
270	TRUE	Empty	CG11771 OS=Drosophila melanogaster GN=CG11771 PE=2 SV=1	tr|Q9VC06|Q9VC06_DROME	81 kDa			unknown	13	1	13	1	14	3
271	TRUE	Empty	Histone H3.3 OS=Drosophila melanogaster GN=His3.3A PE=1 SV=2	sp|P84249|H33_DROME (+1)	15 kDa			unknown	0	0	0	4	0	0
272	TRUE	Empty	Lethal (2) 03709, isoform E OS=Drosophila melanogaster GN=l(2)03709 PE=4 SV=1	tr|A8DYI6|A8DYI6_DROME (+2)	37 kDa			unknown	7	6	4	9	5	9
273	TRUE	Empty	CG5224 OS=Drosophila melanogaster GN=GstE11 PE=2 SV=1	tr|Q7JVZ8|Q7JVZ8_DROME	25 kDa			unknown	10	6	7	5	11	6
274	TRUE	Empty	RE04513p (Fragment) OS=Drosophila melanogaster GN=Ccp84Ag PE=2 SV=1	tr|Q8MRD2|Q8MRD2_DROME	21 kDa			unknown	11	9	11	9	5	7
275	TRUE	Empty	Vacuolar protein sorting 13 OS=Drosophila melanogaster GN=Vps13 PE=4 SV=2	tr|A1Z713|A1Z713_DROME	375 kDa			unknown	4	5	4	3	2	3
276	TRUE	Empty	CG13049 OS=Drosophila melanogaster GN=CG13049 PE=2 SV=1	tr|Q8SWS3|Q8SWS3_DROME	17 kDa			unknown	12	11	6	9	5	8
277	TRUE	Empty	Probable 26S proteasome non-ATPase regulatory subunit 3 OS=Drosophila melanogaster GN=Rpn3 PE=2 SV=1	sp|P25161|PSMD3_DROME (+1)	56 kDa			unknown	3	6	5	3	4	8
278	TRUE	Empty	Probable medium-chain specific acyl-CoA dehydrogenase, mitochondrial OS=Drosophila melanogaster GN=CG12262 PE=1 SV=1	sp|Q9VSA3|ACADM_DROME (+1)	46 kDa			unknown	14	7	13	9	8	9
279	TRUE	Empty	Polyadenylate-binding protein OS=Drosophila melanogaster GN=pAbp PE=1 SV=3	sp|P21187|PABP_DROME	70 kDa			unknown	7	7	14	2	13	9
280	TRUE	Empty	60S acidic ribosomal protein P1 OS=Drosophila melanogaster GN=RpLP1 PE=1 SV=2	sp|P08570|RLA1_DROME (+1)	12 kDa			unknown	8	8	9	9	7	10
281	TRUE	Empty	Eukaryotic translation initiation factor 3 subunit L OS=Drosophila melanogaster GN=CG5642 PE=2 SV=1	sp|Q9VTU4|EIF3L_DROME	63 kDa			unknown	10	8	4	8	11	8
282	TRUE	Empty	Methionine aminopeptidase OS=Drosophila melanogaster GN=CG13630 PE=2 SV=1	tr|Q9VC48|Q9VC48_DROME	42 kDa			unknown	11	6	9	4	9	10
283	TRUE	Empty	1,2-dihydroxy-3-keto-5-methylthiopentene dioxygenase OS=Drosophila melanogaster GN=CG32068 PE=2 SV=2	sp|Q6AWN0|MTND_DROME	22 kDa			unknown	12	10	6	3	12	6
284	TRUE	Empty	Cytochrome b-c1 complex subunit Rieske, mitochondrial OS=Drosophila melanogaster GN=RFeSP PE=2 SV=3	tr|Q9VQ29|Q9VQ29_DROME	25 kDa			unknown	7	10	2	6	1	5
285	TRUE	Empty	Kynurenine formamidase OS=Drosophila melanogaster GN=CG9542 PE=1 SV=1	sp|Q9VMC9|KFA_DROME	35 kDa			unknown	11	3	8	4	5	5
286	TRUE	Empty	Glutathione peroxidase OS=Drosophila melanogaster GN=PHGPx PE=2 SV=1	tr|Q8IRD4|Q8IRD4_DROME (+1)	22 kDa			unknown	12	7	11	6	12	7
287	TRUE	Empty	CG5023 OS=Drosophila melanogaster GN=CG5023 PE=2 SV=1	tr|Q9I7J0|Q9I7J0_DROME	19 kDa			unknown	6	10	4	8	7	11
288	TRUE	Empty	Calcium-binding protein 1 OS=Drosophila melanogaster GN=CaBP1 PE=2 SV=1	tr|Q9V438|Q9V438_DROME	47 kDa			unknown	13	6	12	3	12	3
289	TRUE	Empty	60S ribosomal protein L27a OS=Drosophila melanogaster GN=RpL27A PE=1 SV=2	sp|P41092|RL27A_DROME (+1)	17 kDa			unknown	10	3	5	7	4	6
290	TRUE	Empty	CG31817 OS=Drosophila melanogaster GN=CG31817 PE=4 SV=2	tr|Q7KT60|Q7KT60_DROME	269 kDa			unknown	0	0	3	1	1	2
291	TRUE	Empty	Serine/threonine-protein phosphatase alpha-2 isoform OS=Drosophila melanogaster GN=Pp1-87B PE=1 SV=1	sp|P12982|PP12_DROME	35 kDa	TRUE		unknown	14	8	9	8	14	8
292	TRUE	Empty	Acetyl-coenzyme A synthetase OS=Drosophila melanogaster GN=AcCoAS PE=2 SV=1	sp|Q9VP61|ACSA_DROME (+1)	76 kDa			unknown	11	3	8	3	9	4
293	TRUE	Empty	RE62581p OS=Drosophila melanogaster GN=RpL21 PE=1 SV=1	tr|Q9V9M7|Q9V9M7_DROME	18 kDa			unknown	7	9	3	11	9	8
294	TRUE	Empty	Calcium/calmodulin-dependent protein kinase II, isoform J OS=Drosophila melanogaster GN=CaMKII PE=4 SV=1	tr|D1YSG8|D1YSG8_DROME (+2)	60 kDa			unknown	13	1	14	1	14	3
295	TRUE	Empty	Ubiquitin carboxyl-terminal hydrolase OS=Drosophila melanogaster GN=CG12082 PE=2 SV=1	tr|Q9VZU7|Q9VZU7_DROME	92 kDa			unknown	15	0	13	0	17	1
296	TRUE	Empty	V-type proton ATPase subunit E OS=Drosophila melanogaster GN=Vha26 PE=2 SV=1	sp|P54611|VATE_DROME	26 kDa			unknown	12	4	9	4	13	3
297	TRUE	Empty	Cuticular protein 49Ab OS=Drosophila melanogaster GN=Cpr49Ab PE=4 SV=1	tr|A1Z8Y3|A1Z8Y3_DROME (+1)	27 kDa			unknown	12	6	9	9	15	6
298	TRUE	Empty	CG16936 OS=Drosophila melanogaster GN=GstE12 PE=2 SV=1	tr|Q9XYZ9|Q9XYZ9_DROME	25 kDa			unknown	13	6	9	5	11	8
299	TRUE	Empty	40S ribosomal protein S10b OS=Drosophila melanogaster GN=RpS10b PE=1 SV=2	sp|Q9VWG3|RS10B_DROME (+1)	18 kDa			unknown	7	10	3	9	4	9
300	TRUE	Empty	Isoform K of Myosin heavy chain, muscle OS=Drosophila melanogaster GN=Mhc	sp|P05661-24|MYSA_DROME	221 kDa	TRUE		unknown	1070	1302	893	1459	870	1210
301	TRUE	Empty	Alpha-coatomer protein, isoform A OS=Drosophila melanogaster GN=alphaCop PE=2 SV=1	tr|Q9W0B8|Q9W0B8_DROME	139 kDa			unknown	13	1	6	1	4	1
302	TRUE	Empty	Eukaryotic translation initiation factor 3 subunit E OS=Drosophila melanogaster GN=eIF3-S6 PE=2 SV=1	sp|O77410|EIF3E_DROME	51 kDa			unknown	10	8	7	10	11	7
303	TRUE	Empty	Tropomyosin-1, isoforms 9A/A/B OS=Drosophila melanogaster GN=Tm1 PE=2 SV=2	sp|P06754|TPM1_DROME	39 kDa	TRUE		unknown	61	74	57	88	56	83
304	TRUE	Empty	40S ribosomal protein S6 OS=Drosophila melanogaster GN=RpS6 PE=1 SV=1	sp|P29327|RS6_DROME (+1)	28 kDa			unknown	10	6	6	7	7	8
305	TRUE	Empty	60S ribosomal protein L10a-2 OS=Drosophila melanogaster GN=RpL10Ab PE=1 SV=2	sp|Q9VTP4|R10AB_DROME	24 kDa			unknown	7	6	7	7	9	8
306	TRUE	Empty	HL08109p OS=Drosophila melanogaster GN=yip2 PE=2 SV=1	tr|Q9VL70|Q9VL70_DROME	42 kDa			unknown	8	8	4	6	10	8
307	TRUE	Empty	Eukaryotic translation initiation factor 3 subunit K OS=Drosophila melanogaster GN=CG10306 PE=2 SV=1	sp|Q9W2D9|EIF3K_DROME	26 kDa			unknown	9	11	3	13	8	6
308	TRUE	Empty	Isoform A of V-type proton ATPase subunit C OS=Drosophila melanogaster GN=Vha44	sp|Q9V7N5-2|VATC_DROME	45 kDa			unknown	13	2	10	2	14	4
309	TRUE	Empty	Isoform B of V-type proton ATPase subunit H OS=Drosophila melanogaster GN=VhaSFD	sp|Q9V3J1-2|VATH_DROME (+2)	62 kDa			unknown	6	5	8	1	7	5
310	TRUE	Empty	CG4764 OS=Drosophila melanogaster GN=CG4764 PE=2 SV=1	tr|Q9VPX5|Q9VPX5_DROME	20 kDa			unknown	9	5	6	3	6	6
311	TRUE	Empty	Cuticular protein 64Aa OS=Drosophila melanogaster GN=Cpr64Aa PE=2 SV=1	tr|Q9VZG2|Q9VZG2_DROME	20 kDa			unknown	6	6	7	16	6	5
312	TRUE	Empty	CG1041, isoform B OS=Drosophila melanogaster GN=CG1041 PE=3 SV=1	tr|Q0KIA8|Q0KIA8_DROME (+1)	74 kDa			unknown	11	0	7	1	16	0
313	TRUE	Empty	Heterogeneous nuclear ribonucleoprotein 27C OS=Drosophila melanogaster GN=Hrb27C PE=1 SV=2	sp|P48809|RB27C_DROME (+7)	45 kDa			unknown	13	5	11	6	9	8
314	TRUE	Empty	Phosphoglycerate kinase OS=Drosophila melanogaster GN=Pgk PE=2 SV=2	sp|Q01604|PGK_DROME (+1)	44 kDa			unknown	8	4	11	4	11	6
315	TRUE	Empty	rRNA 2'-O-methyltransferase fibrillarin OS=Drosophila melanogaster GN=Fib PE=2 SV=1	sp|Q9W1V3|FBRL_DROME (+1)	35 kDa			unknown	6	7	6	4	2	3
316	TRUE	Empty	IP08228p (Fragment) OS=Drosophila melanogaster GN=CG15912 PE=2 SV=1	tr|Q4V6J9|Q4V6J9_DROME (+1)	28 kDa	TRUE		unknown	5	5	5	7	11	5
317	TRUE	Empty	CG3902 OS=Drosophila melanogaster GN=CG3902-RA PE=2 SV=1	tr|Q9VVU1|Q9VVU1_DROME	45 kDa			unknown	7	6	7	7	7	7
318	TRUE	Empty	Protein l(2)37Cc OS=Drosophila melanogaster GN=l(2)37Cc PE=2 SV=2	sp|P24156|L2CC_DROME	30 kDa			unknown	12	4	6	3	9	2
319	TRUE	Empty	Tropomodulin, isoform H OS=Drosophila melanogaster GN=tmod PE=4 SV=1	tr|E1JJ21|E1JJ21_DROME	42 kDa			unknown	3	14	4	14	1	11
320	TRUE	Empty	DSec61alpha OS=Drosophila melanogaster GN=Sec61alpha PE=2 SV=1	tr|Q8STG9|Q8STG9_DROME	52 kDa			unknown	8	5	4	6	10	7
321	TRUE	Empty	Coatomer subunit beta' OS=Drosophila melanogaster GN=beta'Cop PE=2 SV=2	sp|O62621|COPB2_DROME	103 kDa			unknown	10	3	6	1	9	3
322	TRUE	Empty	CG12065, isoform A OS=Drosophila melanogaster GN=CG12065 PE=4 SV=1	tr|Q9W3D6|Q9W3D6_DROME	77 kDa	TRUE		unknown	15	0	8	0	12	0
323	TRUE	Empty	Peptidyl-prolyl cis-trans isomerase OS=Drosophila melanogaster GN=Cyp1 PE=1 SV=2	sp|P25007|PPIA_DROME (+1)	25 kDa	TRUE		unknown	5	9	6	9	7	10
324	TRUE	Empty	Translationally-controlled tumor protein homolog OS=Drosophila melanogaster GN=Tctp PE=1 SV=1	sp|Q9VGS2|TCTP_DROME (+1)	20 kDa			unknown	11	5	10	5	10	7
325	TRUE	Empty	GM06507p OS=Drosophila melanogaster GN=Swim PE=2 SV=1	tr|Q95S79|Q95S79_DROME	49 kDa			unknown	9	6	7	4	7	5
326	TRUE	Empty	Mutant tan OS=Drosophila melanogaster GN=t PE=2 SV=1	tr|Q9W369|Q9W369_DROME	44 kDa			unknown	6	6	5	5	9	7
327	TRUE	Empty	Chd64, isoform C OS=Drosophila melanogaster GN=Chd64 PE=4 SV=1	tr|M9PE30|M9PE30_DROME (+1)	19 kDa			unknown	6	11	4	9	5	12
328	TRUE	Empty	Ubiquitin-conjugating enzyme E2-17 kDa OS=Drosophila melanogaster GN=eff PE=2 SV=1	sp|P25867|UBCD1_DROME	17 kDa			unknown	7	5	4	6	7	4
329	TRUE	Empty	GH19966p OS=Drosophila melanogaster GN=Yp1 PE=2 SV=1	tr|Q29QE3|Q29QE3_DROME	54 kDa	TRUE		unknown	8	3	11	5	17	6
330	TRUE	Empty	FBP2 (Fragment) OS=Drosophila melanogaster GN=Fbp2 PE=3 SV=1	tr|J7K8W3|J7K8W3_DROME (+1)	26 kDa	TRUE		unknown	4	4	3	6	1	5
331	TRUE	Empty	Histone H2A OS=Drosophila melanogaster GN=His2A PE=1 SV=2	sp|P84051|H2A_DROME (+1)	13 kDa	TRUE		unknown	8	14	9	24	9	20
332	TRUE	Empty	Drongo, isoform I OS=Drosophila melanogaster GN=drongo PE=4 SV=2	tr|B7Z005|B7Z005_DROME (+5)	55 kDa			unknown	6	5	0	4	3	3
333	TRUE	Empty	Troponin C, isoform 3 OS=Drosophila melanogaster GN=TpnC73F PE=2 SV=2	sp|P47949|TNNC3_DROME	18 kDa	TRUE		unknown	5	10	6	12	9	14
334	TRUE	Empty	Serine/threonine-protein phosphatase PP2A 65 kDa regulatory subunit OS=Drosophila melanogaster GN=Pp2A-29B PE=2 SV=4	sp|P36179|2AAA_DROME (+1)	65 kDa			unknown	8	1	6	5	8	5
335	TRUE	Empty	40S ribosomal protein S20 OS=Drosophila melanogaster GN=RpS20 PE=1 SV=1	sp|P55828|RS20_DROME	13 kDa			unknown	6	6	5	7	6	3
336	TRUE	Empty	ADP-ribosylation factor 2 OS=Drosophila melanogaster GN=Arf102F PE=2 SV=2	sp|P40945|ARF2_DROME (+1)	21 kDa	TRUE		unknown	6	10	7	10	10	10
337	TRUE	Empty	Ribosomal protein L6, isoform A OS=Drosophila melanogaster GN=RpL6 PE=1 SV=1	tr|Q9V9W2|Q9V9W2_DROME (+1)	28 kDa			unknown	6	5	5	7	5	5
338	TRUE	Empty	Aspartyl tRNA synthetase OS=Drosophila melanogaster GN=Aats-asp PE=2 SV=1	tr|Q9XYM1|Q9XYM1_DROME	59 kDa			unknown	8	4	5	9	8	7
339	TRUE	Empty	40S ribosomal protein S23 OS=Drosophila melanogaster GN=RpS23 PE=1 SV=1	sp|Q8T3U2|RS23_DROME	16 kDa			unknown	5	7	6	11	7	6
340	TRUE	Empty	Ccp84Ae OS=Drosophila melanogaster GN=Ccp84Ae PE=2 SV=1	tr|O97062|O97062_DROME	21 kDa			unknown	10	3	8	10	3	1
341	TRUE	Empty	CG16884 OS=Drosophila melanogaster GN=BG:DS00180.3 PE=2 SV=1	tr|Q9V3Z9|Q9V3Z9_DROME	30 kDa			unknown	5	7	4	10	3	6
342	TRUE	Empty	CG5653 OS=Drosophila melanogaster GN=CG5653 PE=4 SV=1	tr|Q9VSR8|Q9VSR8_DROME (+1)	54 kDa			unknown	8	5	9	1	11	1
343	TRUE	Empty	60S ribosomal protein L27 OS=Drosophila melanogaster GN=RpL27 PE=1 SV=1	tr|Q9VBN5|Q9VBN5_DROME	16 kDa			unknown	5	3	0	5	5	3
344	TRUE	Empty	Phosphoenolpyruvate carboxykinase [GTP] OS=Drosophila melanogaster GN=Pepck PE=2 SV=2	sp|P20007|PCKG_DROME	71 kDa	TRUE		unknown	9	1	5	1	7	1
345	TRUE	Empty	Angiotensin-converting enzyme-related protein OS=Drosophila melanogaster GN=Acer PE=1 SV=1	sp|Q9VLJ6|ACER_DROME (+1)	73 kDa			unknown	18	0	14	0	12	0
346	TRUE	Empty	LD47396p OS=Drosophila melanogaster GN=Tcp-1eta PE=2 SV=2	tr|Q9VHL2|Q9VHL2_DROME	59 kDa			unknown	7	5	9	4	10	3
347	TRUE	Empty	CG4115 OS=Drosophila melanogaster GN=CG4115 PE=2 SV=2	tr|Q9VGA3|Q9VGA3_DROME	25 kDa	TRUE		unknown	4	8	2	9	4	6
348	TRUE	Empty	ATP-dependent RNA helicase bel OS=Drosophila melanogaster GN=bel PE=1 SV=1	sp|Q9VHP0|DDX3_DROME (+1)	85 kDa	TRUE		unknown	11	3	8	4	7	4
349	TRUE	Empty	CG7409 OS=Drosophila melanogaster GN=CG7409 PE=2 SV=1	tr|Q9VSA9|Q9VSA9_DROME	18 kDa			unknown	2	5	2	9	5	5
350	TRUE	Empty	AT28824p (Fragment) OS=Drosophila melanogaster GN=Pmm45A PE=2 SV=1	tr|Q86NU8|Q86NU8_DROME	72 kDa			unknown	16	0	13	0	15	0
351	TRUE	Empty	CG14095 OS=Drosophila melanogaster GN=CG14095 PE=4 SV=1	tr|Q9VVZ4|Q9VVZ4_DROME	16 kDa			unknown	0	12	0	11	0	7
352	TRUE	Empty	60 kDa heat shock protein, mitochondrial OS=Drosophila melanogaster GN=Hsp60 PE=1 SV=3	sp|O02649|CH60_DROME (+1)	61 kDa	TRUE		unknown	9	3	10	4	11	6
353	TRUE	Empty	Heat shock protein 68 OS=Drosophila melanogaster GN=Hsp68 PE=1 SV=1	sp|O97125|HSP68_DROME	70 kDa	TRUE		unknown	22	14	16	10	18	19
354	TRUE	Empty	GTP-binding nuclear protein Ran OS=Drosophila melanogaster GN=ran PE=1 SV=1	sp|Q9VZ23|RAN_DROME (+1)	25 kDa			unknown	10	5	5	5	7	4
355	TRUE	Empty	FI18837p1 OS=Drosophila melanogaster GN=UGP PE=2 SV=1	tr|E1JI91|E1JI91_DROME (+1)	59 kDa			unknown	6	4	9	3	10	8
356	TRUE	Empty	Elongation factor 1-alpha 2 OS=Drosophila melanogaster GN=Ef1alpha100E PE=2 SV=2	sp|P05303|EF1A2_DROME (+1)	51 kDa	TRUE		unknown	114	85	89	76	104	89
357	TRUE	Empty	Karst, isoform E OS=Drosophila melanogaster GN=kst PE=4 SV=2	tr|A8JNJ6|A8JNJ6_DROME (+2)	498 kDa			unknown	7	5	1	4	0	7
358	TRUE	Empty	Hsc70Cb, isoform A OS=Drosophila melanogaster GN=Hsc70Cb PE=2 SV=1	tr|Q9VUC1|Q9VUC1_DROME	89 kDa			unknown	15	0	12	0	9	5
359	TRUE	Empty	IP13359p OS=Drosophila melanogaster GN=CG30325 PE=2 SV=1	tr|Q4V525|Q4V525_DROME	77 kDa			unknown	0	0	0	0	1	1
360	TRUE	Empty	60S ribosomal protein L18 OS=Drosophila melanogaster GN=RpL18 PE=1 SV=1	sp|Q9VS34|RL18_DROME (+1)	22 kDa			unknown	8	5	7	9	7	3
361	TRUE	Empty	Troponin C-akin-1 protein OS=Drosophila melanogaster GN=Tina-1 PE=2 SV=1	sp|Q9W0Y1|TINA1_DROME	19 kDa			unknown	8	4	4	5	7	6
362	TRUE	Empty	Dihydrolipoyl dehydrogenase OS=Drosophila melanogaster GN=CG7430 PE=2 SV=1	tr|Q9VVL7|Q9VVL7_DROME	53 kDa			unknown	7	6	5	7	6	7
363	TRUE	Empty	GH11113p OS=Drosophila melanogaster GN=Galk PE=2 SV=1	tr|Q95U34|Q95U34_DROME	54 kDa			unknown	7	4	11	3	8	3
364	TRUE	Empty	FI18226p1 (Fragment) OS=Drosophila melanogaster GN=rl-RB PE=2 SV=1	tr|M9ZYW3|M9ZYW3_DROME	47 kDa	TRUE		unknown	8	2	5	2	10	2
365	TRUE	Empty	Dak1 protein OS=Drosophila melanogaster GN=Dak1 PE=2 SV=1	tr|Q9TW62|Q9TW62_DROME	22 kDa			unknown	11	4	9	1	7	4
366	TRUE	Empty	CG6028 OS=Drosophila melanogaster GN=CG6028 PE=2 SV=1	tr|Q95SI7|Q95SI7_DROME	32 kDa			unknown	10	3	8	3	9	6
367	TRUE	Empty	Elongation factor 1-gamma OS=Drosophila melanogaster GN=Ef1gamma PE=2 SV=2	sp|Q9NJH0|EF1G_DROME	49 kDa			unknown	7	4	6	5	4	5
368	TRUE	Empty	C-type lectin 27kD, isoform A OS=Drosophila melanogaster GN=Clect27 PE=2 SV=1	tr|Q8SZK9|Q8SZK9_DROME	26 kDa			unknown	3	5	1	8	2	5
369	TRUE	Empty	60S ribosomal protein L10 OS=Drosophila melanogaster GN=RpL10 PE=1 SV=1	sp|O61231|RL10_DROME (+1)	26 kDa			unknown	3	2	0	2	1	3
370	TRUE	Empty	SP2637 OS=Drosophila melanogaster GN=SP2637 PE=2 SV=1	tr|Q7KIS4|Q7KIS4_DROME	35 kDa			unknown	11	4	7	5	8	4
371	TRUE	Empty	EG:52C10.4 protein OS=Drosophila melanogaster GN=UbcD10 PE=2 SV=1	tr|Q7K738|Q7K738_DROME	18 kDa			unknown	7	5	6	4	7	3
372	TRUE	Empty	Fondue, isoform D OS=Drosophila melanogaster GN=fon PE=4 SV=1	tr|M9PDP3|M9PDP3_DROME (+2)	58 kDa			unknown	9	3	8	5	11	5
373	TRUE	Empty	FI07231p OS=Drosophila melanogaster GN=TpnC4 PE=2 SV=1	tr|Q7K860|Q7K860_DROME (+1)	17 kDa			unknown	4	10	3	9	5	10
374	TRUE	Empty	40S ribosomal protein S19a OS=Drosophila melanogaster GN=RpS19a PE=1 SV=3	sp|P39018|RS19A_DROME (+1)	17 kDa			unknown	3	3	3	5	2	5
375	TRUE	Empty	Acp65Aa OS=Drosophila melanogaster GN=Acp65Aa PE=4 SV=2	tr|P91941|P91941_DROME (+1)	11 kDa			unknown	3	4	7	7	8	8
376	TRUE	Empty	Bifunctional glutamate/proline--tRNA ligase OS=Drosophila melanogaster GN=Aats-glupro PE=1 SV=2	sp|P28668|SYEP_DROME	189 kDa	TRUE		unknown	8	1	1	1	5	1
377	TRUE	Empty	Ghost, isoform A OS=Drosophila melanogaster GN=gho PE=2 SV=2	tr|Q9VQ94|Q9VQ94_DROME	129 kDa			unknown	9	1	7	2	11	0
378	TRUE	Empty	RH56322p (Fragment) OS=Drosophila melanogaster GN=CG32626-RD PE=2 SV=1	tr|D0IQK3|D0IQK3_DROME (+1)	94 kDa			unknown	9	0	5	0	9	0
379	TRUE	Empty	HDAC6, isoform G OS=Drosophila melanogaster GN=HDAC6 PE=4 SV=1	tr|M9PJN5|M9PJN5_DROME	131 kDa			unknown	10	0	5	0	7	0
380	TRUE	Empty	Isoform 8 of Troponin I OS=Drosophila melanogaster GN=wupA	sp|P36188-9|TNNI_DROME	24 kDa	TRUE		unknown	11	18	11	27	11	19
381	TRUE	Empty	RH09294p (Fragment) OS=Drosophila melanogaster GN=CG2330-RA PE=2 SV=1	tr|B3DNM6|B3DNM6_DROME	92 kDa			unknown	9	3	7	4	4	8
382	TRUE	Empty	Larval serum protein 1 alpha chain OS=Drosophila melanogaster GN=Lsp1alpha PE=2 SV=3	sp|P11995|LSP1A_DROME	99 kDa	TRUE		unknown	15	8	11	12	10	11
383	TRUE	Empty	CG1444 OS=Drosophila melanogaster GN=CG1444 PE=2 SV=1	tr|Q9W3N1|Q9W3N1_DROME	35 kDa			unknown	11	0	5	5	6	4
384	TRUE	Empty	Kinesin heavy chain OS=Drosophila melanogaster GN=Khc PE=1 SV=2	sp|P17210|KINH_DROME	110 kDa			unknown	11	2	9	0	7	1
385	TRUE	Empty	RE64894p OS=Drosophila melanogaster GN=CG9297 PE=2 SV=1	tr|Q494H0|Q494H0_DROME (+4)	104 kDa			unknown	8	0	6	1	9	3
386	TRUE	Empty	Microtubule-associated protein futsch OS=Drosophila melanogaster GN=futsch PE=1 SV=4	sp|Q9W596|FUTSC_DROME (+1)	592 kDa			unknown	11	1	3	0	10	0
387	TRUE	Empty	Ubiquitin carboxyl-terminal hydrolase 7 OS=Drosophila melanogaster GN=Usp7 PE=1 SV=1	sp|Q9VYQ8|UBP7_DROME	130 kDa			unknown	4	0	2	0	2	0
388	TRUE	Empty	CG10237, isoform C OS=Drosophila melanogaster GN=CG10237-RC PE=2 SV=1	tr|Q8INW5|Q8INW5_DROME (+2)	36 kDa			unknown	8	5	7	7	7	6
389	TRUE	Empty	CG9629 OS=Drosophila melanogaster GN=CG9629 PE=2 SV=1	tr|Q8SXQ1|Q8SXQ1_DROME	58 kDa			unknown	7	3	8	4	7	8
390	TRUE	Empty	CG4019, isoform C OS=Drosophila melanogaster GN=CG4019-RC PE=2 SV=1	tr|Q8MLR2|Q8MLR2_DROME	28 kDa			unknown	7	6	6	8	5	5
391	TRUE	Empty	Photoreceptor dehydrogenase, isoform C OS=Drosophila melanogaster GN=Pdh PE=2 SV=1	tr|Q7KNR7|Q7KNR7_DROME (+1)	28 kDa			unknown	8	4	3	1	10	4
392	TRUE	Empty	CG34461, isoform A OS=Drosophila melanogaster GN=CG34461 PE=2 SV=1	tr|Q5U126|Q5U126_DROME	15 kDa			unknown	1	3	1	6	1	7
393	TRUE	Empty	SD12036p (Fragment) OS=Drosophila melanogaster GN=fabp PE=2 SV=1	tr|Q8IGA2|Q8IGA2_DROME (+1)	16 kDa			unknown	4	8	8	5	4	11
394	TRUE	Empty	40S ribosomal protein S13 OS=Drosophila melanogaster GN=RpS13 PE=1 SV=3	sp|Q03334|RS13_DROME	17 kDa			unknown	7	4	4	4	4	5
395	TRUE	Empty	60S ribosomal protein L13a OS=Drosophila melanogaster GN=RpL13A PE=1 SV=1	sp|Q9VNE9|RL13A_DROME	24 kDa			unknown	5	2	3	5	3	3
396	TRUE	Empty	Isoform A of Proline dehydrogenase 1, mitochondrial OS=Drosophila melanogaster GN=slgA	sp|Q04499-2|PROD_DROME (+3)	76 kDa			unknown	10	0	9	2	6	2
397	TRUE	Empty	Isoform T3A of cGMP-dependent protein kinase, isozyme 2 forms cD4/T1/T3A/T3B OS=Drosophila melanogaster GN=for	sp|Q03043-2|KGP24_DROME (+2)	102 kDa			unknown	8	0	8	0	6	0
398	TRUE	Empty	CG5958 OS=Drosophila melanogaster GN=CG5958-RA PE=2 SV=1	tr|Q9VM12|Q9VM12_DROME	34 kDa			unknown	7	3	6	6	3	10
399	TRUE	Empty	60S ribosomal protein L7a OS=Drosophila melanogaster GN=RpL7A PE=1 SV=2	sp|P46223|RL7A_DROME	31 kDa			unknown	4	6	1	7	4	3
400	TRUE	Empty	Cuticular protein 72Ec OS=Drosophila melanogaster GN=Cpr72Ec PE=2 SV=1	tr|Q9VV46|Q9VV46_DROME	51 kDa			unknown	2	3	4	7	9	11
401	TRUE	Empty	Isoform C of ATP-dependent RNA helicase p62 OS=Drosophila melanogaster GN=Rm62	sp|P19109-2|DDX17_DROME (+4)	63 kDa	TRUE		unknown	6	1	5	5	6	4
402	TRUE	Empty	Stress-activated protein kinase JNK OS=Drosophila melanogaster GN=bsk PE=1 SV=1	sp|P92208|JNK_DROME (+1)	43 kDa			unknown	7	4	7	2	9	3
403	TRUE	Empty	Tripeptidyl-peptidase 2 OS=Drosophila melanogaster GN=TppII PE=1 SV=2	sp|Q9V6K1|TPP2_DROME	159 kDa			unknown	9	0	4	0	10	0
404	TRUE	Empty	Cuticular protein 49Aa OS=Drosophila melanogaster GN=Cpr49Aa PE=4 SV=1	tr|A8DRW0|A8DRW0_DROME	16 kDa			unknown	4	9	9	7	5	8
405	TRUE	Empty	Isoform B of 60S ribosomal protein L3 OS=Drosophila melanogaster GN=RpL3	sp|O16797-4|RL3_DROME (+2)	45 kDa			unknown	5	5	4	5	4	4
406	TRUE	Empty	Vap-33-1, isoform A OS=Drosophila melanogaster GN=Vap-33-1 PE=4 SV=1	tr|Q7KVX5|Q7KVX5_DROME (+1)	27 kDa			unknown	5	2	3	5	6	7
407	TRUE	Empty	Cytochrome c-2 OS=Drosophila melanogaster GN=Cyt-c-p PE=1 SV=2	sp|P84029|CYC2_DROME	12 kDa			unknown	3	4	4	4	4	7
408	TRUE	Empty	CG9399, isoform A OS=Drosophila melanogaster GN=CG9399 PE=2 SV=1	tr|Q9VHB1|Q9VHB1_DROME	17 kDa			unknown	5	4	3	7	3	6
409	TRUE	Empty	RE19272p OS=Drosophila melanogaster GN=Aats-gly-RB PE=2 SV=1	tr|C9QP25|C9QP25_DROME	85 kDa			unknown	13	1	9	0	10	2
410	TRUE	Empty	LD24756p OS=Drosophila melanogaster GN=prtp PE=1 SV=2	tr|Q9VYV3|Q9VYV3_DROME	47 kDa			unknown	4	4	7	3	9	4
411	TRUE	Empty	Adenylate kinase-1, isoform B OS=Drosophila melanogaster GN=Adk1 PE=2 SV=1	tr|Q8IQG9|Q8IQG9_DROME	25 kDa			unknown	7	4	10	2	10	2
412	TRUE	Empty	Proliferating cell nuclear antigen OS=Drosophila melanogaster GN=mus209 PE=1 SV=2	sp|P17917|PCNA_DROME	29 kDa			unknown	9	3	7	3	9	2
413	TRUE	Empty	Isoform C of Protein anoxia up-regulated OS=Drosophila melanogaster GN=fau	sp|Q9VGX3-3|FAU_DROME	14 kDa	TRUE		unknown	8	7	9	12	7	9
414	TRUE	Empty	60S ribosomal protein L19 OS=Drosophila melanogaster GN=RpL19 PE=1 SV=2	sp|P36241|RL19_DROME	24 kDa			unknown	3	3	4	4	1	1
415	TRUE	Empty	Eukaryotic translation initiation factor 3 subunit C OS=Drosophila melanogaster GN=eIF3-S8 PE=1 SV=1	sp|A1ZAX1|EIF3C_DROME	106 kDa			unknown	6	1	2	0	3	2
416	TRUE	Empty	CG9391, isoform A OS=Drosophila melanogaster GN=CG9391 PE=2 SV=1	tr|Q7KTW5|Q7KTW5_DROME	31 kDa			unknown	12	1	11	0	11	2
417	TRUE	Empty	Ubiquitin carboxyl-terminal hydrolase OS=Drosophila melanogaster GN=CG5384 PE=2 SV=1	tr|Q9VKZ8|Q9VKZ8_DROME	54 kDa			unknown	8	3	9	3	8	4
418	TRUE	Empty	60S ribosomal protein L31 OS=Drosophila melanogaster GN=RpL31 PE=1 SV=1	sp|Q9V597|RL31_DROME	15 kDa			unknown	6	9	6	8	4	5
419	TRUE	Empty	40S ribosomal protein S12 OS=Drosophila melanogaster GN=RpS12 PE=1 SV=2	sp|P80455|RS12_DROME	15 kDa			unknown	5	7	2	3	7	6
420	TRUE	Empty	AT30376p OS=Drosophila melanogaster GN=loopin-1 PE=2 SV=1	tr|Q7K2S9|Q7K2S9_DROME	57 kDa			unknown	5	7	4	9	2	6
421	TRUE	Empty	CG3999 OS=Drosophila melanogaster GN=CG3999 PE=2 SV=1	tr|Q9VH09|Q9VH09_DROME	110 kDa			unknown	9	1	4	2	7	2
422	TRUE	Empty	Serine/threonine-protein phosphatase PP2A OS=Drosophila melanogaster GN=mts PE=2 SV=1	sp|P23696|PP2A_DROME	35 kDa			unknown	9	2	7	3	8	2
423	TRUE	Empty	CG1907 OS=Drosophila melanogaster GN=CG1907 PE=2 SV=1	tr|Q9VAJ9|Q9VAJ9_DROME	35 kDa			unknown	8	1	7	1	7	5
424	TRUE	Empty	CG13048, isoform A OS=Drosophila melanogaster GN=CG13048 PE=4 SV=1	tr|Q9VV17|Q9VV17_DROME	22 kDa			unknown	5	9	3	9	2	5
425	TRUE	Empty	Regucalcin, isoform D OS=Drosophila melanogaster GN=regucalcin PE=4 SV=1	tr|Q76NR6|Q76NR6_DROME (+1)	35 kDa			unknown	9	0	5	1	6	4
426	TRUE	Empty	CG12119 OS=Drosophila melanogaster GN=CG12119 PE=4 SV=1	tr|Q9W373|Q9W373_DROME	56 kDa			unknown	6	0	5	0	9	4
427	TRUE	Empty	CG5903 OS=Drosophila melanogaster GN=CG5903 PE=2 SV=1	tr|Q9VEY5|Q9VEY5_DROME	24 kDa			unknown	7	4	2	3	3	4
428	TRUE	Empty	Elongation factor Ts, mitochondrial OS=Drosophila melanogaster GN=CG6412 PE=2 SV=1	sp|Q9VJC7|EFTS_DROME	35 kDa			unknown	8	4	7	4	5	3
429	TRUE	Empty	Glucose-6-phosphate 1-dehydrogenase OS=Drosophila melanogaster GN=Zw PE=1 SV=2	sp|P12646|G6PD_DROME	60 kDa			unknown	6	2	4	2	10	3
430	TRUE	Empty	CG2257 (Fragment) OS=Drosophila melanogaster GN=Ubc-E2H PE=3 SV=1	tr|Q2XYF2|Q2XYF2_DROME (+1)	20 kDa			unknown	4	6	2	5	7	4
431	TRUE	Empty	Eukaryotic translation initiation factor 2 subunit 1 OS=Drosophila melanogaster GN=eIF-2alpha PE=2 SV=1	sp|P41374|IF2A_DROME	39 kDa			unknown	5	2	1	4	6	4
432	TRUE	Empty	Isoform B of Myosin-IB OS=Drosophila melanogaster GN=Myo61F	sp|Q23979-2|MY61F_DROME (+3)	118 kDa			unknown	6	0	2	0	9	0
433	TRUE	Empty	CG2233, isoform A OS=Drosophila melanogaster GN=CG2233 PE=2 SV=1	tr|Q9W3L4|Q9W3L4_DROME	47 kDa			unknown	4	1	7	1	6	0
434	TRUE	Empty	Beta-alanine synthase OS=Drosophila melanogaster GN=pyd3 PE=1 SV=2	tr|Q9VI04|Q9VI04_DROME	44 kDa			unknown	9	0	10	0	14	0
435	TRUE	Empty	Ribonucleoside-diphosphate reductase large subunit OS=Drosophila melanogaster GN=RnrL PE=1 SV=2	sp|P48591|RIR1_DROME	92 kDa			unknown	14	0	6	0	8	0
436	TRUE	Empty	26S protease regulatory subunit 4 OS=Drosophila melanogaster GN=Pros26.4 PE=2 SV=2	sp|P48601|PRS4_DROME	49 kDa			unknown	6	8	7	6	6	9
437	TRUE	Empty	Pyrroline-5-carboxylate reductase (Fragment) OS=Drosophila melanogaster GN=P5cr PE=2 SV=1	tr|Q6NP47|Q6NP47_DROME	36 kDa			unknown	6	3	5	5	7	6
438	TRUE	Empty	AT20029p OS=Drosophila melanogaster GN=S-Lap7 PE=2 SV=1	tr|Q500X4|Q500X4_DROME	57 kDa	TRUE		unknown	5	7	4	11	2	8
439	TRUE	Empty	40S ribosomal protein S26 OS=Drosophila melanogaster GN=RpS26 PE=1 SV=1	sp|P13008|RS26_DROME (+1)	13 kDa			unknown	6	4	4	4	4	5
440	TRUE	Empty	Drab5 OS=Drosophila melanogaster GN=Rab5 PE=2 SV=1	tr|Q9V3I2|Q9V3I2_DROME	24 kDa			unknown	7	8	5	7	3	8
441	TRUE	Empty	60S ribosomal protein L11 OS=Drosophila melanogaster GN=RpL11 PE=1 SV=2	sp|P46222|RL11_DROME	21 kDa			unknown	7	7	4	8	7	5
442	TRUE	Empty	CG4769, isoform A OS=Drosophila melanogaster GN=CG4769 PE=2 SV=1	tr|Q9VRL0|Q9VRL0_DROME	34 kDa			unknown	0	4	2	3	3	6
443	TRUE	Empty	60S ribosomal protein L8 OS=Drosophila melanogaster GN=RpL8 PE=1 SV=1	sp|Q9V3G1|RL8_DROME	28 kDa			unknown	8	1	0	4	2	2
444	TRUE	Empty	Chorion protein S19 OS=Drosophila melanogaster GN=Cp19 PE=2 SV=1	sp|P07186|CH19_DROME	19 kDa			unknown	5	1	8	1	6	0
445	TRUE	Empty	Dihydropyrimidine dehydrogenase OS=Drosophila melanogaster GN=su(r) PE=2 SV=2	tr|Q9W374|Q9W374_DROME	111 kDa			unknown	8	1	6	0	9	0
446	TRUE	Empty	GM01181p OS=Drosophila melanogaster GN=UK114 PE=2 SV=1	tr|Q9V3W0|Q9V3W0_DROME	15 kDa			unknown	4	6	5	8	3	6
447	TRUE	Empty	Cytochrome c oxidase subunit 2 OS=Drosophila melanogaster GN=mt:CoII PE=3 SV=1	sp|P00408|COX2_DROME (+3)	26 kDa			unknown	2	4	3	5	5	8
448	TRUE	Empty	LD44970p OS=Drosophila melanogaster GN=Sucb PE=2 SV=1	tr|Q9V470|Q9V470_DROME	45 kDa			unknown	3	6	3	4	2	6
449	TRUE	Empty	GH04183p OS=Drosophila melanogaster PE=2 SV=1	tr|Q8MZI5|Q8MZI5_DROME	26 kDa			unknown	5	5	3	3	3	3
450	TRUE	Empty	Opsin Rh1 OS=Drosophila melanogaster GN=ninaE PE=1 SV=1	sp|P06002|OPS1_DROME	41 kDa			unknown	7	4	2	7	5	7
451	TRUE	Empty	Isoform B of Putative ATP synthase subunit f, mitochondrial OS=Drosophila melanogaster GN=CG4692	sp|Q9W141-2|ATPK_DROME (+1)	15 kDa			unknown	4	4	5	6	3	5
452	TRUE	Empty	40S ribosomal protein S24 OS=Drosophila melanogaster GN=RpS24 PE=1 SV=1	tr|Q9W229|Q9W229_DROME	15 kDa			unknown	4	6	2	6	4	7
453	TRUE	Empty	Exostosin-3 OS=Drosophila melanogaster GN=botv PE=1 SV=1	sp|Q9XZ08|EXT3_DROME	111 kDa	TRUE		unknown	3	1	3	1	2	4
454	TRUE	Empty	Lethal (2) 44DEa, isoform D OS=Drosophila melanogaster GN=Acsl PE=4 SV=1	tr|A1Z7H2|A1Z7H2_DROME (+3)	81 kDa			unknown	11	0	7	1	10	1
455	TRUE	Empty	CG15096, isoform B OS=Drosophila melanogaster GN=CG15096 PE=2 SV=1	tr|Q7JRA7|Q7JRA7_DROME	52 kDa			unknown	7	3	5	4	5	5
456	TRUE	Empty	CG8888 OS=Drosophila melanogaster GN=CG8888 PE=2 SV=1	tr|Q7K3N4|Q7K3N4_DROME	43 kDa			unknown	6	6	6	4	6	6
457	TRUE	Empty	Ejaculatory bulb-specific protein 1 OS=Drosophila melanogaster GN=Peb PE=1 SV=1	sp|Q9U6L5|PEB1_DROME	38 kDa			unknown	6	6	9	4	9	4
458	TRUE	Empty	CG8031 OS=Drosophila melanogaster GN=CG8031 PE=2 SV=1	tr|Q9VG04|Q9VG04_DROME	33 kDa			unknown	8	3	5	4	3	4
459	TRUE	Empty	Larval serum protein 2 OS=Drosophila melanogaster GN=Lsp2 PE=1 SV=2	sp|Q24388|LSP2_DROME	83 kDa			unknown	5	1	6	2	3	3
460	TRUE	Empty	Transporter OS=Drosophila melanogaster GN=CG1732 PE=2 SV=1	tr|Q6NND1|Q6NND1_DROME (+2)	72 kDa			unknown	6	4	3	2	2	1
461	TRUE	Empty	CG8547, isoform C OS=Drosophila melanogaster GN=CG8547 PE=4 SV=2	tr|Q0E980|Q0E980_DROME	68 kDa			unknown	4	1	3	2	4	1
462	TRUE	Empty	Cuticular protein 92F OS=Drosophila melanogaster GN=Cpr92F PE=2 SV=1	tr|Q9VDJ8|Q9VDJ8_DROME	40 kDa			unknown	3	1	1	3	6	2
463	TRUE	Empty	CG13745 OS=Drosophila melanogaster GN=FANCI PE=4 SV=2	tr|A1Z7L1|A1Z7L1_DROME	170 kDa			unknown	2	0	0	0	0	1
464	TRUE	Empty	AT08049p OS=Drosophila melanogaster GN=CG1440-RC PE=2 SV=1	tr|A8JV22|A8JV22_DROME (+1)	58 kDa			unknown	4	2	6	0	4	3
465	TRUE	Empty	Bicoid mRNA stability factor OS=Drosophila melanogaster GN=bsf PE=2 SV=1	tr|Q95NR4|Q95NR4_DROME (+1)	157 kDa			unknown	8	0	7	0	4	0
466	TRUE	Empty	SD07655p OS=Drosophila melanogaster GN=MRP PE=2 SV=1	tr|Q8T9C5|Q8T9C5_DROME	173 kDa			unknown	3	3	0	7	0	14
467	TRUE	Empty	CG8258 OS=Drosophila melanogaster GN=CG8258 PE=2 SV=1	tr|Q7K3J0|Q7K3J0_DROME	59 kDa			unknown	3	4	4	4	7	5
468	TRUE	Empty	CG3603-PA OS=Drosophila melanogaster GN=CG3603 PE=3 SV=1	tr|C0MM13|C0MM13_DROME (+1)	26 kDa			unknown	6	4	7	3	9	2
469	TRUE	Empty	CG14407 OS=Drosophila melanogaster GN=CG14407 PE=2 SV=1	tr|Q8SXQ5|Q8SXQ5_DROME	18 kDa			unknown	4	6	3	5	7	7
470	TRUE	Empty	GH13725p OS=Drosophila melanogaster GN=Tcp-1zeta PE=2 SV=1	tr|Q9VXQ5|Q9VXQ5_DROME	58 kDa			unknown	7	1	6	1	5	2
471	TRUE	Empty	CG3270 OS=Drosophila melanogaster GN=CG3270-RA PE=2 SV=1	tr|A1Z6N5|A1Z6N5_DROME (+1)	48 kDa			unknown	9	1	6	0	8	1
472	TRUE	Empty	CG14207, isoform A OS=Drosophila melanogaster GN=HspB8 PE=2 SV=1	tr|Q9VWG1|Q9VWG1_DROME	21 kDa			unknown	4	6	5	6	4	7
473	TRUE	Empty	FI20527p1 (Fragment) OS=Drosophila melanogaster GN=CG33303-RA PE=2 SV=1	tr|R9S0M5|R9S0M5_DROME	52 kDa			unknown	2	6	2	5	4	5
474	TRUE	Empty	CG7033 OS=Drosophila melanogaster GN=CG7033 PE=2 SV=2	tr|Q9W392|Q9W392_DROME	58 kDa			unknown	6	2	5	5	8	4
475	TRUE	Empty	60S ribosomal protein L24 OS=Drosophila melanogaster GN=RpL24 PE=1 SV=1	sp|Q9VJY6|RL24_DROME	18 kDa			unknown	5	5	4	5	2	5
476	TRUE	Empty	60S ribosomal protein L17 OS=Drosophila melanogaster GN=RpL17 PE=1 SV=1	sp|Q9W3W8|RL17_DROME	22 kDa			unknown	6	7	6	5	6	2
477	TRUE	Empty	Troponin C, isoform 1 OS=Drosophila melanogaster GN=TpnC41C PE=2 SV=2	sp|P47947|TNNC1_DROME	17 kDa			unknown	3	7	4	9	5	6
478	TRUE	Empty	Rbp1-like, isoform B OS=Drosophila melanogaster GN=Rbp1-like PE=4 SV=1	tr|M9MS48|M9MS48_DROME (+1)	26 kDa			unknown	3	6	4	3	1	2
479	TRUE	Empty	Profilin OS=Drosophila melanogaster GN=chic PE=1 SV=1	sp|P25843|PROF_DROME (+1)	14 kDa			unknown	5	4	4	3	4	6
480	TRUE	Empty	CG9914 OS=Drosophila melanogaster GN=CG9914 PE=2 SV=2	tr|Q9VXI1|Q9VXI1_DROME	35 kDa			unknown	8	1	6	4	6	7
481	TRUE	Empty	Cytochrome c oxidase subunit 5A, mitochondrial OS=Drosophila melanogaster GN=CoVa PE=1 SV=2	sp|Q94514|COX5A_DROME	17 kDa			unknown	3	3	2	3	3	8
482	TRUE	Empty	LP13860p OS=Drosophila melanogaster GN=CG30410 PE=2 SV=1	tr|A9UNB7|A9UNB7_DROME	31 kDa			unknown	11	1	3	1	8	2
483	TRUE	Empty	DJ-1 beta OS=Drosophila melanogaster GN=dj-1beta PE=1 SV=2	tr|Q9VA37|Q9VA37_DROME	21 kDa			unknown	9	3	4	2	6	4
484	TRUE	Empty	ER membrane protein complex subunit 8/9 homolog OS=Drosophila melanogaster GN=CG3501 PE=1 SV=1	sp|Q9W1Y1|EMC89_DROME (+1)	23 kDa			unknown	9	1	8	2	9	1
485	TRUE	Empty	LP06867p1 OS=Drosophila melanogaster GN=CG10373-RA PE=2 SV=1	tr|G4LU22|G4LU22_DROME (+1)	23 kDa			unknown	1	6	0	8	1	9
486	TRUE	Empty	RE12154p OS=Drosophila melanogaster GN=CG8665 PE=2 SV=1	tr|Q6NNU7|Q6NNU7_DROME	100 kDa			unknown	8	0	4	0	6	1
487	TRUE	Empty	Nup358 OS=Drosophila melanogaster GN=Nup358 PE=4 SV=2	tr|Q9VBU7|Q9VBU7_DROME	296 kDa			unknown	8	0	3	0	5	0
488	TRUE	Empty	Protein NipSnap OS=Drosophila melanogaster GN=Nipsnap PE=2 SV=2	sp|Q9VXK0|NIPSN_DROME	32 kDa			unknown	6	2	2	5	6	4
489	TRUE	Empty	LD46083p OS=Drosophila melanogaster GN=l(1)G0255 PE=2 SV=1	tr|Q8SXM1|Q8SXM1_DROME (+1)	54 kDa			unknown	4	3	5	2	5	4
490	TRUE	Empty	Importin subunit alpha OS=Drosophila melanogaster GN=Kap-alpha3 PE=2 SV=1	tr|Q9UB78|Q9UB78_DROME	57 kDa			unknown	5	2	3	3	3	4
491	TRUE	Empty	Cytochrome c oxidase subunit IV, isoform A OS=Drosophila melanogaster GN=CoIV PE=2 SV=1	tr|Q9VIQ8|Q9VIQ8_DROME	21 kDa			unknown	4	4	2	8	3	6
492	TRUE	Empty	AT16346p OS=Drosophila melanogaster GN=CG6888 PE=2 SV=1	tr|Q9VUM4|Q9VUM4_DROME	22 kDa			unknown	8	1	1	4	6	3
493	TRUE	Empty	Phosrestin-1 OS=Drosophila melanogaster GN=Arr2 PE=1 SV=2	sp|P19107|ARRB_DROME (+1)	45 kDa	TRUE		unknown	4	2	2	3	5	1
494	TRUE	Empty	MIP15217p OS=Drosophila melanogaster GN=mfas-RJ PE=2 SV=1	tr|D3DMM4|D3DMM4_DROME (+10)	88 kDa			unknown	6	1	1	2	3	2
495	TRUE	Empty	CG7214 OS=Drosophila melanogaster GN=CG7214 PE=2 SV=1	tr|Q9VLY1|Q9VLY1_DROME	14 kDa			unknown	5	6	4	5	1	0
496	TRUE	Empty	Isoform 2 of Calcium-binding mitochondrial carrier protein Aralar1 OS=Drosophila melanogaster GN=aralar1	sp|Q9VA73-2|CMC_DROME	75 kDa			unknown	9	0	8	0	9	1
497	TRUE	Empty	Vesicle-fusing ATPase 1 OS=Drosophila melanogaster GN=comt PE=2 SV=1	sp|P46461|NSF1_DROME (+1)	83 kDa	TRUE		unknown	9	0	7	0	6	0
498	TRUE	Empty	V-type proton ATPase catalytic subunit A isoform 1 OS=Drosophila melanogaster GN=Vha68-1 PE=2 SV=2	sp|P48602|VATA1_DROME (+1)	68 kDa	TRUE		unknown	35	0	24	0	30	11
499	TRUE	Empty	Inositol-3-phosphate synthase OS=Drosophila melanogaster GN=Inos PE=1 SV=1	sp|O97477|INO1_DROME	62 kDa			unknown	8	0	7	0	13	0
500	TRUE	Empty	CG11089 OS=Drosophila melanogaster GN=CG11089 PE=2 SV=1	tr|Q9VC18|Q9VC18_DROME	63 kDa			unknown	8	2	2	5	2	4
501	TRUE	Empty	Odorant-binding protein 99c OS=Drosophila melanogaster GN=Obp99c PE=4 SV=1	tr|A9QJU7|A9QJU7_DROME (+1)	17 kDa			unknown	2	2	4	2	8	7
502	TRUE	Empty	Protein Kr-h2 OS=Drosophila melanogaster GN=Kr-h2 PE=1 SV=1	sp|Q9V447|KRH2_DROME (+1)	31 kDa			unknown	8	3	6	5	6	5
503	TRUE	Empty	GH11341p OS=Drosophila melanogaster GN=Rpn5 PE=2 SV=1	tr|Q9V3Z4|Q9V3Z4_DROME	58 kDa			unknown	3	1	2	2	4	1
504	TRUE	Empty	Protein translation factor SUI1 homolog OS=Drosophila melanogaster GN=CG17737 PE=1 SV=1	sp|Q9VZS3|SUI1_DROME	12 kDa			unknown	3	5	6	1	6	4
505	TRUE	Empty	Adult cuticle protein 1 OS=Drosophila melanogaster GN=Acp1 PE=2 SV=1	sp|Q26416|CUA1_DROME	13 kDa			unknown	4	3	4	4	5	3
506	TRUE	Empty	CG5554 OS=Drosophila melanogaster GN=CG5554 PE=2 SV=1	tr|Q9W1I7|Q9W1I7_DROME	36 kDa			unknown	1	9	0	7	0	8
507	TRUE	Empty	26S proteasome regulatory complex subunit p39A OS=Drosophila melanogaster GN=Rpn9 PE=1 SV=1	tr|Q7KMP8|Q7KMP8_DROME	44 kDa			unknown	6	4	3	4	5	4
508	TRUE	Empty	14-3-3 protein zeta OS=Drosophila melanogaster GN=14-3-3zeta PE=1 SV=1	sp|P29310|1433Z_DROME	28 kDa	TRUE		unknown	9	7	9	11	9	11
509	TRUE	Empty	40S ribosomal protein S25 OS=Drosophila melanogaster GN=RpS25 PE=1 SV=3	sp|P48588|RS25_DROME	13 kDa			unknown	2	5	2	3	4	1
510	TRUE	Empty	Isoform B of Guanine nucleotide-binding protein G(o) subunit alpha 47A OS=Drosophila melanogaster GN=G-oalpha47A	sp|P16378-2|GNAO_DROME	41 kDa	TRUE		unknown	7	3	6	2	5	2
511	TRUE	Empty	Isoform 34 of Tropomyosin-1, isoforms 33/34 OS=Drosophila melanogaster GN=Tm1	sp|P49455-2|TPM4_DROME (+1)	53 kDa	TRUE		unknown	69	83	68	96	64	90
512	TRUE	Empty	Sallimus, isoform Q OS=Drosophila melanogaster GN=sls PE=4 SV=1	tr|M9PDZ6|M9PDZ6_DROME (+1)	2100 kDa	TRUE		unknown	92	58	25	106	10	75
513	TRUE	Empty	AT16988p (Fragment) OS=Drosophila melanogaster PE=2 SV=1	tr|Q6AWE4|Q6AWE4_DROME	84 kDa			unknown	2	6	2	5	1	8
514	TRUE	Empty	CG7777, isoform A OS=Drosophila melanogaster GN=CG7777 PE=3 SV=1	tr|A1Z8L8|A1Z8L8_DROME (+3)	28 kDa			unknown	5	5	1	8	2	3
515	TRUE	Empty	AP-2 complex subunit alpha OS=Drosophila melanogaster GN=AP-2alpha PE=1 SV=1	sp|P91926|AP2A_DROME	106 kDa			unknown	7	2	6	0	4	1
516	TRUE	Empty	CG42323, isoform C OS=Drosophila melanogaster GN=CG42323-RC PE=2 SV=1	tr|B7Z100|B7Z100_DROME (+1)	15 kDa			unknown	0	5	2	5	3	9
517	TRUE	Empty	Probable phosphoserine aminotransferase OS=Drosophila melanogaster GN=CG11899 PE=2 SV=1	sp|Q9VAN0|SERC_DROME	40 kDa			unknown	9	0	5	0	12	2
518	TRUE	Empty	FI02859p (Fragment) OS=Drosophila melanogaster GN=CG12338-RA PE=2 SV=1	tr|B5RIJ4|B5RIJ4_DROME (+1)	40 kDa			unknown	8	0	7	0	8	1
519	TRUE	Empty	MIP01420p OS=Drosophila melanogaster GN=yellow-g-RA PE=2 SV=1	tr|D0IQ95|D0IQ95_DROME (+1)	43 kDa			unknown	9	0	7	0	8	1
520	TRUE	Empty	V(2)k05816, isoform B OS=Drosophila melanogaster GN=v(2)k05816 PE=4 SV=1	tr|M9PB21|M9PB21_DROME (+1)	266 kDa	TRUE		unknown	10	6	4	0	10	0
521	TRUE	Empty	60S ribosomal protein L36 OS=Drosophila melanogaster GN=RpL36 PE=1 SV=1	sp|P49630|RL36_DROME	14 kDa			unknown	6	6	4	3	4	5
522	TRUE	Empty	RH08687p OS=Drosophila melanogaster GN=retinin PE=2 SV=1	tr|Q8SYA5|Q8SYA5_DROME (+2)	20 kDa			unknown	4	4	4	4	5	5
523	TRUE	Empty	AT24389p OS=Drosophila melanogaster GN=CG11739 PE=2 SV=1	tr|Q9VN13|Q9VN13_DROME	36 kDa			unknown	8	2	3	3	6	3
524	TRUE	Empty	ADP-ribosylation factor 1 OS=Drosophila melanogaster GN=Arf79F PE=2 SV=2	sp|P61209|ARF1_DROME (+1)	21 kDa	TRUE		unknown	6	9	5	9	8	8
525	TRUE	Empty	Myosin heavy chain, isoform R OS=Drosophila melanogaster GN=Mhc PE=4 SV=1	tr|M9NF46|M9NF46_DROME	224 kDa	TRUE		unknown	1029	1258	869	1427	838	1167
526	TRUE	Empty	F-actin-capping protein subunit beta OS=Drosophila melanogaster GN=cpb PE=2 SV=1	sp|P48603|CAPZB_DROME (+1)	31 kDa			unknown	4	5	4	5	1	5
527	TRUE	Empty	CG17337 OS=Drosophila melanogaster GN=CG17337 PE=2 SV=1	tr|Q8MT58|Q8MT58_DROME	53 kDa			unknown	6	0	4	0	6	3
528	TRUE	Empty	BcDNA.GH12558 OS=Drosophila melanogaster GN=Mtpalpha PE=2 SV=1	tr|Q9V397|Q9V397_DROME	84 kDa			unknown	9	1	5	0	5	0
529	TRUE	Empty	Low molecular weight phosphotyrosine protein phosphatase 1 OS=Drosophila melanogaster GN=primo-1 PE=2 SV=1	sp|P82890|PPAC1_DROME (+1)	18 kDa			unknown	4	4	5	2	6	3
530	TRUE	Empty	CG6287 OS=Drosophila melanogaster GN=CG6287 PE=2 SV=1	tr|Q9VKI8|Q9VKI8_DROME	35 kDa			unknown	7	2	4	2	7	6
531	TRUE	Empty	RH05486p (Fragment) OS=Drosophila melanogaster GN=CG3699 PE=2 SV=1	tr|Q5BII6|Q5BII6_DROME (+1)	27 kDa			unknown	4	4	2	4	4	3
532	TRUE	Empty	Phosphoglycerate mutase (Fragment) OS=Drosophila melanogaster GN=Pglym78 PE=3 SV=1	tr|A5XD87|A5XD87_DROME (+2)	29 kDa			unknown	4	2	4	3	4	5
533	TRUE	Empty	Isoform 5 of Troponin T, skeletal muscle OS=Drosophila melanogaster GN=up	sp|P19351-5|TNNT_DROME	47 kDa	TRUE		unknown	34	53	47	62	44	54
534	TRUE	Empty	Microsomal glutathione S-transferase-like protein OS=Drosophila melanogaster GN=Mgstl PE=2 SV=1	tr|O97471|O97471_DROME (+1)	17 kDa			unknown	2	1	2	3	4	5
535	TRUE	Empty	FI01544p OS=Drosophila melanogaster GN=Rab1 PE=2 SV=1	tr|O18332|O18332_DROME	23 kDa	TRUE		unknown	4	3	3	5	5	4
536	TRUE	Empty	CG13091, isoform A OS=Drosophila melanogaster GN=CG13091 PE=2 SV=2	tr|Q9VLJ7|Q9VLJ7_DROME	59 kDa	TRUE		unknown	3	4	3	1	3	4
537	TRUE	Empty	Serine hydroxymethyltransferase OS=Drosophila melanogaster GN=CG3011 PE=3 SV=1	tr|B7Z0X1|B7Z0X1_DROME (+1)	51 kDa			unknown	1	2	1	2	2	6
538	TRUE	Empty	Eukaryotic translation initiation factor 3 subunit B OS=Drosophila melanogaster GN=eIF3-S9 PE=1 SV=1	sp|Q0E940|EIF3B_DROME (+1)	80 kDa			unknown	3	1	1	3	3	1
539	TRUE	Empty	General odorant-binding protein 99b OS=Drosophila melanogaster GN=Obp99b PE=2 SV=1	sp|Q9VAI6|OB99B_DROME (+2)	17 kDa			unknown	2	2	2	3	3	8
540	TRUE	Empty	F-actin-capping protein subunit alpha OS=Drosophila melanogaster GN=cpa PE=2 SV=1	sp|Q9W2N0|CAPZA_DROME	33 kDa			unknown	4	3	1	7	1	6
541	TRUE	Empty	Protein lethal(2)essential for life OS=Drosophila melanogaster GN=l(2)efl PE=1 SV=1	sp|P82147|L2EFL_DROME	21 kDa			unknown	4	3	2	4	3	3
542	TRUE	Empty	LP21747p OS=Drosophila melanogaster GN=GCR(ich) PE=2 SV=1	tr|Q0IGW9|Q0IGW9_DROME (+1)	27 kDa	TRUE		unknown	2	4	2	3	1	1
543	TRUE	Empty	Gasp, isoform A OS=Drosophila melanogaster GN=Gasp PE=2 SV=1	tr|Q9VNL0|Q9VNL0_DROME	28 kDa			unknown	7	1	2	6	6	2
544	TRUE	Empty	Coatomer subunit beta OS=Drosophila melanogaster GN=betaCop PE=2 SV=2	sp|P45437|COPB_DROME	107 kDa			unknown	4	3	3	1	2	2
545	TRUE	Empty	Ubiquitin carboxyl-terminal hydrolase OS=Drosophila melanogaster GN=Uch PE=2 SV=2	sp|P35122|UCHL_DROME (+1)	26 kDa			unknown	4	1	5	1	8	0
546	TRUE	Empty	NADH dehydrogenase [ubiquinone] 1 alpha subcomplex subunit 10, mitochondrial OS=Drosophila melanogaster GN=ND42 PE=2 SV=2	sp|P91929|NDUAA_DROME (+1)	47 kDa			unknown	2	0	3	3	8	2
547	TRUE	Empty	ATP-dependent (S)-NAD(P)H-hydrate dehydratase OS=Drosophila melanogaster GN=CG10424 PE=2 SV=1	sp|Q9VVW8|NNRD_DROME	32 kDa			unknown	4	0	4	0	6	3
548	TRUE	Empty	Obg-like ATPase 1 OS=Drosophila melanogaster GN=CG1354 PE=1 SV=1	sp|Q8SWU7|OLA1_DROME (+1)	45 kDa			unknown	5	0	5	0	10	0
549	TRUE	Empty	CG4752 OS=Drosophila melanogaster GN=CG4752-RA PE=2 SV=2	tr|Q9W247|Q9W247_DROME	140 kDa			unknown	6	0	4	0	6	0
550	TRUE	Empty	GM12291p OS=Drosophila melanogaster GN=Tapdelta PE=2 SV=1	tr|Q7KLX3|Q7KLX3_DROME	18 kDa			unknown	5	6	4	5	5	6
551	TRUE	Empty	Reticulon-like protein OS=Drosophila melanogaster GN=Rtnl1-RD PE=2 SV=1	tr|C6TP45|C6TP45_DROME (+1)	25 kDa			unknown	1	3	1	3	3	2
552	TRUE	Empty	EG:115C2.4 protein OS=Drosophila melanogaster GN=skpA PE=1 SV=1	tr|O77430|O77430_DROME	19 kDa			unknown	4	4	1	1	7	4
553	TRUE	Empty	CG10731 OS=Drosophila melanogaster GN=CG10731 PE=4 SV=1	tr|A1ZAA9|A1ZAA9_DROME (+1)	23 kDa			unknown	5	2	1	0	4	1
554	TRUE	Empty	26S proteasome regulatory complex subunit p50 OS=Drosophila melanogaster GN=Rpt5 PE=2 SV=1	tr|Q9V3V6|Q9V3V6_DROME	48 kDa	TRUE		unknown	1	5	2	2	5	5
555	TRUE	Empty	EH domain containing protein OS=Drosophila melanogaster GN=Past1 PE=2 SV=1	tr|Q8T6I0|Q8T6I0_DROME (+1)	61 kDa			unknown	2	4	0	4	7	3
556	TRUE	Empty	Ubiquitin-conjugating enzyme E2-22 kDa OS=Drosophila melanogaster GN=UbcD4 PE=1 SV=2	sp|P52486|UBCD4_DROME	23 kDa			unknown	4	2	5	2	6	0
557	TRUE	Empty	FI07923p OS=Drosophila melanogaster GN=Karybeta3 PE=2 SV=1	tr|Q9VN44|Q9VN44_DROME	124 kDa			unknown	4	0	2	0	3	2
558	TRUE	Empty	Pixie, isoform A OS=Drosophila melanogaster GN=pix PE=2 SV=1	tr|Q9VSS1|Q9VSS1_DROME	69 kDa			unknown	10	0	5	0	5	0
559	TRUE	Empty	SD22917p OS=Drosophila melanogaster GN=opa1-like-RA PE=2 SV=1	tr|E8NH94|E8NH94_DROME	111 kDa			unknown	0	0	1	0	4	0
560	TRUE	Empty	Copia protein OS=Drosophila melanogaster GN=GIP PE=1 SV=3	sp|P04146|COPIA_DROME	163 kDa			unknown	8	0	6	0	5	0
561	TRUE	Empty	CG17097, isoform B OS=Drosophila melanogaster GN=CG17097 PE=4 SV=1	tr|E2QCS7|E2QCS7_DROME	121 kDa			unknown	0	0	9	0	8	0
562	TRUE	Empty	26S proteasome non-ATPase regulatory subunit 6 OS=Drosophila melanogaster GN=Rpn7 PE=2 SV=1	sp|Q9V3G7|PSMD6_DROME	45 kDa			unknown	4	4	3	4	7	4
563	TRUE	Empty	CG1970, isoform A OS=Drosophila melanogaster GN=CG1970-RA PE=2 SV=2	tr|Q9V4E0|Q9V4E0_DROME	53 kDa			unknown	4	3	2	4	5	3
564	TRUE	Empty	CG18003, isoform A OS=Drosophila melanogaster GN=CG18003-RC PE=2 SV=1	tr|A1Z8D2|A1Z8D2_DROME (+1)	43 kDa			unknown	8	2	2	3	6	3
565	TRUE	Empty	Nucleosome assembly protein NAP-1 OS=Drosophila melanogaster GN=Nap1 PE=1 SV=1	tr|Q24150|Q24150_DROME (+1)	43 kDa			unknown	3	4	2	3	6	3
566	TRUE	Empty	Sc2 OS=Drosophila melanogaster GN=Sc2 PE=4 SV=1	tr|Q9VZL3|Q9VZL3_DROME	34 kDa			unknown	4	3	1	3	4	3
567	TRUE	Empty	CG7378, isoform B OS=Drosophila melanogaster GN=CG7378 PE=4 SV=1	tr|A8JUQ2|A8JUQ2_DROME	26 kDa			unknown	5	3	2	3	3	3
568	TRUE	Empty	Thioredoxin-like protein TXL OS=Drosophila melanogaster GN=Txl PE=2 SV=1	tr|Q7KMR7|Q7KMR7_DROME (+1)	32 kDa			unknown	6	2	4	1	3	2
569	TRUE	Empty	Probable phenylalanine--tRNA ligase, mitochondrial OS=Drosophila melanogaster GN=Aats-phe PE=2 SV=3	sp|O16129|SYFM_DROME	52 kDa			unknown	3	4	1	3	6	5
570	TRUE	Empty	DnaJ-like-2, isoform A OS=Drosophila melanogaster GN=Droj2 PE=2 SV=1	tr|Q9VFV9|Q9VFV9_DROME	45 kDa			unknown	1	5	3	3	4	7
571	TRUE	Empty	Serine proteases 1/2 OS=Drosophila melanogaster GN=Jon99Cii PE=2 SV=2	sp|P17205|SER1_DROME (+1)	28 kDa	TRUE		unknown	4	1	3	2	5	1
572	TRUE	Empty	Hexokinase C OS=Drosophila melanogaster GN=Hex-C PE=2 SV=1	tr|Q7JYW9|Q7JYW9_DROME (+3)	51 kDa			unknown	6	2	1	0	2	2
573	TRUE	Empty	Collapsin response mediator protein OS=Drosophila melanogaster GN=CRMP PE=2 SV=1	tr|D3YE81|D3YE81_DROME (+1)	64 kDa			unknown	6	2	3	2	7	1
574	TRUE	Empty	ATP synthase-coupling factor 6, mitochondrial OS=Drosophila melanogaster GN=ATPsyn-Cf6 PE=3 SV=1	sp|Q24407|ATP5J_DROME (+1)	12 kDa			unknown	2	4	3	0	2	3
575	TRUE	Empty	CG12079 OS=Drosophila melanogaster GN=CG12079 PE=2 SV=1	tr|Q9VZU4|Q9VZU4_DROME	30 kDa			unknown	6	0	3	3	4	4
576	TRUE	Empty	Eukaryotic translation initiation factor 3 subunit A OS=Drosophila melanogaster GN=eIF3-S10 PE=1 SV=1	sp|Q9VN25|EIF3A_DROME	134 kDa			unknown	5	1	3	0	2	1
577	TRUE	Empty	Methylthioribose-1-phosphate isomerase OS=Drosophila melanogaster GN=CG11334 PE=2 SV=1	sp|Q9V9X4|MTNA_DROME	39 kDa			unknown	6	0	4	1	7	3
578	TRUE	Empty	FI16742p1 (Fragment) OS=Drosophila melanogaster GN=Prx6005-RA PE=2 SV=1	tr|H0RNE1|H0RNE1_DROME (+3)	25 kDa			unknown	6	1	5	0	5	0
579	TRUE	Empty	NADPH--cytochrome P450 reductase OS=Drosophila melanogaster GN=Cpr PE=2 SV=2	sp|Q27597|NCPR_DROME (+1)	76 kDa			unknown	9	1	1	0	4	0
580	TRUE	Empty	LD31742p OS=Drosophila melanogaster GN=whd PE=2 SV=1	tr|Q7JQH9|Q7JQH9_DROME (+1)	89 kDa			unknown	5	0	4	1	5	0
581	TRUE	Empty	CG18522 OS=Drosophila melanogaster GN=CG18522 PE=2 SV=1	tr|Q9VF53|Q9VF53_DROME	139 kDa			unknown	6	0	3	0	5	0
582	TRUE	Empty	CG16758, isoform B OS=Drosophila melanogaster GN=CG16758 PE=2 SV=1	tr|Q7KV94|Q7KV94_DROME	38 kDa			unknown	7	2	3	2	6	3
583	TRUE	Empty	RhoGEF3, isoform M OS=Drosophila melanogaster GN=RhoGEF3 PE=4 SV=1	tr|M9PBG8|M9PBG8_DROME (+1)	384 kDa			unknown	0	1	0	0	0	1
584	TRUE	Empty	Mitochondrial ribosomal protein S11 OS=Drosophila melanogaster GN=mRpS11 PE=2 SV=1	tr|Q9VEN6|Q9VEN6_DROME	22 kDa			unknown	0	3	0	7	1	4
585	TRUE	Empty	EG:87B1.3 protein OS=Drosophila melanogaster GN=bcn92 PE=4 SV=1	tr|O46096|O46096_DROME (+1)	58 kDa			unknown	5	0	6	0	4	1
586	TRUE	Empty	Beta adaptin OS=Drosophila melanogaster GN=AP-1-2beta PE=2 SV=1	tr|Q24253|Q24253_DROME	101 kDa			unknown	5	0	1	0	3	0
587	TRUE	Empty	Protein clueless OS=Drosophila melanogaster GN=clu PE=1 SV=1	sp|A1ZAB5|CLU_DROME	161 kDa			unknown	7	0	4	0	2	1
588	TRUE	Empty	Unc-112-related protein OS=Drosophila melanogaster GN=Fit1 PE=1 SV=1	sp|Q9VZI3|UN112_DROME	80 kDa			unknown	6	0	4	0	5	0
589	TRUE	Empty	Tenectin isoform 1 OS=Drosophila melanogaster PE=2 SV=1	tr|D0UGE6|D0UGE6_DROME (+1)	300 kDa			unknown	2	2	0	0	0	0
590	TRUE	Empty	40S ribosomal protein S27 OS=Drosophila melanogaster GN=RpS27 PE=1 SV=1	tr|Q9VBU9|Q9VBU9_DROME	9 kDa			unknown	2	4	2	1	1	4
591	TRUE	Empty	Icarus OS=Drosophila melanogaster GN=ics PE=2 SV=2	tr|Q9V428|Q9V428_DROME	32 kDa			unknown	4	1	2	2	2	1
592	TRUE	Empty	Isoform SGG39 of Protein kinase shaggy OS=Drosophila melanogaster GN=sgg	sp|P18431-3|SGG_DROME (+3)	59 kDa			unknown	11	1	3	2	2	1
593	TRUE	Empty	CG6178 OS=Drosophila melanogaster GN=CG6178 PE=2 SV=1	tr|Q9VCC6|Q9VCC6_DROME	60 kDa			unknown	1	3	0	4	2	5
594	TRUE	Empty	CG13026 OS=Drosophila melanogaster GN=CG13026 PE=4 SV=2	tr|Q9VV95|Q9VV95_DROME	13 kDa			unknown	3	3	1	5	2	3
595	TRUE	Empty	T-complex protein 1 subunit delta OS=Drosophila melanogaster GN=CG5525 PE=2 SV=1	tr|Q9VK69|Q9VK69_DROME	57 kDa			unknown	3	0	1	2	5	5
596	TRUE	Empty	Pericardine OS=Drosophila melanogaster GN=prc PE=2 SV=1	tr|Q9U617|Q9U617_DROME	165 kDa			unknown	9	1	6	0	4	1
597	TRUE	Empty	CG8778 OS=Drosophila melanogaster GN=CG8778 PE=2 SV=1	tr|A1Z934|A1Z934_DROME	32 kDa			unknown	6	0	3	1	4	1
598	TRUE	Empty	Isoform B of Protein phosphatase PP2A 55 kDa regulatory subunit OS=Drosophila melanogaster GN=tws	sp|P36872-2|2ABA_DROME (+1)	51 kDa			unknown	3	1	4	0	4	1
599	TRUE	Empty	Cytoplasmic FMR1-interacting protein OS=Drosophila melanogaster GN=Sra-1 PE=1 SV=1	sp|Q9VF87|CYFIP_DROME	149 kDa			unknown	5	0	4	1	1	1
600	TRUE	Empty	FK506-binding protein 59 OS=Drosophila melanogaster GN=FKBP59 PE=1 SV=1	sp|Q9VL78|FKB59_DROME	49 kDa			unknown	7	0	2	0	3	0
601	TRUE	Empty	CG10126, isoform A OS=Drosophila melanogaster GN=CG10126 PE=2 SV=2	tr|Q9VG23|Q9VG23_DROME	24 kDa			unknown	8	0	5	0	6	1
602	TRUE	Empty	GMP synthetase OS=Drosophila melanogaster GN=bur PE=2 SV=1	tr|Q8WSN4|Q8WSN4_DROME (+1)	81 kDa			unknown	8	0	7	0	7	0
603	TRUE	Empty	Transcription elongation factor S-II OS=Drosophila melanogaster GN=TfIIS PE=2 SV=1	sp|P20232|TFS2_DROME (+1)	34 kDa			unknown	1	0	0	0	0	0
604	TRUE	Empty	CG4598, isoform A OS=Drosophila melanogaster GN=CG4598 PE=2 SV=2	tr|Q9VL68|Q9VL68_DROME	31 kDa			unknown	6	1	3	3	6	3
605	TRUE	Empty	6-pyruvoyl tetrahydrobiopterin synthase OS=Drosophila melanogaster GN=pr PE=1 SV=1	sp|P48611|PTPS_DROME	19 kDa			unknown	4	2	3	2	3	3
606	TRUE	Empty	Ras-like protein 3 OS=Drosophila melanogaster GN=R PE=2 SV=2	sp|P08645|RAS3_DROME (+1)	21 kDa			unknown	2	4	1	4	3	2
607	TRUE	Empty	RE17611p OS=Drosophila melanogaster GN=RpL26 PE=1 SV=1	tr|Q9VVU2|Q9VVU2_DROME	17 kDa			unknown	3	3	1	2	1	3
608	TRUE	Empty	40S ribosomal protein S5a OS=Drosophila melanogaster GN=RpS5a PE=1 SV=1	sp|Q24186|RS5A_DROME	25 kDa			unknown	5	2	4	5	4	1
609	TRUE	Empty	Adenylyl cyclase-associated protein OS=Drosophila melanogaster GN=capt PE=2 SV=2	tr|Q9VPX6|Q9VPX6_DROME	84 kDa			unknown	3	2	3	0	6	3
610	TRUE	Empty	Isoform BABDB of Myosin heavy chain, muscle OS=Drosophila melanogaster GN=Mhc	sp|P05661-3|MYSA_DROME	225 kDa	TRUE		unknown	1070	1290	893	1464	866	1199
611	TRUE	Empty	CG40042 OS=Drosophila melanogaster GN=CG40042 PE=2 SV=1	tr|Q8MRW1|Q8MRW1_DROME	22 kDa			unknown	1	5	0	5	2	3
612	TRUE	Empty	Protein hu-li tai shao OS=Drosophila melanogaster GN=hts PE=1 SV=2	sp|Q02645|HTS_DROME	128 kDa			unknown	1	5	0	5	1	7
613	TRUE	Empty	GH21316p OS=Drosophila melanogaster GN=Ssadh PE=2 SV=1	tr|Q9VBP6|Q9VBP6_DROME	55 kDa			unknown	6	0	6	0	6	2
614	TRUE	Empty	Thioredoxin-1 OS=Drosophila melanogaster GN=dhd PE=1 SV=1	sp|P47938|THIO1_DROME	12 kDa			unknown	5	0	6	0	5	2
615	TRUE	Empty	MAP kinase-activated protein kinase 2 OS=Drosophila melanogaster GN=MAPk-Ak2 PE=2 SV=1	sp|P49071|MAPK2_DROME (+1)	41 kDa			unknown	3	0	2	0	3	0
616	TRUE	Empty	Isoform B of Synaptotagmin 1 OS=Drosophila melanogaster GN=Syt1	sp|P21521-2|SY65_DROME (+1)	53 kDa	TRUE		unknown	7	0	5	0	7	1
617	TRUE	Empty	Isoleucyl-tRNA synthetase, isoform A OS=Drosophila melanogaster GN=Aats-ile PE=2 SV=1	tr|Q8MSW0|Q8MSW0_DROME	141 kDa			unknown	4	0	3	0	2	0
618	TRUE	Empty	Inosine triphosphate pyrophosphatase OS=Drosophila melanogaster GN=CG8891 PE=2 SV=1	sp|Q9VMW7|ITPA_DROME	21 kDa			unknown	2	6	4	3	3	4
619	TRUE	Empty	Cytochrome b OS=Drosophila melanogaster GN=mt:Cyt-b PE=3 SV=1	sp|P18935|CYB_DROME (+4)	43 kDa			unknown	4	4	4	4	3	4
620	TRUE	Empty	Malic enzyme OS=Drosophila melanogaster PE=2 SV=1	tr|H7BWS6|H7BWS6_DROME	64 kDa			unknown	4	1	4	2	4	0
621	TRUE	Empty	Probable Ufm1-specific protease 1 OS=Drosophila melanogaster GN=UFSP1 PE=2 SV=1	sp|Q4V6M7|UFSP1_DROME	26 kDa			unknown	6	2	3	1	7	2
622	TRUE	Empty	CG30415, isoform A OS=Drosophila melanogaster GN=CG30415 PE=4 SV=1	tr|Q0E8X7|Q0E8X7_DROME	10 kDa			unknown	1	1	1	0	0	0
623	TRUE	Empty	CG31352, isoform C OS=Drosophila melanogaster GN=Unc-115a PE=4 SV=1	tr|E1JIH2|E1JIH2_DROME (+1)	93 kDa			unknown	6	0	0	2	2	1
624	TRUE	Empty	RH42429p OS=Drosophila melanogaster GN=CG7433 PE=2 SV=1	tr|Q8MYV0|Q8MYV0_DROME (+1)	55 kDa			unknown	3	1	6	1	5	3
625	TRUE	Empty	Fatty acid (Long chain) transport protein, isoform D OS=Drosophila melanogaster GN=Fatp PE=4 SV=2	tr|E1JHE4|E1JHE4_DROME (+1)	75 kDa			unknown	7	2	3	3	3	0
626	TRUE	Empty	Nat1 OS=Drosophila melanogaster GN=Nat1 PE=2 SV=1	tr|Q9VWI2|Q9VWI2_DROME	103 kDa			unknown	4	3	2	0	4	1
627	TRUE	Empty	Cuticular protein 67B OS=Drosophila melanogaster GN=Cpr67B PE=2 SV=1	tr|Q9VSY0|Q9VSY0_DROME	30 kDa			unknown	3	0	4	2	4	1
628	TRUE	Empty	Aldose 1-epimerase (Fragment) OS=Drosophila melanogaster GN=CG10467-RA PE=2 SV=1	tr|C5WLR2|C5WLR2_DROME (+2)	40 kDa			unknown	7	1	3	0	5	3
629	TRUE	Empty	GH03273p OS=Drosophila melanogaster GN=CG8128 PE=2 SV=1	tr|Q961V9|Q961V9_DROME (+1)	38 kDa			unknown	7	0	4	1	4	1
630	TRUE	Empty	Asparaginyl-tRNA synthetase, isoform A OS=Drosophila melanogaster GN=Aats-asn PE=2 SV=1	tr|Q9V434|Q9V434_DROME	64 kDa			unknown	6	0	4	0	4	1
631	TRUE	Empty	Lethal (2) 01289, isoform I OS=Drosophila melanogaster GN=l(2)01289 PE=4 SV=2	tr|Q0E9N2|Q0E9N2_DROME (+1)	203 kDa			unknown	8	1	2	0	0	0
632	TRUE	Empty	Xanthine dehydrogenase OS=Drosophila melanogaster GN=ry PE=2 SV=2	sp|P10351|XDH_DROME	147 kDa			unknown	8	0	4	0	3	0
633	TRUE	Empty	RE70135p1 (Fragment) OS=Drosophila melanogaster GN=CG8607-RA PE=2 SV=1	tr|G2J633|G2J633_DROME (+2)	31 kDa			unknown	11	0	4	0	6	0
634	TRUE	Empty	GH02452p OS=Drosophila melanogaster GN=S-Lap3 PE=2 SV=1	tr|Q961W5|Q961W5_DROME	58 kDa			unknown	3	5	4	5	3	4
635	TRUE	Empty	Isoform E of 40S ribosomal protein S21 OS=Drosophila melanogaster GN=RpS21	sp|O76927-2|RS21_DROME (+3)	9 kDa			unknown	3	3	5	2	3	3
636	TRUE	Empty	60S ribosomal protein L15 OS=Drosophila melanogaster GN=RpL15 PE=1 SV=1	sp|O17445|RL15_DROME (+1)	24 kDa			unknown	2	5	2	1	3	1
637	TRUE	Empty	Lethal (2) 06225, isoform A OS=Drosophila melanogaster GN=l(2)06225 PE=4 SV=1	tr|Q9VKM3|Q9VKM3_DROME	11 kDa			unknown	2	2	1	3	1	1
638	TRUE	Empty	Platelet-activating factor acetylhydrolase IB subunit beta homolog OS=Drosophila melanogaster GN=Paf-AHalpha PE=1 SV=1	sp|Q9VXP4|PA1B2_DROME	25 kDa			unknown	3	2	6	2	6	1
639	TRUE	Empty	Ras-related protein Rac1 OS=Drosophila melanogaster GN=Rac1 PE=1 SV=2	sp|P40792|RAC1_DROME (+1)	21 kDa	TRUE		unknown	4	2	1	0	2	2
640	TRUE	Empty	FI20201p1 OS=Drosophila melanogaster GN=CG34424-RA PE=2 SV=1	tr|H9XQB1|H9XQB1_DROME (+1)	25 kDa			unknown	4	2	3	1	6	2
641	TRUE	Empty	Levy OS=Drosophila melanogaster GN=levy PE=3 SV=1	tr|Q9W1N3|Q9W1N3_DROME	12 kDa			unknown	1	1	0	2	1	6
642	TRUE	Empty	CG30159, isoform A OS=Drosophila melanogaster GN=CG3364 PE=2 SV=1	tr|Q7K332|Q7K332_DROME	28 kDa			unknown	3	3	0	2	2	1
643	TRUE	Empty	CG31472, isoform A OS=Drosophila melanogaster GN=CG2649 PE=2 SV=3	tr|Q9VHZ5|Q9VHZ5_DROME	28 kDa			unknown	3	1	3	0	5	2
644	TRUE	Empty	CG4592, isoform A OS=Drosophila melanogaster GN=CG4592-RA PE=2 SV=2	tr|Q9VL66|Q9VL66_DROME	32 kDa			unknown	7	1	5	1	6	0
645	TRUE	Empty	CG31872 OS=Drosophila melanogaster GN=CG17093 PE=2 SV=2	tr|Q9VKT1|Q9VKT1_DROME	119 kDa	TRUE		unknown	4	1	5	0	6	1
646	TRUE	Empty	CG6890 (Fragment) OS=Drosophila melanogaster GN=Tollo PE=4 SV=1	tr|Q2XXW0|Q2XXW0_DROME (+1)	152 kDa			unknown	0	0	1	1	0	1
647	TRUE	Empty	Ubiquitin-fold modifier-conjugating enzyme 1 OS=Drosophila melanogaster GN=CG8386 PE=2 SV=1	sp|Q7K1Z5|UFC1_DROME	19 kDa			unknown	3	3	2	3	3	1
648	TRUE	Empty	NHP2-like protein 1 homolog OS=Drosophila melanogaster GN=hoip PE=2 SV=1	sp|Q9U3Z7|NH2L1_DROME (+1)	14 kDa			unknown	3	4	2	2	4	6
649	TRUE	Empty	IP10437p (Fragment) OS=Drosophila melanogaster GN=BcDNA:GH10614 PE=2 SV=1	tr|Q4V3F7|Q4V3F7_DROME (+3)	36 kDa			unknown	5	1	4	2	2	2
650	TRUE	Empty	AT04516p OS=Drosophila melanogaster GN=Drp1 PE=2 SV=1	tr|Q8IHG0|Q8IHG0_DROME (+1)	83 kDa			unknown	3	2	0	2	3	2
651	TRUE	Empty	Probable elongation factor 1-beta OS=Drosophila melanogaster GN=Ef1beta PE=1 SV=3	sp|O96827|EF1B_DROME	24 kDa			unknown	3	3	1	2	4	3
652	TRUE	Empty	S-methyl-5'-thioadenosine phosphorylase OS=Drosophila melanogaster GN=CG4802 PE=1 SV=1	sp|Q9V813|MTAP_DROME	32 kDa			unknown	6	1	4	1	5	2
653	TRUE	Empty	CG7461 OS=Drosophila melanogaster GN=CG7461 PE=3 SV=2	tr|A1ZBJ2|A1ZBJ2_DROME (+1)	68 kDa			unknown	4	3	1	3	2	1
654	TRUE	Empty	Ubiquitin-conjugating enzyme E2 N OS=Drosophila melanogaster GN=ben PE=2 SV=1	sp|P35128|UBE2N_DROME (+1)	17 kDa			unknown	1	1	1	4	1	5
655	TRUE	Empty	CG10096, isoform B OS=Drosophila melanogaster GN=CG10096 PE=2 SV=2	tr|Q9VG87|Q9VG87_DROME	57 kDa			unknown	3	1	1	0	4	2
656	TRUE	Empty	Surfeit locus protein 4 homolog OS=Drosophila melanogaster GN=Surf4 PE=2 SV=1	sp|O18405|SURF4_DROME	31 kDa			unknown	2	4	0	4	0	2
657	TRUE	Empty	Hemolectin, isoform B OS=Drosophila melanogaster GN=Hml PE=4 SV=1	tr|M9PCE5|M9PCE5_DROME (+2)	426 kDa			unknown	1	2	0	0	0	2
658	TRUE	Empty	SD23103p OS=Drosophila melanogaster GN=CG5390 PE=2 SV=1	tr|Q86PE8|Q86PE8_DROME (+1)	45 kDa			unknown	5	0	3	0	5	0
659	TRUE	Empty	CG2767, isoform B OS=Drosophila melanogaster GN=CG2767 PE=4 SV=1	tr|B7Z0V3|B7Z0V3_DROME (+1)	39 kDa			unknown	0	1	0	2	0	0
660	TRUE	Empty	LP08340p (Fragment) OS=Drosophila melanogaster PE=2 SV=1	tr|A9UNH0|A9UNH0_DROME (+2)	72 kDa			unknown	5	0	5	0	3	0
661	TRUE	Empty	Chorion protein S36 OS=Drosophila melanogaster GN=Cp36 PE=3 SV=2	sp|P07182|CH36_DROME (+1)	30 kDa			unknown	4	0	12	0	0	0
662	TRUE	Empty	COP9 signalosome complex subunit 3 OS=Drosophila melanogaster GN=CSN3 PE=2 SV=2	sp|Q8SYG2|CSN3_DROME (+1)	51 kDa			unknown	1	0	0	0	0	0
663	TRUE	Empty	Eukaryotic translation initiation factor 3 subunit I OS=Drosophila melanogaster GN=Trip1 PE=1 SV=1	sp|O02195|EIF3I_DROME	36 kDa			unknown	3	2	3	3	4	2
664	TRUE	Empty	RH13862p (Fragment) OS=Drosophila melanogaster GN=Uev1A PE=2 SV=1	tr|Q8IGH9|Q8IGH9_DROME (+1)	16 kDa			unknown	3	4	2	2	3	4
665	TRUE	Empty	BcDNA.GH02431 OS=Drosophila melanogaster GN=Dic1 PE=2 SV=1	tr|Q9Y166|Q9Y166_DROME	31 kDa			unknown	2	3	2	3	1	3
666	TRUE	Empty	Heat shock protein 27 OS=Drosophila melanogaster GN=Hsp27 PE=1 SV=2	sp|P02518|HSP27_DROME	24 kDa			unknown	4	2	5	1	4	2
667	TRUE	Empty	CG9172, isoform A OS=Drosophila melanogaster GN=CG9172 PE=2 SV=1	tr|Q9VXK7|Q9VXK7_DROME	25 kDa			unknown	3	3	1	5	5	4
668	TRUE	Empty	Protein henna OS=Drosophila melanogaster GN=Hn PE=2 SV=3	sp|P17276|PH4H_DROME (+4)	52 kDa			unknown	1	2	2	2	2	6
669	TRUE	Empty	CG4572, isoform A OS=Drosophila melanogaster GN=CG4572-RC PE=2 SV=1	tr|Q9VDT5|Q9VDT5_DROME	54 kDa			unknown	3	1	1	2	4	2
670	TRUE	Empty	CG9436 OS=Drosophila melanogaster GN=CG9436 PE=2 SV=1	tr|Q7JVH6|Q7JVH6_DROME	35 kDa			unknown	6	1	4	2	6	2
671	TRUE	Empty	CG42863 OS=Drosophila melanogaster GN=mv PE=4 SV=2	tr|Q9W060|Q9W060_DROME	400 kDa			unknown	0	2	0	2	2	2
672	TRUE	Empty	CG5676 OS=Drosophila melanogaster GN=CG5676 PE=2 SV=1	tr|Q9VL16|Q9VL16_DROME	17 kDa			unknown	1	4	0	5	0	4
673	TRUE	Empty	Nidogen/entactin, isoform B OS=Drosophila melanogaster GN=Ndg PE=4 SV=1	tr|A1Z876|A1Z876_DROME (+2)	151 kDa			unknown	9	0	2	0	6	1
674	TRUE	Empty	CG6554-PA OS=Drosophila melanogaster GN=CG6554 PE=4 SV=1	tr|C0MJ37|C0MJ37_DROME (+1)	43 kDa			unknown	4	0	3	0	4	0
675	TRUE	Empty	Nedd8-activating enzyme E1 regulatory subunit OS=Drosophila melanogaster GN=APP-BP1 PE=1 SV=1	sp|Q9VTE9|ULA1_DROME (+1)	59 kDa			unknown	0	1	0	1	0	1
676	TRUE	Empty	Aminopeptidase P OS=Drosophila melanogaster GN=ApepP PE=4 SV=2	tr|O96794|O96794_DROME	69 kDa			unknown	3	0	4	0	4	0
677	TRUE	Empty	Rho-type guanine exchange factor, isoform F OS=Drosophila melanogaster GN=RtGEF PE=4 SV=2	tr|A8DZ19|A8DZ19_DROME (+1)	144 kDa			unknown	4	0	6	0	8	0
678	TRUE	Empty	Myosin 28B1, isoform B OS=Drosophila melanogaster GN=Myo28B1 PE=4 SV=1	tr|Q8IPH8|Q8IPH8_DROME (+1)	243 kDa	TRUE		unknown	0	2	0	1	0	1
679	TRUE	Empty	BcDNA.LD10457 OS=Drosophila melanogaster GN=SsRbeta PE=2 SV=2	tr|Q9VUZ0|Q9VUZ0_DROME	21 kDa			unknown	5	3	4	3	4	3
680	TRUE	Empty	AT21115p (Fragment) OS=Drosophila melanogaster GN=GstD9-RA PE=2 SV=1	tr|E4NKK7|E4NKK7_DROME (+1)	26 kDa	TRUE		unknown	6	1	1	1	4	2
681	TRUE	Empty	GM23292p OS=Drosophila melanogaster GN=l(2)35Di PE=2 SV=1	tr|Q9V3W2|Q9V3W2_DROME	19 kDa			unknown	3	3	2	2	2	2
682	TRUE	Empty	Ribosomal protein S15, isoform B OS=Drosophila melanogaster GN=RpS15 PE=2 SV=1	tr|A1ZAH8|A1ZAH8_DROME (+1)	17 kDa			unknown	1	3	2	6	1	2
683	TRUE	Empty	Isoform L of Tropomyosin-1, isoforms 9A/A/B OS=Drosophila melanogaster GN=Tm1	sp|P06754-5|TPM1_DROME	32 kDa	TRUE		unknown	47	62	49	78	39	68
684	TRUE	Empty	RE23388p OS=Drosophila melanogaster GN=Rpt4 PE=2 SV=1	tr|Q8SZ19|Q8SZ19_DROME (+1)	45 kDa			unknown	0	4	2	2	5	3
685	TRUE	Empty	GTP cyclohydrolase 1 OS=Drosophila melanogaster GN=Pu PE=2 SV=3	sp|P48596|GCH1_DROME	36 kDa			unknown	4	3	2	2	5	2
686	TRUE	Empty	Isoform A of Cytochrome b5 OS=Drosophila melanogaster GN=Cyt-b5	sp|Q9V4N3-2|CYB5_DROME (+2)	14 kDa			unknown	1	4	1	3	2	3
687	TRUE	Empty	Nitrilase and fragile histidine triad fusion protein NitFhit OS=Drosophila melanogaster GN=NitFhit PE=1 SV=1	sp|O76464|NFT1_DROME	52 kDa			unknown	4	2	5	0	5	2
688	TRUE	Empty	CG8728 OS=Drosophila melanogaster GN=CG8728-RA PE=2 SV=1	tr|Q7K3W2|Q7K3W2_DROME	61 kDa			unknown	3	0	1	0	1	0
689	TRUE	Empty	CG15717-PA OS=Drosophila melanogaster GN=CG15717 PE=4 SV=1	tr|B4F5F8|B4F5F8_DROME (+2)	28 kDa			unknown	6	0	2	1	3	1
690	TRUE	Empty	CG4546 OS=Drosophila melanogaster GN=CG4546 PE=2 SV=2	tr|Q9VF23|Q9VF23_DROME	52 kDa			unknown	0	1	0	1	1	5
691	TRUE	Empty	CG10916 OS=Drosophila melanogaster GN=CG10916 PE=2 SV=1	tr|Q7K1R6|Q7K1R6_DROME	30 kDa			unknown	0	6	0	4	0	7
692	TRUE	Empty	CG8525 OS=Drosophila melanogaster GN=CG8525 PE=2 SV=1	tr|Q7K209|Q7K209_DROME	39 kDa			unknown	4	0	5	0	6	0
693	TRUE	Empty	Pif1A, isoform C OS=Drosophila melanogaster GN=Pif1A PE=4 SV=1	tr|E1JIF4|E1JIF4_DROME	188 kDa			unknown	0	0	0	3	0	0
694	TRUE	Empty	26S proteasome regulatory complex subunit p48B OS=Drosophila melanogaster GN=Rpt1 PE=2 SV=1	tr|Q7KMQ0|Q7KMQ0_DROME	49 kDa			unknown	1	2	1	1	1	3
695	TRUE	Empty	825-Oak OS=Drosophila melanogaster GN=825-Oak PE=4 SV=2	tr|Q8IQU7|Q8IQU7_DROME	13 kDa			unknown	1	6	2	3	2	1
696	TRUE	Empty	Probable prefoldin subunit 2 OS=Drosophila melanogaster GN=l(3)01239 PE=2 SV=1	sp|Q9VTE5|PFD2_DROME (+1)	16 kDa			unknown	1	1	2	1	1	1
697	TRUE	Empty	Aspartate aminotransferase (Fragment) OS=Drosophila melanogaster GN=Got2-RA PE=2 SV=1	tr|E4NKM3|E4NKM3_DROME (+3)	48 kDa			unknown	2	1	3	1	3	2
698	TRUE	Empty	Cathepsin L OS=Drosophila melanogaster GN=Cp1 PE=2 SV=2	sp|Q95029|CATL_DROME (+1)	42 kDa			unknown	2	2	1	4	3	5
699	TRUE	Empty	Heat shock 70 kDa protein cognate 2 OS=Drosophila melanogaster GN=Hsc70-2 PE=1 SV=2	sp|P11146|HSP7B_DROME	70 kDa	TRUE		unknown	14	5	7	5	9	6
700	TRUE	Empty	RE74312p OS=Drosophila melanogaster GN=Sar1 PE=2 SV=1	tr|Q9VD29|Q9VD29_DROME	22 kDa			unknown	1	3	0	4	2	5
701	TRUE	Empty	Isoform 9A of Tropomyosin-1, isoforms 9A/A/B OS=Drosophila melanogaster GN=Tm1	sp|P06754-3|TPM1_DROME	33 kDa	TRUE		unknown	65	81	64	97	0	85
702	TRUE	Empty	Aldehyde dehydrogenase OS=Drosophila melanogaster GN=Aldh-III PE=2 SV=1	tr|A1Z6Z3|A1Z6Z3_DROME (+3)	56 kDa			unknown	4	0	3	1	1	5
703	TRUE	Empty	CG9140 OS=Drosophila melanogaster GN=CG9140 PE=2 SV=1	tr|Q9VMI3|Q9VMI3_DROME	52 kDa			unknown	2	1	2	0	7	4
704	TRUE	Empty	MIP30002p (Fragment) OS=Drosophila melanogaster GN=Cpr30F-RA PE=2 SV=1	tr|F2FBB9|F2FBB9_DROME (+1)	18 kDa			unknown	2	1	2	1	0	1
705	TRUE	Empty	GH03051p OS=Drosophila melanogaster GN=Gclm PE=2 SV=1	tr|Q9VCW6|Q9VCW6_DROME	31 kDa			unknown	4	0	5	1	4	1
706	TRUE	Empty	CG13047 OS=Drosophila melanogaster GN=CG13047 PE=4 SV=2	tr|Q9VV18|Q9VV18_DROME	17 kDa			unknown	0	2	1	3	0	2
707	TRUE	Empty	CG7966 OS=Drosophila melanogaster GN=CG7966 PE=4 SV=2	tr|Q9VFZ4|Q9VFZ4_DROME	55 kDa			unknown	4	0	5	0	7	0
708	TRUE	Empty	CG14168, isoform E OS=Drosophila melanogaster GN=Zasp67 PE=4 SV=1	tr|M9PEZ7|M9PEZ7_DROME (+2)	80 kDa			unknown	4	0	1	0	4	0
709	TRUE	Empty	CG6330, isoform B OS=Drosophila melanogaster GN=CG6330-RB PE=2 SV=1	tr|Q8IMQ8|Q8IMQ8_DROME (+1)	39 kDa			unknown	8	0	5	0	5	0
710	TRUE	Empty	Structural maintenance of chromosomes protein OS=Drosophila melanogaster GN=SMC1 PE=2 SV=1	tr|Q9VCD8|Q9VCD8_DROME	143 kDa			unknown	0	1	0	2	0	4
711	TRUE	Empty	MIP20585p (Fragment) OS=Drosophila melanogaster GN=Spn-RA PE=2 SV=1	tr|D6W4L6|D6W4L6_DROME	45 kDa			unknown	0	0	0	0	2	0
712	TRUE	Empty	CG12171 OS=Drosophila melanogaster GN=CG12171 PE=2 SV=1	tr|Q9VNF3|Q9VNF3_DROME	27 kDa	TRUE		unknown	11	5	10	7	7	1
713	TRUE	Empty	IP04416p (Fragment) OS=Drosophila melanogaster GN=CG15007 PE=2 SV=1	tr|Q4V4U0|Q4V4U0_DROME (+1)	14 kDa			unknown	1	3	3	3	2	4
714	TRUE	Empty	Tropomyosin gene 1 constant region, exon 9. (Fragment) OS=Drosophila melanogaster GN=Tm1 PE=3 SV=1	tr|Q6LEH1|Q6LEH1_DROME	31 kDa	TRUE		unknown	59	74	60	89	60	84
715	TRUE	Empty	CG5915 protein OS=Drosophila melanogaster GN=Rab7 PE=2 SV=1	tr|O76742|O76742_DROME	23 kDa			unknown	2	2	0	2	1	2
716	TRUE	Empty	IP05796p1 (Fragment) OS=Drosophila melanogaster GN=CG31126-RA PE=2 SV=1	tr|Q4QPZ7|Q4QPZ7_DROME (+1)	16 kDa	TRUE		unknown	5	2	1	0	2	2
717	TRUE	Empty	Probable 3-hydroxyisobutyrate dehydrogenase, mitochondrial OS=Drosophila melanogaster GN=CG15093 PE=2 SV=2	sp|Q9V8M5|3HIDH_DROME	34 kDa			unknown	8	0	3	1	3	1
718	TRUE	Empty	CG6523 OS=Drosophila melanogaster GN=CG6523 PE=2 SV=1	tr|Q9VJZ6|Q9VJZ6_DROME	24 kDa			unknown	7	4	1	0	2	2
719	TRUE	Empty	Flotillin-1 OS=Drosophila melanogaster GN=Flo PE=2 SV=1	sp|O61491|FLOT1_DROME	47 kDa			unknown	0	4	0	3	0	3
720	TRUE	Empty	DID OS=Drosophila melanogaster GN=poly PE=2 SV=1	tr|Q9NH01|Q9NH01_DROME (+1)	28 kDa			unknown	5	0	1	0	2	2
721	TRUE	Empty	CG34325 OS=Drosophila melanogaster GN=CG34325-RA PE=2 SV=3	tr|Q9VXC1|Q9VXC1_DROME	20 kDa			unknown	5	0	2	0	5	1
722	TRUE	Empty	Putative mitochondrial inner membrane protein OS=Drosophila melanogaster GN=CG6455 PE=2 SV=4	sp|P91928|IMMT_DROME	82 kDa			unknown	4	0	3	1	4	0
723	TRUE	Empty	CG2118, isoform A OS=Drosophila melanogaster GN=CG2118 PE=2 SV=2	tr|Q9V9T5|Q9V9T5_DROME	77 kDa			unknown	6	0	4	0	1	0
724	TRUE	Empty	Eukaryotic translation initiation factor 2A OS=Drosophila melanogaster GN=CG7414 PE=1 SV=1	sp|Q9VNX8|EIF2A_DROME (+2)	70 kDa			unknown	0	0	0	0	1	0
725	TRUE	Empty	Isoform A of Probable methylmalonate-semialdehyde dehydrogenase [acylating], mitochondrial OS=Drosophila melanogaster GN=CG17896	sp|Q7KW39-2|MMSA_DROME	55 kDa			unknown	4	2	3	2	3	3
726	TRUE	Empty	CG8993 OS=Drosophila melanogaster GN=CG8993 PE=2 SV=1	tr|Q9W022|Q9W022_DROME	16 kDa			unknown	3	1	1	1	2	2
727	TRUE	Empty	Dynein light chain Tctex-type OS=Drosophila melanogaster GN=Dlc90F PE=1 SV=1	sp|Q94524|DYLT_DROME	12 kDa			unknown	2	1	2	1	2	3
728	TRUE	Empty	BcDNA.GH04962 OS=Drosophila melanogaster GN=BcDNA.GH04962 PE=2 SV=1	tr|Q7KMM4|Q7KMM4_DROME	106 kDa			unknown	2	2	1	1	2	3
729	TRUE	Empty	FI07634p (Fragment) OS=Drosophila melanogaster GN=CG6891-RA PE=2 SV=1	tr|B5RJ68|B5RJ68_DROME (+2)	30 kDa			unknown	1	1	1	2	3	1
730	TRUE	Empty	Dorsal interacting protein 4 OS=Drosophila melanogaster GN=lwr PE=1 SV=1	tr|Q7KNM2|Q7KNM2_DROME	18 kDa			unknown	2	1	2	2	4	1
731	TRUE	Empty	GCR 1 protein OS=Drosophila melanogaster GN=GCR 1 PE=4 SV=1	tr|Q23709|Q23709_DROME (+1)	18 kDa			unknown	1	2	2	3	2	3
732	TRUE	Empty	CG32549, isoform E OS=Drosophila melanogaster GN=CG32549-RE PE=2 SV=2	tr|Q9VWV4|Q9VWV4_DROME	72 kDa			unknown	3	1	2	1	6	2
733	TRUE	Empty	CG6512, isoform A OS=Drosophila melanogaster GN=CG6512 PE=2 SV=1	tr|Q8T4G5|Q8T4G5_DROME	90 kDa			unknown	4	2	2	1	4	1
734	TRUE	Empty	Kl-2 1-beta dynein heavy chain OS=Drosophila melanogaster PE=2 SV=1	tr|B4YUS1|B4YUS1_DROME	517 kDa			unknown	0	0	1	1	0	1
735	TRUE	Empty	Cathepsin B1, isoform B OS=Drosophila melanogaster GN=CtsB1 PE=3 SV=1	tr|M9PH35|M9PH35_DROME (+1)	36 kDa			unknown	4	0	4	1	5	1
736	TRUE	Empty	NAD(P)H-hydrate epimerase OS=Drosophila melanogaster GN=CG2974 PE=2 SV=2	sp|Q9W2Y3|NNRE_DROME	26 kDa			unknown	6	1	2	0	6	2
737	TRUE	Empty	L-lactate dehydrogenase OS=Drosophila melanogaster GN=ImpL3 PE=2 SV=1	sp|Q95028|LDH_DROME (+2)	36 kDa			unknown	3	1	4	0	3	2
738	TRUE	Empty	Lethal (3) neo18, isoform A OS=Drosophila melanogaster GN=l(3)neo18 PE=2 SV=1	tr|Q9VTU2|Q9VTU2_DROME	22 kDa			unknown	1	2	0	3	0	1
739	TRUE	Empty	Tubulin alpha-4 chain OS=Drosophila melanogaster GN=alphaTub67C PE=3 SV=1	sp|P06606|TBA4_DROME	51 kDa	TRUE		unknown	2	1	2	0	3	1
740	TRUE	Empty	Isoform B of Ryanodine receptor 44F OS=Drosophila melanogaster GN=Rya-r44F	sp|Q24498-3|RY44_DROME (+3)	580 kDa			unknown	3	1	1	0	2	1
741	TRUE	Empty	Rhythmically expressed gene 2 protein OS=Drosophila melanogaster GN=Reg-2 PE=2 SV=1	sp|Q94915|REG2_DROME (+1)	30 kDa			unknown	5	0	3	2	0	1
742	TRUE	Empty	CG5973, isoform A OS=Drosophila melanogaster GN=CG5973 PE=2 SV=2	tr|Q9VM11|Q9VM11_DROME	36 kDa			unknown	6	0	2	0	2	2
743	TRUE	Empty	Chorion protein S16 OS=Drosophila melanogaster GN=Cp16 PE=2 SV=2	sp|P22977|CH16_DROME (+1)	14 kDa			unknown	4	1	9	0	3	0
744	TRUE	Empty	Carbonic anhydrase 1 OS=Drosophila melanogaster GN=CAH1 PE=2 SV=1	tr|Q9V396|Q9V396_DROME	30 kDa			unknown	2	0	3	0	4	0
745	TRUE	Empty	CG11107 OS=Drosophila melanogaster GN=CG11107 PE=2 SV=1	tr|Q7K3M5|Q7K3M5_DROME	83 kDa			unknown	8	0	2	0	4	0
746	TRUE	Empty	RH44771p OS=Drosophila melanogaster GN=SdhC PE=2 SV=2	tr|Q9VGS3|Q9VGS3_DROME	19 kDa			unknown	2	1	2	1	2	4
747	TRUE	Empty	LD19812p OS=Drosophila melanogaster GN=vnc PE=2 SV=1	tr|Q9VT75|Q9VT75_DROME	22 kDa			unknown	3	2	2	1	4	1
748	TRUE	Empty	Putative riboflavin kinase OS=Drosophila melanogaster GN=anon-84Ea PE=2 SV=1	sp|O76206|RIFK_DROME	17 kDa			unknown	4	1	1	1	3	2
749	TRUE	Empty	60S ribosomal protein L32 OS=Drosophila melanogaster GN=RpL32 PE=1 SV=3	sp|P04359|RL32_DROME	16 kDa			unknown	1	2	2	4	2	2
750	TRUE	Empty	AT13736p OS=Drosophila melanogaster GN=CG7580 PE=4 SV=1	tr|Q9VVH5|Q9VVH5_DROME	10 kDa			unknown	0	1	0	2	1	0
751	TRUE	Empty	Cuticular protein 47Ea OS=Drosophila melanogaster GN=Cpr47Ea PE=4 SV=1	tr|A1Z8H1|A1Z8H1_DROME (+1)	14 kDa			unknown	2	4	2	3	1	2
752	TRUE	Empty	Isoform Short of Thioredoxin-2 OS=Drosophila melanogaster GN=Trx-2	sp|Q9V429-2|THIO2_DROME (+1)	12 kDa			unknown	1	2	2	3	2	3
753	TRUE	Empty	CG15515 OS=Drosophila melanogaster GN=CG15515 PE=4 SV=1	tr|Q9VAE5|Q9VAE5_DROME	12 kDa			unknown	1	2	1	4	2	3
754	TRUE	Empty	RE63456p OS=Drosophila melanogaster GN=RpL34a PE=2 SV=1	tr|Q8SYG0|Q8SYG0_DROME (+1)	18 kDa			unknown	1	1	1	1	1	1
755	TRUE	Empty	Tubulin beta-3 chain OS=Drosophila melanogaster GN=betaTub60D PE=2 SV=2	sp|P08841|TBB3_DROME	51 kDa	TRUE		unknown	45	49	47	46	55	69
756	TRUE	Empty	Muscle LIM protein 1 OS=Drosophila melanogaster GN=Mlp60A PE=2 SV=1	sp|P53777|MLP1_DROME	10 kDa	TRUE		unknown	12	11	14	8	17	6
757	TRUE	Empty	AT15141p (Fragment) OS=Drosophila melanogaster GN=Cam-RB PE=2 SV=1	tr|C6SUZ2|C6SUZ2_DROME	18 kDa			unknown	1	3	0	3	1	1
758	TRUE	Empty	CG4729, isoform A OS=Drosophila melanogaster GN=CG4729 PE=2 SV=1	tr|Q9VV51|Q9VV51_DROME	44 kDa			unknown	3	2	1	0	0	3
759	TRUE	Empty	RE63021p OS=Drosophila melanogaster GN=Rap2l PE=2 SV=1	tr|O96692|O96692_DROME	20 kDa			unknown	1	2	0	3	1	1
760	TRUE	Empty	Proteasome subunit alpha type-5 OS=Drosophila melanogaster GN=Prosalpha5 PE=2 SV=2	sp|Q95083|PSA5_DROME	27 kDa			unknown	2	1	3	0	6	2
761	TRUE	Empty	CG33056, isoform A OS=Drosophila melanogaster GN=CG10517 PE=2 SV=1	tr|Q961L8|Q961L8_DROME	39 kDa			unknown	4	1	2	0	2	1
762	TRUE	Empty	GrpE protein homolog, mitochondrial OS=Drosophila melanogaster GN=Roe1 PE=2 SV=2	sp|P48604|GRPE_DROME (+1)	24 kDa			unknown	4	0	1	1	4	3
763	TRUE	Empty	Phosphoglucomutase OS=Drosophila melanogaster GN=Pgm PE=1 SV=1	sp|Q9VUY9|PGM_DROME	61 kDa	TRUE		unknown	5	1	1	1	0	0
764	TRUE	Empty	FI07715p (Fragment) OS=Drosophila melanogaster GN=His1:CG33852-RA PE=2 SV=1	tr|C4IY08|C4IY08_DROME (+1)	27 kDa			unknown	0	1	2	1	2	0
765	TRUE	Empty	Still life, isoform K OS=Drosophila melanogaster GN=sif PE=4 SV=3	tr|A8JNL5|A8JNL5_DROME	294 kDa			unknown	0	0	0	1	1	0
766	TRUE	Empty	CG13335, isoform A OS=Drosophila melanogaster GN=CG13335 PE=4 SV=1	tr|A1Z9F9|A1Z9F9_DROME (+1)	46 kDa			unknown	0	2	0	4	0	8
767	TRUE	Empty	Lamin-C OS=Drosophila melanogaster GN=LamC PE=1 SV=2	sp|Q03427|LAMC_DROME	70 kDa			unknown	3	0	5	0	4	0
768	TRUE	Empty	Ef1alpha-like factor, isoform C OS=Drosophila melanogaster GN=Elf PE=4 SV=1	tr|M9PD08|M9PD08_DROME (+1)	55 kDa			unknown	3	0	4	0	2	0
769	TRUE	Empty	BcDNA.LD34343 OS=Drosophila melanogaster GN=wdb PE=2 SV=2	tr|Q9VB23|Q9VB23_DROME	60 kDa			unknown	3	0	3	0	2	0
770	TRUE	Empty	CG6083 OS=Drosophila melanogaster GN=CG6083-RA PE=2 SV=2	tr|Q9VTL0|Q9VTL0_DROME	36 kDa			unknown	5	0	3	0	4	0
771	TRUE	Empty	IP10508p (Fragment) OS=Drosophila melanogaster GN=CG10399 PE=2 SV=1	tr|Q4V3J3|Q4V3J3_DROME (+1)	34 kDa			unknown	7	0	2	0	3	0
772	TRUE	Empty	IP19120p OS=Drosophila melanogaster GN=yellow-g2 PE=2 SV=1	tr|Q9W028|Q9W028_DROME	43 kDa			unknown	9	0	4	0	2	0
773	TRUE	Empty	CG14946, isoform C OS=Drosophila melanogaster GN=CG14946-RC PE=2 SV=3	tr|Q9VKB8|Q9VKB8_DROME	36 kDa			unknown	0	5	0	2	0	7
774	TRUE	Empty	Cryptochrome-1 OS=Drosophila melanogaster GN=cry PE=1 SV=1	sp|O77059|CRY1_DROME	63 kDa			unknown	2	0	2	0	5	0
775	TRUE	Empty	Isoform A of RNA-binding protein squid OS=Drosophila melanogaster GN=sqd	sp|Q08473-2|SQD_DROME (+2)	35 kDa			unknown	4	2	2	3	2	3
776	TRUE	Empty	Eukaryotic translation initiation factor 3 subunit M OS=Drosophila melanogaster GN=Tango7 PE=2 SV=1	sp|Q7JVI3|EIF3M_DROME	44 kDa			unknown	2	1	2	1	1	1
777	TRUE	Empty	Heat shock protein 26 OS=Drosophila melanogaster GN=Hsp26 PE=1 SV=2	sp|P02517|HSP26_DROME	23 kDa			unknown	3	0	4	3	4	2
778	TRUE	Empty	Actin-related protein 2/3 complex, subunit 4 OS=Drosophila melanogaster GN=Arpc4 PE=1 SV=1	tr|Q9VMH2|Q9VMH2_DROME	20 kDa			unknown	3	3	1	3	1	1
779	TRUE	Empty	60S ribosomal protein L38 OS=Drosophila melanogaster GN=RpL38 PE=1 SV=1	sp|Q9W5N2|RL38_DROME	8 kDa			unknown	1	2	3	1	1	2
780	TRUE	Empty	CathD OS=Drosophila melanogaster GN=cathD PE=2 SV=1	tr|Q7K485|Q7K485_DROME	42 kDa			unknown	5	2	2	3	2	1
781	TRUE	Empty	IP04485p (Fragment) OS=Drosophila melanogaster GN=CG31713 PE=2 SV=1	tr|Q4V6G5|Q4V6G5_DROME (+2)	19 kDa			unknown	3	2	1	1	3	2
782	TRUE	Empty	Isoform A of Coatomer subunit gamma OS=Drosophila melanogaster GN=gammaCop	sp|Q8I0G5-2|COPG_DROME (+3)	97 kDa			unknown	4	2	2	1	2	3
783	TRUE	Empty	CG17597 OS=Drosophila melanogaster GN=CG17597 PE=2 SV=2	tr|Q9VJ44|Q9VJ44_DROME	44 kDa	TRUE		unknown	12	6	10	6	18	11
784	TRUE	Empty	RH08962p (Fragment) OS=Drosophila melanogaster GN=RpS30 PE=2 SV=1	tr|Q7JYY0|Q7JYY0_DROME (+1)	17 kDa			unknown	4	2	3	3	2	1
785	TRUE	Empty	RE09547p OS=Drosophila melanogaster GN=RpL35 PE=2 SV=1	tr|Q8MT59|Q8MT59_DROME	14 kDa			unknown	2	3	2	2	1	2
786	TRUE	Empty	Isoform 11 of Troponin T, skeletal muscle OS=Drosophila melanogaster GN=up	sp|P19351-11|TNNT_DROME	48 kDa	TRUE		unknown	32	48	47	58	40	50
787	TRUE	Empty	IP15846p OS=Drosophila melanogaster PE=2 SV=1	tr|Q29QY4|Q29QY4_DROME	23 kDa	TRUE		unknown	19	20	20	21	19	25
788	TRUE	Empty	Cytochrome b-c1 complex subunit 7 OS=Drosophila melanogaster GN=CG3560 PE=3 SV=1	tr|Q9VXI6|Q9VXI6_DROME	14 kDa			unknown	2	3	0	1	1	1
789	TRUE	Empty	CG7519, isoform B OS=Drosophila melanogaster GN=CG7519 PE=4 SV=1	tr|M9PGB6|M9PGB6_DROME (+1)	18 kDa			unknown	1	0	1	1	2	1
790	TRUE	Empty	BcDNA.GH02250 OS=Drosophila melanogaster GN=ocn PE=2 SV=1	tr|Q9Y170|Q9Y170_DROME	17 kDa			unknown	4	3	1	4	0	4
791	TRUE	Empty	CG32230, isoform A OS=Drosophila melanogaster GN=CG32230 PE=4 SV=1	tr|Q8SYJ2|Q8SYJ2_DROME	9 kDa			unknown	1	3	0	2	1	2
792	TRUE	Empty	Mitochondrial import inner membrane translocase subunit TIM50-C OS=Drosophila melanogaster GN=ttm50 PE=2 SV=2	sp|Q9W4V8|TI50C_DROME	50 kDa			unknown	2	2	1	2	0	2
793	TRUE	Empty	Probable cytochrome P450 28d1 OS=Drosophila melanogaster GN=Cyp28d1 PE=2 SV=1	sp|Q9VMT5|C28D1_DROME	57 kDa			unknown	2	1	2	1	0	3
794	TRUE	Empty	Selenide, water dikinase OS=Drosophila melanogaster GN=SelD PE=1 SV=1	sp|O18373|SPS1_DROME	43 kDa			unknown	1	0	3	1	2	1
795	TRUE	Empty	CG10077, isoform A OS=Drosophila melanogaster GN=CG10077 PE=2 SV=1	tr|Q8MZI3|Q8MZI3_DROME	88 kDa	TRUE		unknown	7	2	5	0	6	3
796	TRUE	Empty	Ubiquitin-conjugating enzyme E2-17 kDa OS=Drosophila melanogaster GN=UbcD6 PE=2 SV=2	sp|P25153|UBCD6_DROME (+2)	17 kDa			unknown	2	2	3	0	3	0
797	TRUE	Empty	Blue cheese OS=Drosophila melanogaster GN=bchs PE=4 SV=4	tr|Q9VML2|Q9VML2_DROME	390 kDa			unknown	0	2	0	2	2	1
798	TRUE	Empty	Sec13 OS=Drosophila melanogaster GN=Sec13 PE=4 SV=1	tr|Q9V3J4|Q9V3J4_DROME	40 kDa			unknown	5	0	3	1	2	0
799	TRUE	Empty	Probable phosphomannomutase OS=Drosophila melanogaster GN=CG10688 PE=2 SV=1	sp|Q9VTZ6|PMM_DROME	30 kDa			unknown	2	0	1	0	2	0
800	TRUE	Empty	Rae1 OS=Drosophila melanogaster GN=Rae1 PE=4 SV=1	tr|Q9W2E7|Q9W2E7_DROME	39 kDa			unknown	4	0	1	0	3	1
801	TRUE	Empty	Zormin, isoform E OS=Drosophila melanogaster GN=zormin PE=4 SV=1	tr|M9PE03|M9PE03_DROME	399 kDa	TRUE		unknown	3	3	0	3	0	0
802	TRUE	Empty	CG12321 OS=Drosophila melanogaster GN=CG12321-RA PE=2 SV=1	tr|Q9VEC2|Q9VEC2_DROME	28 kDa			unknown	5	0	1	0	1	0
803	TRUE	Empty	Protein kinase C, eye isozyme OS=Drosophila melanogaster GN=inaC PE=1 SV=1	sp|P13677|KPC2_DROME	80 kDa			unknown	5	0	3	0	2	0
804	TRUE	Empty	CG10924, isoform A OS=Drosophila melanogaster GN=CG10924 PE=2 SV=1	tr|Q7JXB5|Q7JXB5_DROME	71 kDa	TRUE		unknown	5	0	2	0	3	0
805	TRUE	Empty	Deoxyuridine triphosphatase, isoform B OS=Drosophila melanogaster GN=dUTPase PE=2 SV=1	tr|Q8IPB1|Q8IPB1_DROME (+1)	18 kDa			unknown	5	0	2	0	3	0
806	TRUE	Empty	ATP-dependent RNA helicase vasa, isoform A OS=Drosophila melanogaster GN=vas PE=1 SV=3	sp|P09052|VASA1_DROME (+1)	72 kDa			unknown	4	0	1	0	6	0
807	TRUE	Empty	CG6020, isoform A OS=Drosophila melanogaster GN=CG6020 PE=4 SV=1	tr|Q9VPE2|Q9VPE2_DROME	47 kDa			unknown	3	1	2	2	2	3
808	TRUE	Empty	CG18347 OS=Drosophila melanogaster GN=CG18347 PE=2 SV=1	tr|Q9VGF7|Q9VGF7_DROME	35 kDa			unknown	3	2	2	2	2	3
809	TRUE	Empty	RH29315p OS=Drosophila melanogaster GN=Spat-RA PE=2 SV=1	tr|C6TP18|C6TP18_DROME	44 kDa			unknown	2	1	2	2	3	1
810	TRUE	Empty	EG:BACR25B3.2 protein OS=Drosophila melanogaster GN=trol PE=4 SV=1	tr|Q9NEF8|Q9NEF8_DROME	51 kDa	TRUE		unknown	7	7	7	6	4	7
811	TRUE	Empty	CG5323 OS=Drosophila melanogaster GN=CG5323 PE=2 SV=1	tr|Q7JVK8|Q7JVK8_DROME	17 kDa			unknown	2	2	1	1	1	1
812	TRUE	Empty	IP13472p (Fragment) OS=Drosophila melanogaster PE=2 SV=1	tr|Q29QV0|Q29QV0_DROME (+1)	66 kDa			unknown	4	3	2	2	2	1
813	TRUE	Empty	GH08937p (Fragment) OS=Drosophila melanogaster GN=CG5703 PE=2 SV=1	tr|Q7JYN2|Q7JYN2_DROME (+1)	30 kDa			unknown	2	1	2	3	2	2
814	TRUE	Empty	Eukaryotic translation initiation factor 3 subunit H OS=Drosophila melanogaster GN=eIF-3p40 PE=2 SV=2	sp|Q9U9Q4|EIF3H_DROME	38 kDa			unknown	2	1	1	1	2	0
815	TRUE	Empty	RH25557p OS=Drosophila melanogaster GN=CG6972 PE=2 SV=1	tr|Q8MSS4|Q8MSS4_DROME (+1)	34 kDa			unknown	2	1	2	0	1	3
816	TRUE	Empty	Isoform 2 of Nucleoplasmin-like protein OS=Drosophila melanogaster GN=Nlp	sp|Q27415-2|NLP_DROME (+1)	14 kDa			unknown	3	2	0	2	1	3
817	TRUE	Empty	Glucosamine-6-phosphate isomerase OS=Drosophila melanogaster GN=Gnpda1 PE=2 SV=1	sp|Q9VMP9|GNPI_DROME (+3)	31 kDa			unknown	5	0	4	1	3	2
818	TRUE	Empty	Peptidyl-prolyl cis-trans isomerase OS=Drosophila melanogaster GN=CG2852 PE=2 SV=1	tr|Q9W227|Q9W227_DROME	22 kDa			unknown	6	1	1	0	1	3
819	TRUE	Empty	CG13321 OS=Drosophila melanogaster GN=CG13321 PE=2 SV=1	tr|Q7JZZ3|Q7JZZ3_DROME	31 kDa			unknown	2	0	0	3	3	3
820	TRUE	Empty	CG17258, isoform D OS=Drosophila melanogaster GN=CG17258 PE=4 SV=1	tr|M9PB20|M9PB20_DROME (+2)	104 kDa			unknown	0	1	1	0	1	0
821	TRUE	Empty	CG6459 protein OS=Drosophila melanogaster GN=CG6459 PE=4 SV=1	tr|A0APE6|A0APE6_DROME (+1)	29 kDa			unknown	3	0	1	0	2	1
822	TRUE	Empty	CG3446 OS=Drosophila melanogaster GN=CG3446 PE=2 SV=1	tr|Q9W402|Q9W402_DROME	18 kDa			unknown	0	3	0	2	2	3
823	TRUE	Empty	Tim17b OS=Drosophila melanogaster GN=Tim17b PE=4 SV=1	tr|Q7PLT4|Q7PLT4_DROME	18 kDa			unknown	1	4	0	3	0	2
824	TRUE	Empty	Chorion protein S15 OS=Drosophila melanogaster GN=Cp15 PE=3 SV=1	sp|P07185|CH15_DROME	12 kDa			unknown	2	1	9	0	2	0
825	TRUE	Empty	CG6052 OS=Drosophila melanogaster GN=CG6052 PE=4 SV=3	tr|Q9VVJ9|Q9VVJ9_DROME	192 kDa			unknown	0	0	1	0	1	1
826	TRUE	Empty	DNA damage-binding protein 1 OS=Drosophila melanogaster GN=pic PE=1 SV=1	sp|Q9XYZ5|DDB1_DROME	126 kDa			unknown	5	0	2	0	1	0
827	TRUE	Empty	FI22042p1 OS=Drosophila melanogaster GN=Aats-val-RA PE=2 SV=1	tr|T2GFI6|T2GFI6_DROME	118 kDa			unknown	4	0	2	0	2	0
828	TRUE	Empty	Sodium/potassium-transporting ATPase subunit beta-1 OS=Drosophila melanogaster GN=nrv1 PE=1 SV=2	sp|Q24046|ATPB1_DROME (+1)	35 kDa			unknown	0	1	0	1	0	5
829	TRUE	Empty	Obp44a OS=Drosophila melanogaster GN=Obp44a PE=2 SV=1	tr|Q7K084|Q7K084_DROME	16 kDa			unknown	1	2	0	0	0	7
830	TRUE	Empty	Kinesin-like protein at 54D OS=Drosophila melanogaster GN=Klp54D PE=3 SV=1	tr|A1ZAV4|A1ZAV4_DROME	93 kDa			unknown	1	1	0	0	0	0
831	TRUE	Empty	CG11752 OS=Drosophila melanogaster GN=CG11752 PE=4 SV=1	tr|Q9VZ01|Q9VZ01_DROME	11 kDa			unknown	2	2	4	2	2	3
832	TRUE	Empty	CG32694, isoform G OS=Drosophila melanogaster GN=CG32694 PE=4 SV=1	tr|M9NGX5|M9NGX5_DROME (+1)	20 kDa	TRUE		unknown	2	1	1	2	2	1
833	TRUE	Empty	Isoform B of Putative cysteine proteinase CG12163 OS=Drosophila melanogaster GN=CG12163	sp|Q9VN93-2|CPR1_DROME (+2)	54 kDa			unknown	1	1	3	3	1	1
834	TRUE	Empty	CG10639 OS=Drosophila melanogaster GN=CG10639-RA PE=2 SV=1	tr|Q9VJ28|Q9VJ28_DROME	50 kDa			unknown	1	1	3	1	1	1
835	TRUE	Empty	26S proteasome non-ATPase regulatory subunit 11 OS=Drosophila melanogaster GN=Rpn6 PE=1 SV=1	sp|Q7KLV9|PSD11_DROME	47 kDa			unknown	1	2	1	1	3	1
836	TRUE	Empty	CG10527 OS=Drosophila melanogaster GN=CG10527 PE=4 SV=1	tr|Q9W2M4|Q9W2M4_DROME	32 kDa			unknown	1	3	0	2	1	3
837	TRUE	Empty	RH23043p OS=Drosophila melanogaster GN=NDUFA8 PE=2 SV=1	tr|Q8SY88|Q8SY88_DROME (+1)	20 kDa			unknown	2	1	0	1	1	2
838	TRUE	Empty	Innexin inx2 OS=Drosophila melanogaster GN=Inx2 PE=1 SV=1	sp|Q9V427|INX2_DROME (+1)	42 kDa			unknown	2	1	0	2	2	1
839	TRUE	Empty	FI09227p OS=Drosophila melanogaster GN=Rab11-RB PE=2 SV=1	tr|B8A3X3|B8A3X3_DROME	24 kDa			unknown	2	2	0	1	1	2
840	TRUE	Empty	CG8844 protein OS=Drosophila melanogaster GN=Pdsw PE=2 SV=1	tr|Q9VQR2|Q9VQR2_DROME	19 kDa	TRUE		unknown	1	1	2	2	0	4
841	TRUE	Empty	RE73432p OS=Drosophila melanogaster GN=EG:BACR19J1.2 PE=2 SV=1	tr|Q8SZN6|Q8SZN6_DROME	17 kDa			unknown	1	1	2	2	2	2
842	TRUE	Empty	GST-containing FLYWCH zinc-finger protein OS=Drosophila melanogaster GN=gfzf PE=2 SV=1	tr|Q6NP69|Q6NP69_DROME	119 kDa	TRUE		unknown	1	5	0	4	1	4
843	TRUE	Empty	Probable actin-related protein 2/3 complex subunit 2 OS=Drosophila melanogaster GN=Arc-p34 PE=2 SV=2	sp|Q9VIM5|ARPC2_DROME	35 kDa			unknown	3	0	1	0	2	2
844	TRUE	Empty	CG1371 OS=Drosophila melanogaster GN=CG1371 PE=4 SV=1	tr|A1Z843|A1Z843_DROME (+3)	131 kDa			unknown	2	0	3	1	1	1
845	TRUE	Empty	CAD protein OS=Drosophila melanogaster GN=r PE=1 SV=3	sp|P05990|PYR1_DROME	247 kDa			unknown	3	2	2	0	1	0
846	TRUE	Empty	CG17272 OS=Drosophila melanogaster GN=CG17272 PE=2 SV=2	tr|Q9VDI3|Q9VDI3_DROME	17 kDa			unknown	2	1	0	3	0	3
847	TRUE	Empty	MIP11718p OS=Drosophila melanogaster GN=CG18136-RA PE=2 SV=1	tr|C5WLS5|C5WLS5_DROME (+1)	59 kDa			unknown	0	0	1	0	6	1
848	TRUE	Empty	CG30069 OS=Drosophila melanogaster GN=CG30069 PE=4 SV=1	tr|A1Z9M5|A1Z9M5_DROME	461 kDa			unknown	2	0	0	1	0	0
849	TRUE	Empty	Glutamine synthetase 1, mitochondrial OS=Drosophila melanogaster GN=Gs1 PE=2 SV=3	sp|P20477|GLNA1_DROME (+1)	44 kDa			unknown	4	0	3	0	6	0
850	TRUE	Empty	RH56418p OS=Drosophila melanogaster GN=Aats-thr PE=2 SV=1	tr|Q8IGC5|Q8IGC5_DROME (+3)	82 kDa			unknown	7	0	2	0	2	0
851	TRUE	Empty	CG6432 OS=Drosophila melanogaster GN=CG6432 PE=2 SV=1	tr|Q9VC92|Q9VC92_DROME	75 kDa			unknown	3	0	3	0	6	0
852	TRUE	Empty	Dynein heavy chain at 93AB OS=Drosophila melanogaster GN=Dhc93AB PE=4 SV=3	tr|Q9VDG0|Q9VDG0_DROME	514 kDa			unknown	1	0	0	0	1	0
853	TRUE	Empty	CG2862, isoform A OS=Drosophila melanogaster GN=CG2862 PE=2 SV=1	tr|Q8STA5|Q8STA5_DROME	17 kDa			unknown	2	3	2	2	2	3
854	TRUE	Empty	cAMP-dependent protein kinase type II regulatory subunit OS=Drosophila melanogaster GN=Pka-R2 PE=1 SV=2	sp|P81900|KAPR2_DROME	43 kDa			unknown	2	1	2	1	2	1
855	TRUE	Empty	Single-stranded DNA-binding protein, mitochondrial OS=Drosophila melanogaster GN=mtSSB PE=1 SV=2	sp|P54622|SSBP_DROME	16 kDa			unknown	2	3	1	3	1	1
856	TRUE	Empty	Protein jagunal OS=Drosophila melanogaster GN=jagn PE=1 SV=1	sp|Q7K1V5|JAGN_DROME (+1)	23 kDa			unknown	2	3	2	3	0	2
857	TRUE	Empty	HL08110p OS=Drosophila melanogaster GN=Zasp66 PE=2 SV=1	tr|Q9VSN2|Q9VSN2_DROME	27 kDa			unknown	1	1	2	0	1	1
858	TRUE	Empty	Cold shock domain-containing protein CG9705 OS=Drosophila melanogaster GN=CG9705 PE=1 SV=1	sp|Q9VVA0|Y9705_DROME (+1)	16 kDa			unknown	1	3	2	1	2	3
859	TRUE	Empty	CG9350 OS=Drosophila melanogaster GN=CG9350 PE=2 SV=1	tr|Q7JYH3|Q7JYH3_DROME	18 kDa			unknown	1	2	0	2	1	5
860	TRUE	Empty	GM08921p OS=Drosophila melanogaster GN=Ntf-2 PE=2 SV=1	tr|Q9VRD6|Q9VRD6_DROME	15 kDa			unknown	2	1	0	1	2	2
861	TRUE	Empty	Probable cytochrome P450 12a4, mitochondrial OS=Drosophila melanogaster GN=Cyp12a4 PE=2 SV=2	sp|Q9VE00|C12A4_DROME	62 kDa			unknown	1	1	1	1	4	1
862	TRUE	Empty	CG7911 OS=Drosophila melanogaster GN=CG7911 PE=4 SV=1	tr|Q9VAC4|Q9VAC4_DROME	17 kDa			unknown	1	1	2	0	1	2
863	TRUE	Empty	CG7203 OS=Drosophila melanogaster GN=CG7203 PE=4 SV=2	tr|Q9VLX9|Q9VLX9_DROME	12 kDa			unknown	1	2	0	3	5	3
864	TRUE	Empty	26S proteasome non-ATPase regulatory subunit 4 OS=Drosophila melanogaster GN=Pros54 PE=1 SV=2	sp|P55035|PSMD4_DROME (+1)	43 kDa			unknown	2	3	0	1	1	2
865	TRUE	Empty	12 kDa FK506-binding protein OS=Drosophila melanogaster GN=FK506-bp2 PE=3 SV=2	sp|P48375|FKB12_DROME (+1)	12 kDa			unknown	0	2	0	0	2	3
866	TRUE	Empty	26S proteasome non-ATPase regulatory subunit 7 OS=Drosophila melanogaster GN=Mov34 PE=1 SV=6	sp|P26270|PSMD7_DROME	38 kDa			unknown	2	1	0	0	4	2
867	TRUE	Empty	AT09752p OS=Drosophila melanogaster GN=S-Lap4 PE=2 SV=1	tr|Q95R35|Q95R35_DROME	58 kDa			unknown	0	2	0	3	0	3
868	TRUE	Empty	Eukaryotic translation initiation factor 3 subunit D-1 OS=Drosophila melanogaster GN=eIF-3p66 PE=1 SV=1	sp|Q9VCK0|EI3D1_DROME	64 kDa			unknown	1	0	1	1	2	0
869	TRUE	Empty	Probable galactose-1-phosphate uridylyltransferase OS=Drosophila melanogaster GN=Galt PE=1 SV=2	sp|Q9VMA2|GALT_DROME (+1)	40 kDa			unknown	3	0	3	1	6	0
870	TRUE	Empty	RE02878p OS=Drosophila melanogaster GN=CG4972 PE=2 SV=1	tr|Q8MZ34|Q8MZ34_DROME (+1)	63 kDa			unknown	2	2	0	2	0	2
871	TRUE	Empty	CG9953 OS=Drosophila melanogaster GN=CG9953 PE=4 SV=1	tr|Q9VS02|Q9VS02_DROME	57 kDa			unknown	2	2	0	0	1	2
872	TRUE	Empty	Isoform B of Protein anoxia up-regulated OS=Drosophila melanogaster GN=fau	sp|Q9VGX3-2|FAU_DROME	19 kDa	TRUE		unknown	6	0	3	6	0	4
873	TRUE	Empty	CG12140 OS=Drosophila melanogaster GN=Etf-QO PE=2 SV=1	tr|Q7JWF1|Q7JWF1_DROME	66 kDa			unknown	4	0	3	0	1	0
874	TRUE	Empty	26S proteasome regulatory complex subunit p30 OS=Drosophila melanogaster GN=Rpn12 PE=2 SV=1	tr|Q9V436|Q9V436_DROME	30 kDa			unknown	3	0	1	0	2	0
875	TRUE	Empty	Isoform C of Fragile X mental retardation syndrome-related protein 1 OS=Drosophila melanogaster GN=Fmr1	sp|Q9NFU0-2|FMR1_DROME (+1)	76 kDa			unknown	2	1	0	0	4	0
876	TRUE	Empty	Isoform A of C-terminal-binding protein OS=Drosophila melanogaster GN=CtBP	sp|O46036-2|CTBP_DROME (+2)	42 kDa			unknown	1	0	3	0	2	0
877	TRUE	Empty	DNA topoisomerase 2 OS=Drosophila melanogaster GN=Top2 PE=1 SV=1	sp|P15348|TOP2_DROME (+1)	164 kDa			unknown	1	0	1	0	0	0
878	TRUE	Empty	Aminomethyltransferase OS=Drosophila melanogaster GN=CG6415 PE=3 SV=1	tr|Q9VKR4|Q9VKR4_DROME	43 kDa			unknown	5	0	5	0	4	0
879	TRUE	Empty	CG9150 OS=Drosophila melanogaster GN=CG9150 PE=3 SV=2	tr|Q9VMH9|Q9VMH9_DROME	28 kDa			unknown	5	0	3	0	5	0
880	TRUE	Empty	CG9492 OS=Drosophila melanogaster GN=CG9492 PE=4 SV=4	tr|Q9VH97|Q9VH97_DROME	541 kDa			unknown	0	0	0	1	0	0
881	TRUE	Empty	GTP-binding protein 128up OS=Drosophila melanogaster GN=128up PE=2 SV=2	sp|P32234|128UP_DROME	41 kDa			unknown	2	1	1	1	2	2
882	TRUE	Empty	CG13220 OS=Drosophila melanogaster GN=CG13220 PE=2 SV=1	tr|Q6NP72|Q6NP72_DROME	16 kDa			unknown	2	2	2	3	2	1
883	TRUE	Empty	Putative peptidyl-prolyl cis-trans isomerase dodo OS=Drosophila melanogaster GN=dod PE=2 SV=3	sp|P54353|DOD_DROME	18 kDa			unknown	1	1	0	1	0	3
884	TRUE	Empty	Nedd8-conjugating enzyme Ubc12 OS=Drosophila melanogaster GN=Ubc12 PE=1 SV=1	sp|Q9VSF3|UBC12_DROME (+1)	21 kDa			unknown	1	2	1	2	0	1
885	TRUE	Empty	26S protease regulatory subunit 8 OS=Drosophila melanogaster GN=Pros45 PE=1 SV=2	sp|O18413|PRS8_DROME	46 kDa	TRUE		unknown	3	0	4	2	3	4
886	TRUE	Empty	CG16916 protein OS=Drosophila melanogaster GN=CG16916 PE=4 SV=1	tr|E1UIA5|E1UIA5_DROME (+1)	47 kDa			unknown	1	1	0	2	1	3
887	TRUE	Empty	V-type proton ATPase 16 kDa proteolipid subunit OS=Drosophila melanogaster GN=Vha16-1 PE=2 SV=1	sp|P23380|VATL_DROME	16 kDa			unknown	2	0	0	2	1	2
888	TRUE	Empty	CG10623-PA OS=Drosophila melanogaster GN=CG10623 PE=4 SV=1	tr|C0MKB3|C0MKB3_DROME	37 kDa			unknown	1	0	2	1	5	0
889	TRUE	Empty	RH62992p OS=Drosophila melanogaster GN=sn PE=2 SV=1	tr|Q8SY66|Q8SY66_DROME	63 kDa			unknown	4	0	1	0	3	2
890	TRUE	Empty	CG4836, isoform E OS=Drosophila melanogaster GN=CG4836 PE=4 SV=1	tr|B7Z0M7|B7Z0M7_DROME (+2)	133 kDa			unknown	0	1	0	1	0	1
891	TRUE	Empty	CG13920 OS=Drosophila melanogaster GN=BEST:CK00246 PE=2 SV=1	tr|Q8T0T9|Q8T0T9_DROME	18 kDa			unknown	1	2	0	1	0	0
892	TRUE	Empty	RE66761p OS=Drosophila melanogaster GN=Tom70 PE=2 SV=1	tr|Q8MT29|Q8MT29_DROME (+1)	66 kDa			unknown	3	0	3	0	1	0
893	TRUE	Empty	CG3630, isoform B OS=Drosophila melanogaster GN=CG3630 PE=4 SV=1	tr|M9PDL0|M9PDL0_DROME (+1)	37 kDa			unknown	0	3	0	4	0	3
894	TRUE	Empty	Cuticular protein 62Bc, isoform A OS=Drosophila melanogaster GN=Cpr62Bc PE=2 SV=1	tr|Q9W077|Q9W077_DROME	19 kDa			unknown	0	2	0	4	0	4
895	TRUE	Empty	Tiggrin OS=Drosophila melanogaster GN=Tig PE=1 SV=2	sp|Q9VMD9|TIG_DROME	257 kDa			unknown	3	0	0	0	1	0
896	TRUE	Empty	Isoform A of 1-phosphatidylinositol 4,5-bisphosphate phosphodiesterase classes I and II OS=Drosophila melanogaster GN=Plc21C	sp|P25455-1|PIP1_DROME (+4)	146 kDa			unknown	1	0	0	0	0	0
897	TRUE	Empty	Probable phosphorylase b kinase regulatory subunit beta OS=Drosophila melanogaster GN=CG8475 PE=2 SV=2	sp|Q9VLS1|KPBB_DROME (+1)	125 kDa			unknown	4	0	1	0	0	0
898	TRUE	Empty	Calnexin OS=Drosophila melanogaster GN=Cnx99A PE=2 SV=1	tr|O02393|O02393_DROME (+4)	68 kDa			unknown	1	0	0	0	1	0
899	TRUE	Empty	PRL-1, isoform A OS=Drosophila melanogaster GN=PRL-1 PE=2 SV=2	tr|O61722|O61722_DROME (+2)	20 kDa			unknown	2	1	2	1	2	2
900	TRUE	Empty	CG8503 OS=Drosophila melanogaster GN=CG8503 PE=2 SV=1	tr|Q7K561|Q7K561_DROME	59 kDa			unknown	3	1	1	1	1	1
901	TRUE	Empty	FI02890p (Fragment) OS=Drosophila melanogaster GN=CG17734-RB PE=2 SV=1	tr|B5RIK2|B5RIK2_DROME (+2)	14 kDa			unknown	1	2	1	2	2	3
902	TRUE	Empty	CG34034 (Fragment) OS=Drosophila melanogaster GN=CG34034 PE=4 SV=1	tr|F1DKP8|F1DKP8_DROME (+1)	15 kDa			unknown	1	2	1	1	1	3
903	TRUE	Empty	Isoform 2 of Troponin T, skeletal muscle OS=Drosophila melanogaster GN=up	sp|P19351-2|TNNT_DROME (+2)	47 kDa	TRUE		unknown	33	48	45	59	41	51
904	TRUE	Empty	CG9572, isoform B OS=Drosophila melanogaster GN=CG9572-RB PE=2 SV=1	tr|E8NH67|E8NH67_DROME (+1)	47 kDa			unknown	1	1	1	1	2	1
905	TRUE	Empty	BcDNA.GH02439 OS=Drosophila melanogaster GN=BcDNA.GH02439 PE=2 SV=1	tr|Q9Y164|Q9Y164_DROME	40 kDa			unknown	2	1	2	1	0	1
906	TRUE	Empty	CG5482 OS=Drosophila melanogaster GN=CG5482 PE=2 SV=1	tr|Q7K3D4|Q7K3D4_DROME	45 kDa			unknown	1	0	2	1	2	2
907	TRUE	Empty	Proteasome subunit alpha type-7-1 OS=Drosophila melanogaster GN=Pros28.1 PE=1 SV=2	sp|P22769|PSA71_DROME	28 kDa	TRUE		unknown	4	1	3	1	2	0
908	TRUE	Empty	Chitinase-like protein Idgf4 OS=Drosophila melanogaster GN=Idgf4 PE=2 SV=1	sp|Q9W303|IDGF4_DROME	49 kDa			unknown	0	2	1	1	1	1
909	TRUE	Empty	Protein odr-4 homolog OS=Drosophila melanogaster GN=CG10616 PE=1 SV=2	sp|Q9VTX8|ODR4_DROME (+2)	55 kDa			unknown	2	0	1	1	2	2
910	TRUE	Empty	Cuticular protein 62Bb, isoform A OS=Drosophila melanogaster GN=Cpr62Bb PE=2 SV=2	tr|Q9W078|Q9W078_DROME	21 kDa			unknown	1	1	0	4	1	1
911	TRUE	Empty	AT19154p OS=Drosophila melanogaster GN=Scox PE=2 SV=1	tr|Q9VMX4|Q9VMX4_DROME	28 kDa			unknown	3	0	1	0	2	1
912	TRUE	Empty	Annexin OS=Drosophila melanogaster GN=AnxB10 PE=3 SV=1	tr|E1JJR8|E1JJR8_DROME (+1)	36 kDa	TRUE		unknown	21	5	16	2	21	5
913	TRUE	Empty	RE31024p (Fragment) OS=Drosophila melanogaster GN=CG3192-RB PE=2 SV=1	tr|C7LAB3|C7LAB3_DROME (+2)	22 kDa			unknown	0	1	1	2	1	1
914	TRUE	Empty	Mitochondrial pyruvate carrier 1 OS=Drosophila melanogaster GN=Mpc1 PE=3 SV=1	sp|Q7KSC4|MPC1_DROME	12 kDa			unknown	1	1	2	1	0	2
915	TRUE	Empty	Isoform H of Myosin heavy chain, muscle OS=Drosophila melanogaster GN=Mhc	sp|P05661-21|MYSA_DROME	225 kDa	TRUE		unknown	1068	1286	891	0	863	1197
916	TRUE	Empty	60 kDa heat shock protein homolog 2, mitochondrial OS=Drosophila melanogaster GN=Hsp60C PE=2 SV=2	sp|Q9VMN5|CH60C_DROME	62 kDa	TRUE		unknown	3	2	3	3	10	3
917	TRUE	Empty	LD40489p OS=Drosophila melanogaster GN=SF2 PE=2 SV=1	tr|Q9V3W7|Q9V3W7_DROME	28 kDa			unknown	1	0	2	2	0	1
918	TRUE	Empty	Probable isoaspartyl peptidase/L-asparaginase CG7860 OS=Drosophila melanogaster GN=CG7860 PE=1 SV=1	sp|Q9VXT7|ASGL1_DROME (+7)	35 kDa			unknown	1	1	0	0	3	1
919	TRUE	Empty	Pterin-4-alpha-carbinolamine dehydratase OS=Drosophila melanogaster GN=Pcd PE=1 SV=2	sp|O76454|PHS_DROME	21 kDa			unknown	0	3	1	0	2	3
920	TRUE	Empty	Probable cytochrome P450 6d5 OS=Drosophila melanogaster GN=Cyp6d5 PE=2 SV=1	sp|Q9VFP1|CP6D5_DROME	57 kDa			unknown	2	0	2	0	5	1
921	TRUE	Empty	Arpc3A, isoform C OS=Drosophila melanogaster GN=Arpc3A PE=2 SV=4	tr|Q9VF28|Q9VF28_DROME	20 kDa			unknown	1	2	0	1	0	1
922	TRUE	Empty	CG4461 OS=Drosophila melanogaster GN=CG4461 PE=2 SV=1	tr|Q9VSX2|Q9VSX2_DROME	24 kDa			unknown	3	0	1	4	1	0
923	TRUE	Empty	FI20113p1 (Fragment) OS=Drosophila melanogaster GN=CG33523-RD PE=2 SV=1	tr|I0DHK9|I0DHK9_DROME	58 kDa			unknown	1	1	0	0	0	3
924	TRUE	Empty	CG9577 OS=Drosophila melanogaster GN=CG9577 PE=2 SV=2	tr|Q9W5W8|Q9W5W8_DROME	34 kDa			unknown	2	0	0	3	1	2
925	TRUE	Empty	Crammer OS=Drosophila melanogaster GN=cer PE=1 SV=1	tr|A1ZBK7|A1ZBK7_DROME	9 kDa			unknown	0	1	0	0	1	1
926	TRUE	Empty	Protein ELYS homolog OS=Drosophila melanogaster GN=CG14215 PE=1 SV=2	sp|Q9VWE6|ELYS_DROME	235 kDa			unknown	1	0	0	1	1	2
927	TRUE	Empty	Apoptosis-linked gene-2, isoform C OS=Drosophila melanogaster GN=Alg-2 PE=4 SV=2	tr|A8Y589|A8Y589_DROME (+2)	21 kDa			unknown	2	0	0	0	1	1
928	TRUE	Empty	Chorion peroxidase OS=Drosophila melanogaster GN=Pxt PE=2 SV=3	sp|Q9VEG6|PERC_DROME	91 kDa			unknown	3	0	4	0	3	0
929	TRUE	Empty	CG10777 OS=Drosophila melanogaster GN=CG10777 PE=2 SV=1	tr|Q9W3M7|Q9W3M7_DROME	100 kDa	TRUE		unknown	6	0	5	0	6	0
930	TRUE	Empty	Importin subunit alpha OS=Drosophila melanogaster GN=Pen PE=1 SV=2	sp|P52295|IMA_DROME	58 kDa			unknown	3	0	2	0	4	0
931	TRUE	Empty	CG11909 OS=Drosophila melanogaster GN=tobi PE=2 SV=1	tr|Q9VBR6|Q9VBR6_DROME	75 kDa			unknown	2	0	2	0	3	0
932	TRUE	Empty	CG14615 OS=Drosophila melanogaster GN=CG14615 PE=1 SV=1	tr|Q9VR51|Q9VR51_DROME	35 kDa			unknown	4	0	5	0	1	0
933	TRUE	Empty	RT10219p (Fragment) OS=Drosophila melanogaster GN=chp-RA PE=2 SV=1	tr|E3CTQ1|E3CTQ1_DROME (+1)	146 kDa			unknown	2	0	1	0	2	0
934	TRUE	Empty	CG13759, isoform A OS=Drosophila melanogaster GN=CG13759-RA PE=2 SV=2	tr|Q9W4Y1|Q9W4Y1_DROME	26 kDa			unknown	1	0	2	0	3	0
935	TRUE	Empty	Serine/threonine-protein kinase ATM OS=Drosophila melanogaster GN=tefu PE=2 SV=1	sp|Q5EAK6|ATM_DROME	318 kDa			unknown	0	0	1	0	0	0
936	TRUE	Empty	CG18594 OS=Drosophila melanogaster GN=Pebp1 PE=2 SV=1	tr|Q9VD01|Q9VD01_DROME	20 kDa			unknown	1	0	0	0	1	0
937	TRUE	Empty	CG30122, isoform B OS=Drosophila melanogaster GN=CG30122 PE=4 SV=1	tr|A1ZBB4|A1ZBB4_DROME (+2)	140 kDa	TRUE		unknown	5	0	1	0	0	0
938	TRUE	Empty	CG2789 OS=Drosophila melanogaster GN=CG2789 PE=2 SV=1	tr|Q9VPR1|Q9VPR1_DROME	20 kDa			unknown	1	1	1	1	1	2
939	TRUE	Empty	CG6426 OS=Drosophila melanogaster GN=CG6426 PE=2 SV=1	tr|Q7JYZ0|Q7JYZ0_DROME	17 kDa			unknown	1	1	1	1	1	2
940	TRUE	Empty	CG1572, isoform A OS=Drosophila melanogaster GN=CG1572 PE=2 SV=1	tr|Q9VYX8|Q9VYX8_DROME	18 kDa			unknown	1	2	1	2	1	2
941	TRUE	Empty	Sodium/potassium-transporting ATPase subunit beta-2 OS=Drosophila melanogaster GN=nrv2 PE=1 SV=2	sp|Q24048|ATPB2_DROME (+1)	37 kDa			unknown	2	2	1	2	2	1
942	TRUE	Empty	CG9471, isoform A OS=Drosophila melanogaster GN=CG9471-RA PE=2 SV=1	tr|Q9VH72|Q9VH72_DROME	23 kDa			unknown	1	1	1	1	3	2
943	TRUE	Empty	CG11267 OS=Drosophila melanogaster GN=CG11267 PE=3 SV=1	tr|Q9VU35|Q9VU35_DROME	11 kDa			unknown	1	1	2	0	1	1
944	TRUE	Empty	40S ribosomal protein S28 OS=Drosophila melanogaster GN=RpS28b PE=1 SV=2	sp|Q9W334|RS28_DROME	7 kDa			unknown	0	2	2	2	2	2
945	TRUE	Empty	TA01985p (Fragment) OS=Drosophila melanogaster GN=CG31086-RA PE=2 SV=1	tr|D2NUI1|D2NUI1_DROME (+1)	17 kDa			unknown	2	2	1	0	3	2
946	TRUE	Empty	AT09325p (Fragment) OS=Drosophila melanogaster GN=CG4365-RC PE=2 SV=1	tr|E4NKL2|E4NKL2_DROME (+4)	40 kDa			unknown	1	0	0	1	2	2
947	TRUE	Empty	Glutamate dehydrogenase OS=Drosophila melanogaster GN=CG4434 PE=2 SV=2	tr|Q9VCN3|Q9VCN3_DROME	60 kDa			unknown	4	1	1	0	2	1
948	TRUE	Empty	Actin-like protein 87C OS=Drosophila melanogaster GN=Arp87C PE=2 SV=2	sp|P45889|ACTZ_DROME	43 kDa			unknown	2	1	2	0	1	1
949	TRUE	Empty	Proteasome subunit alpha type-6 OS=Drosophila melanogaster GN=Prosalpha1 PE=2 SV=2	sp|Q9XZJ4|PSA6_DROME (+1)	27 kDa			unknown	4	0	2	1	1	1
950	TRUE	Empty	AT20328p (Fragment) OS=Drosophila melanogaster GN=CG4390-RB PE=2 SV=1	tr|C6SUZ3|C6SUZ3_DROME (+2)	38 kDa			unknown	2	1	1	1	1	1
951	TRUE	Empty	CG5840, isoform B OS=Drosophila melanogaster GN=CG5840 PE=4 SV=1	tr|Q8IN96|Q8IN96_DROME (+1)	18 kDa			unknown	2	0	2	1	2	1
952	TRUE	Empty	SD07352p OS=Drosophila melanogaster PE=2 SV=1	tr|Q500Y6|Q500Y6_DROME (+1)	113 kDa			unknown	1	1	2	1	1	0
953	TRUE	Empty	GH04877p OS=Drosophila melanogaster GN=rtp PE=2 SV=1	tr|Q9VN91|Q9VN91_DROME	23 kDa			unknown	2	1	0	2	1	2
954	TRUE	Empty	CG14482 OS=Drosophila melanogaster GN=CG14482 PE=4 SV=1	tr|Q500Y7|Q500Y7_DROME	6 kDa			unknown	0	2	1	4	1	2
955	TRUE	Empty	Probable small nuclear ribonucleoprotein Sm D2 OS=Drosophila melanogaster GN=SmD2 PE=1 SV=1	sp|Q9VI10|SMD2_DROME	14 kDa			unknown	0	2	2	3	0	3
956	TRUE	Empty	AT13329p (Fragment) OS=Drosophila melanogaster GN=RpS29 PE=2 SV=1	tr|Q8IHD2|Q8IHD2_DROME	5 kDa			unknown	0	0	1	0	0	0
957	TRUE	Empty	6-phosphogluconate dehydrogenase, decarboxylating OS=Drosophila melanogaster GN=Pgd PE=2 SV=1	sp|P41572|6PGD_DROME (+1)	52 kDa			unknown	2	0	1	0	2	1
958	TRUE	Empty	Delta-coatomer protein, isoform B OS=Drosophila melanogaster GN=deltaCOP PE=4 SV=1	tr|Q7K7G0|Q7K7G0_DROME (+1)	58 kDa			unknown	2	2	0	0	1	1
959	TRUE	Empty	Probable glutamine--tRNA ligase OS=Drosophila melanogaster GN=Aats-gln PE=1 SV=1	sp|Q9Y105|SYQ_DROME	88 kDa			unknown	0	1	1	0	1	1
960	TRUE	Empty	Eukaryotic translation initiation factor 4G, isoform B OS=Drosophila melanogaster GN=eIF4G PE=4 SV=1	tr|A8DZ29|A8DZ29_DROME	211 kDa			unknown	0	0	0	1	0	2
961	TRUE	Empty	Serine protease OS=Drosophila melanogaster GN=CG18125 PE=3 SV=1	tr|A7DZ40|A7DZ40_DROME (+8)	25 kDa			unknown	4	0	1	0	3	0
962	TRUE	Empty	Vha100-2, isoform A OS=Drosophila melanogaster GN=Vha100-2 PE=2 SV=2	tr|Q9VE75|Q9VE75_DROME	95 kDa			unknown	0	1	0	2	0	3
963	TRUE	Empty	CG13392, isoform A OS=Drosophila melanogaster GN=CG13392 PE=2 SV=1	tr|Q9VLM7|Q9VLM7_DROME	25 kDa			unknown	0	3	0	2	0	1
964	TRUE	Empty	Alpha esterase OS=Drosophila melanogaster GN=alpha-Est5 PE=4 SV=1	tr|Q24198|Q24198_DROME	61 kDa			unknown	1	0	1	0	1	0
965	TRUE	Empty	Phosphoethanolamine cytidylyltransferase, isoform E OS=Drosophila melanogaster GN=Pect PE=4 SV=1	tr|Q7KTB3|Q7KTB3_DROME (+3)	42 kDa			unknown	2	0	3	0	3	0
966	TRUE	Empty	CG2254 OS=Drosophila melanogaster GN=CG2254 PE=2 SV=1	tr|Q9W3K9|Q9W3K9_DROME	36 kDa			unknown	4	0	2	0	2	0
967	TRUE	Empty	Isoform 2 of Protein yorkie OS=Drosophila melanogaster GN=yki	sp|Q45VV3-2|YORKI_DROME (+2)	40 kDa			unknown	0	1	0	3	0	3
968	TRUE	Empty	Ebony OS=Drosophila melanogaster GN=e PE=4 SV=1	tr|A4GK76|A4GK76_DROME (+11)	98 kDa			unknown	1	0	0	0	1	0
969	TRUE	Empty	Hmr OS=Drosophila melanogaster PE=4 SV=1	tr|Q86CV8|Q86CV8_DROME	159 kDa			unknown	0	0	0	0	1	0
970	TRUE	Empty	CG5122 OS=Drosophila melanogaster GN=CG5122 PE=3 SV=2	tr|Q9VK40|Q9VK40_DROME	139 kDa			unknown	0	0	0	1	0	1
971	TRUE	Empty	Mushroom-body expressed, isoform G OS=Drosophila melanogaster GN=mub PE=4 SV=1	tr|A4V2A4|A4V2A4_DROME	38 kDa			unknown	2	0	0	0	2	0
972	TRUE	Empty	Bruchpilot, isoform G OS=Drosophila melanogaster GN=brp PE=4 SV=2	tr|A8DY79|A8DY79_DROME	207 kDa			unknown	1	0	0	0	0	0
973	TRUE	Empty	Dumpy, isoform Q OS=Drosophila melanogaster GN=dp PE=4 SV=1	tr|M9PB30|M9PB30_DROME (+2)	2443 kDa			unknown	0	1	0	0	0	0
974	TRUE	Empty	Probable small nuclear ribonucleoprotein E OS=Drosophila melanogaster GN=SmE PE=1 SV=1	sp|Q9VLV5|RUXE_DROME	11 kDa			unknown	1	2	2	1	1	2
975	TRUE	Empty	Probable aminoacyl tRNA synthase complex-interacting multifunctional protein 2 OS=Drosophila melanogaster GN=CG12304 PE=3 SV=1	sp|Q9VUR3|AIMP2_DROME (+1)	37 kDa			unknown	1	3	1	2	0	1
976	TRUE	Empty	Dead end OS=Drosophila melanogaster GN=dnd PE=2 SV=2	tr|Q9VD64|Q9VD64_DROME	20 kDa			unknown	1	2	1	2	1	1
977	TRUE	Empty	Cytochrome c oxidase subunit Vb OS=Drosophila melanogaster GN=CoVb PE=2 SV=1	tr|Q9VMB9|Q9VMB9_DROME	14 kDa			unknown	1	1	0	1	1	1
978	TRUE	Empty	NADH dehydrogenase [ubiquinone] 1 subunit C2 OS=Drosophila melanogaster GN=CG12400 PE=3 SV=1	tr|Q9VQM2|Q9VQM2_DROME	13 kDa			unknown	1	2	0	2	1	3
979	TRUE	Empty	ADP-ribosylation factor 3 OS=Drosophila melanogaster GN=Arf51F PE=2 SV=3	sp|P40946|ARF3_DROME	20 kDa			unknown	1	1	1	1	2	2
980	TRUE	Empty	CG5885 OS=Drosophila melanogaster GN=BEST:CK01296 PE=2 SV=1	tr|Q9VL69|Q9VL69_DROME	22 kDa			unknown	2	2	0	3	2	2
981	TRUE	Empty	Eukaryotic translation initiation factor 4E OS=Drosophila melanogaster GN=eIF-4E PE=1 SV=1	sp|P48598|IF4E_DROME (+1)	29 kDa			unknown	1	1	0	1	0	1
982	TRUE	Empty	ADP-ribosylation factor-like protein 1 OS=Drosophila melanogaster GN=Arf72A PE=2 SV=5	sp|P25160|ARL1_DROME	20 kDa			unknown	3	3	1	0	2	1
983	TRUE	Empty	Small nuclear ribonucleoprotein Sm D3 OS=Drosophila melanogaster GN=SmD3 PE=1 SV=1	sp|O44437|SMD3_DROME	16 kDa			unknown	0	1	1	1	2	1
984	TRUE	Empty	GH08738p OS=Drosophila melanogaster GN=M(2)21AB-RB PE=2 SV=1	tr|D5SHQ7|D5SHQ7_DROME	29 kDa			unknown	1	0	0	0	0	1
985	TRUE	Empty	Probable cysteine desulfurase, mitochondrial OS=Drosophila melanogaster GN=CG12264 PE=2 SV=1	sp|Q9VKD3|NFS1_DROME	51 kDa			unknown	1	2	1	0	1	2
986	TRUE	Empty	RE01362p (Fragment) OS=Drosophila melanogaster GN=SpdS PE=2 SV=1	tr|Q86P04|Q86P04_DROME (+1)	34 kDa			unknown	3	0	1	2	0	1
987	TRUE	Empty	ATP synthase subunit a OS=Drosophila melanogaster GN=mt:ATPase6 PE=3 SV=3	sp|P00850|ATP6_DROME (+15)	25 kDa			unknown	2	3	0	0	3	2
988	TRUE	Empty	Casein kinase I isoform alpha OS=Drosophila melanogaster GN=CkIalpha PE=1 SV=1	sp|P54367|KC1A_DROME (+1)	40 kDa			unknown	1	2	0	1	0	3
989	TRUE	Empty	Cyclope, isoform A OS=Drosophila melanogaster GN=cype PE=4 SV=3	tr|Q9VMS1|Q9VMS1_DROME	8 kDa			unknown	1	2	1	0	0	2
990	TRUE	Empty	FI21214p1 OS=Drosophila melanogaster GN=CG33123-RA PE=2 SV=1	tr|T2FFJ2|T2FFJ2_DROME	135 kDa			unknown	2	0	1	0	1	1
991	TRUE	Empty	CG12162, isoform B OS=Drosophila melanogaster GN=CG12162 PE=4 SV=1	tr|Q8IPQ6|Q8IPQ6_DROME (+1)	48 kDa			unknown	0	3	0	0	3	0
992	TRUE	Empty	26S proteasome non-ATPase regulatory subunit 14 OS=Drosophila melanogaster GN=Rpn11 PE=1 SV=1	sp|Q9V3H2|PSDE_DROME	34 kDa			unknown	2	0	0	0	2	0
993	TRUE	Empty	CG7603 OS=Drosophila melanogaster GN=CG7603 PE=2 SV=1	tr|Q9VVH3|Q9VVH3_DROME	14 kDa			unknown	0	1	0	0	0	1
994	TRUE	Empty	Ran binding protein 7 OS=Drosophila melanogaster GN=msk PE=2 SV=1	tr|Q7KIF8|Q7KIF8_DROME (+2)	119 kDa			unknown	2	0	0	0	1	0
995	TRUE	Empty	GH09216p OS=Drosophila melanogaster GN=Spn38F PE=2 SV=1	tr|Q8MSJ3|Q8MSJ3_DROME (+2)	36 kDa			unknown	4	0	2	0	1	0
996	TRUE	Empty	AT13091p OS=Drosophila melanogaster GN=rngo PE=2 SV=1	tr|Q9VXF9|Q9VXF9_DROME	51 kDa			unknown	1	0	3	0	1	0
997	TRUE	Empty	Glutathione synthetase OS=Drosophila melanogaster PE=2 SV=1	tr|A3FP35|A3FP35_DROME (+1)	55 kDa			unknown	3	0	2	0	3	0
998	TRUE	Empty	CG10672 OS=Drosophila melanogaster GN=CG10672 PE=2 SV=1	tr|Q9VRJ4|Q9VRJ4_DROME	34 kDa			unknown	3	0	2	0	4	0
999	TRUE	Empty	Anon1A3 (Fragment) OS=Drosophila melanogaster GN=anon1A3 PE=2 SV=1	tr|O16040|O16040_DROME (+15)	36 kDa			unknown	2	0	1	0	3	0
1000	TRUE	Empty	CG11975 OS=Drosophila melanogaster GN=CG11975 PE=2 SV=1	tr|Q9VHJ2|Q9VHJ2_DROME	38 kDa			unknown	3	0	2	0	2	0
1001	TRUE	Empty	GH14654p OS=Drosophila melanogaster GN=GstE1 PE=2 SV=1	tr|Q7KK90|Q7KK90_DROME	25 kDa			unknown	2	0	1	0	3	0
1002	TRUE	Empty	Guanine nucleotide-binding protein G(q) subunit alpha OS=Drosophila melanogaster GN=Galpha49B PE=2 SV=2	sp|P23625|GNAQ_DROME	41 kDa			unknown	4	0	1	0	1	0
1003	TRUE	Empty	CG6045 OS=Drosophila melanogaster GN=CG6045-RA PE=2 SV=1	tr|Q9VF51|Q9VF51_DROME	138 kDa			unknown	4	0	1	0	3	0
1004	TRUE	Empty	Histone deacetylase OS=Drosophila melanogaster GN=Rpd3 PE=3 SV=1	tr|I1V501|I1V501_DROME	58 kDa			unknown	0	1	1	0	2	0
1005	TRUE	Empty	CG10737, isoform T OS=Drosophila melanogaster GN=CG10737 PE=4 SV=1	tr|B7YZL3|B7YZL3_DROME (+3)	104 kDa			unknown	0	0	0	1	0	2
1006	TRUE	Empty	CG17150, isoform D OS=Drosophila melanogaster GN=CG17150 PE=4 SV=3	tr|Q9VZ77|Q9VZ77_DROME	505 kDa			unknown	0	0	0	1	0	0
1007	TRUE	Empty	CG1213, isoform A OS=Drosophila melanogaster GN=CG1213 PE=2 SV=1	tr|Q7JVN6|Q7JVN6_DROME	53 kDa			unknown	1	1	1	1	1	1
1008	TRUE	Empty	Proteasome subunit beta type-1 OS=Drosophila melanogaster GN=Pros26 PE=2 SV=2	sp|P40304|PSB1_DROME	26 kDa			unknown	1	1	1	1	1	2
1009	TRUE	Empty	Protein Mo25 OS=Drosophila melanogaster GN=Mo25 PE=2 SV=2	sp|P91891|MO25_DROME (+1)	39 kDa			unknown	1	0	0	1	1	1
1010	TRUE	Empty	Probable N-acetyltransferase san OS=Drosophila melanogaster GN=san PE=1 SV=1	sp|Q9NHD5|SAN_DROME	21 kDa			unknown	1	0	0	2	2	2
1011	TRUE	Empty	Eukaryotic translation initiation factor 3 subunit F-1 OS=Drosophila melanogaster GN=eIF3-S5-1 PE=2 SV=1	sp|Q9VN50|EI3F1_DROME	31 kDa			unknown	2	2	0	1	2	1
1012	TRUE	Empty	Nascent polypeptide-associated complex subunit alpha OS=Drosophila melanogaster GN=Nacalpha PE=1 SV=2	sp|Q94518|NACA_DROME	23 kDa			unknown	0	1	2	4	1	2
1013	TRUE	Empty	CG10097, isoform B OS=Drosophila melanogaster GN=CG10097 PE=4 SV=1	tr|Q2MGJ8|Q2MGJ8_DROME	57 kDa	TRUE		unknown	2	2	2	0	2	1
1014	TRUE	Empty	CG32694, isoform F OS=Drosophila melanogaster GN=CG32694 PE=4 SV=1	tr|M9NF03|M9NF03_DROME (+1)	35 kDa	TRUE		unknown	1	1	1	1	1	0
1015	TRUE	Empty	Adenylate kinase isozyme 3 OS=Drosophila melanogaster GN=Adk3 PE=2 SV=1	tr|Q9VGU6|Q9VGU6_DROME	24 kDa			unknown	1	0	1	1	2	0
1016	TRUE	Empty	Isoform A of J domain-containing protein OS=Drosophila melanogaster GN=jdp	sp|Q9TVP3-2|JDP_DROME (+1)	20 kDa			unknown	2	0	1	0	2	1
1017	TRUE	Empty	Malate dehydrogenase OS=Drosophila melanogaster GN=Mdh1 PE=2 SV=1	tr|Q8MQS7|Q8MQS7_DROME (+1)	36 kDa			unknown	2	0	2	0	2	1
1018	TRUE	Empty	GDP dissociation inhibitor OS=Drosophila melanogaster GN=Gdi PE=2 SV=1	tr|Q24349|Q24349_DROME	51 kDa			unknown	1	0	0	1	1	1
1019	TRUE	Empty	Dipeptidase C OS=Drosophila melanogaster GN=Dip-C PE=2 SV=2	tr|Q9VG79|Q9VG79_DROME	55 kDa			unknown	1	0	1	0	2	1
1020	TRUE	Empty	Hsc70-interacting protein 1 OS=Drosophila melanogaster GN=HIP PE=1 SV=2	sp|C4NYP8|F10A1_DROME (+2)	41 kDa			unknown	1	0	1	0	2	1
1021	TRUE	Empty	Sphingosine-1-phosphate lyase OS=Drosophila melanogaster GN=Sply PE=2 SV=1	sp|Q9V7Y2|SGPL_DROME	60 kDa			unknown	1	0	0	2	1	2
1022	TRUE	Empty	LpR2, isoform C OS=Drosophila melanogaster GN=LpR2 PE=4 SV=1	tr|A8JRC4|A8JRC4_DROME (+1)	113 kDa			unknown	0	1	0	1	0	1
1023	TRUE	Empty	Peroxidase OS=Drosophila melanogaster GN=Pxd PE=2 SV=2	sp|Q01603|PERO_DROME (+1)	77 kDa			unknown	0	0	1	1	1	1
1024	TRUE	Empty	GH25379p OS=Drosophila melanogaster GN=Jafrac2 PE=2 SV=1	tr|Q9V3Q4|Q9V3Q4_DROME	27 kDa			unknown	1	1	0	0	1	0
1025	TRUE	Empty	CG1885, isoform A OS=Drosophila melanogaster GN=CG1885 PE=2 SV=1	tr|Q9W3B3|Q9W3B3_DROME	31 kDa			unknown	3	0	2	0	1	0
1026	TRUE	Empty	LD25351p OS=Drosophila melanogaster GN=Papss PE=2 SV=1	tr|Q961A8|Q961A8_DROME	71 kDa			unknown	0	0	0	0	1	0
1027	TRUE	Empty	Trailer hitch, isoform C OS=Drosophila melanogaster GN=tral PE=4 SV=1	tr|M9PF14|M9PF14_DROME (+3)	70 kDa			unknown	1	0	2	0	1	0
1028	TRUE	Empty	AT15050p OS=Drosophila melanogaster GN=Trap1 PE=2 SV=1	tr|Q8IHC2|Q8IHC2_DROME	78 kDa			unknown	7	0	4	0	3	0
1029	TRUE	Empty	CG8768 protein OS=Drosophila melanogaster GN=CG8768 PE=4 SV=1	tr|E1UIK3|E1UIK3_DROME (+3)	33 kDa			unknown	3	0	2	0	2	0
1030	TRUE	Empty	CG8757 OS=Drosophila melanogaster GN=CG8757 PE=3 SV=2	tr|Q9VU92|Q9VU92_DROME	28 kDa			unknown	4	0	1	0	3	0
1031	TRUE	Empty	LP07155p (Fragment) OS=Drosophila melanogaster GN=AdenoK PE=2 SV=1	tr|Q86NZ5|Q86NZ5_DROME (+1)	38 kDa			unknown	1	0	2	0	3	0
1032	TRUE	Empty	Isoform B of Nuclear protein localization protein 4 homolog OS=Drosophila melanogaster GN=CG4673	sp|Q9VBP9-2|NPL4_DROME (+5)	70 kDa			unknown	2	0	1	0	2	0
1033	TRUE	Empty	Membrane-associated protein Hem OS=Drosophila melanogaster GN=Hem PE=2 SV=1	sp|P55162|HEM_DROME	129 kDa			unknown	3	0	0	0	1	0
1034	TRUE	Empty	Alanine--tRNA ligase, cytoplasmic OS=Drosophila melanogaster GN=Aats-ala PE=2 SV=1	sp|Q9VLM8|SYAC_DROME (+1)	108 kDa			unknown	0	0	0	0	3	0
1035	TRUE	Empty	Calcium-transporting ATPase sarcoplasmic/endoplasmic reticulum type OS=Drosophila melanogaster GN=Ca-P60A PE=1 SV=2	sp|P22700|ATC1_DROME (+1)	112 kDa	TRUE		unknown	159	145	153	145	0	0
1036	TRUE	Empty	CG10830 OS=Drosophila melanogaster GN=CG10830 PE=2 SV=1	tr|Q9VDH3|Q9VDH3_DROME	26 kDa			unknown	1	0	0	0	0	1
1037	TRUE	Empty	Lon protease homolog, mitochondrial OS=Drosophila melanogaster GN=Lon PE=2 SV=1	tr|Q960X9|Q960X9_DROME	93 kDa			unknown	1	0	0	0	0	0
1038	TRUE	Empty	Uninflatable, isoform B OS=Drosophila melanogaster GN=uif PE=4 SV=1	tr|B7Z036|B7Z036_DROME (+2)	387 kDa			unknown	1	0	0	0	1	1
1039	TRUE	Empty	Phenoloxidase subunit A3 OS=Drosophila melanogaster GN=proPo-A3 PE=1 SV=1	sp|Q9V521|PRPA3_DROME	79 kDa			unknown	3	0	0	0	3	0
1040	TRUE	Empty	Coproporphyrinogen-III oxidase OS=Drosophila melanogaster GN=Coprox PE=1 SV=1	sp|Q9V3D2|HEM6_DROME	44 kDa			unknown	1	0	0	0	1	0
1041	TRUE	Empty	Cht7 OS=Drosophila melanogaster GN=Cht7 PE=2 SV=3	tr|Q9VZV2|Q9VZV2_DROME	113 kDa			unknown	1	0	0	0	0	0
1042	TRUE	Empty	CG31523, isoform A OS=Drosophila melanogaster GN=CG9798 PE=2 SV=1	tr|Q95T98|Q95T98_DROME	41 kDa			unknown	2	0	0	0	0	0
1043	TRUE	Empty	CG11309, isoform A OS=Drosophila melanogaster GN=CG11309 PE=2 SV=1	tr|Q9VP51|Q9VP51_DROME (+1)	41 kDa			unknown	3	0	0	0	1	0
1044	TRUE	Empty	Protein-methionine sulfoxide oxidase Mical OS=Drosophila melanogaster GN=Mical PE=1 SV=1	sp|Q86BA1|MICAL_DROME	525 kDa			unknown	0	0	0	0	1	0
1045	TRUE	Empty	Isoform 2 of Proteasomal ubiquitin receptor ADRM1 homolog OS=Drosophila melanogaster GN=Rpn13	sp|Q7K2G1-2|ADRM1_DROME (+1)	46 kDa			unknown	1	1	1	2	1	2
1046	TRUE	Empty	Isoform VI' of 14-3-3 protein zeta OS=Drosophila melanogaster GN=14-3-3zeta	sp|P29310-2|1433Z_DROME	28 kDa	TRUE		unknown	9	8	9	12	9	12
1047	TRUE	Empty	Lethal (1) G0136, isoform B OS=Drosophila melanogaster GN=l(1)G0136 PE=4 SV=1	tr|M9PJN7|M9PJN7_DROME (+1)	14 kDa			unknown	2	1	1	1	1	1
1048	TRUE	Empty	Serine/threonine-protein phosphatase alpha-1 isoform OS=Drosophila melanogaster GN=Pp1alpha-96A PE=1 SV=1	sp|P48461|PP11_DROME	37 kDa	TRUE		unknown	10	5	6	5	10	5
1049	TRUE	Empty	Probable prefoldin subunit 5 OS=Drosophila melanogaster GN=CG7048 PE=2 SV=1	sp|Q9VCZ8|PFD5_DROME (+1)	19 kDa			unknown	2	1	1	0	1	1
1050	TRUE	Empty	CG30185 OS=Drosophila melanogaster GN=CG30185;Gr59f PE=2 SV=1	tr|Q8MKK1|Q8MKK1_DROME (+1)	20 kDa			unknown	2	2	0	1	1	1
1051	TRUE	Empty	Cuticular protein 57A, isoform A OS=Drosophila melanogaster GN=Cpr57A PE=2 SV=1	tr|Q7K5J8|Q7K5J8_DROME	20 kDa			unknown	1	1	2	2	2	0
1052	TRUE	Empty	Proteasome subunit beta type OS=Drosophila melanogaster GN=Prosbeta5 PE=2 SV=1	tr|Q7K148|Q7K148_DROME (+1)	31 kDa			unknown	1	1	0	2	1	1
1053	TRUE	Empty	Proteasome subunit alpha type-4 OS=Drosophila melanogaster GN=Pros29 PE=1 SV=2	sp|P18053|PSA4_DROME	29 kDa			unknown	1	0	1	1	1	1
1054	TRUE	Empty	Barrier-to-autointegration factor OS=Drosophila melanogaster GN=baf PE=3 SV=1	sp|Q9VLU0|BAF_DROME (+1)	10 kDa			unknown	0	2	1	2	1	2
1055	TRUE	Empty	Neuropeptide-like 2 OS=Drosophila melanogaster GN=Nplp2 PE=1 SV=1	sp|Q9VU58|NPLP2_DROME	9 kDa			unknown	0	1	1	0	2	2
1056	TRUE	Empty	Phosphatidylinositol synthase, isoform A OS=Drosophila melanogaster GN=Pis PE=2 SV=1	tr|Q8SX37|Q8SX37_DROME	26 kDa			unknown	1	2	0	0	1	1
1057	TRUE	Empty	EG:80H7.5 protein OS=Drosophila melanogaster GN=rush PE=2 SV=1	tr|O76902|O76902_DROME	34 kDa			unknown	1	1	0	0	3	1
1058	TRUE	Empty	RuvB-like helicase 1 OS=Drosophila melanogaster GN=pont PE=1 SV=1	sp|Q9VH07|RUVB1_DROME	50 kDa			unknown	2	0	2	0	2	2
1059	TRUE	Empty	ATP-dependent Clp protease proteolytic subunit OS=Drosophila melanogaster GN=CG5045 PE=3 SV=1	tr|A0AN47|A0AN47_DROME (+1)	28 kDa			unknown	1	0	1	1	1	0
1060	TRUE	Empty	Proteasome subunit alpha type-3 OS=Drosophila melanogaster GN=Prosalpha7 PE=1 SV=1	sp|Q9V5C6|PSA3_DROME	28 kDa	TRUE		unknown	1	0	1	0	2	1
1061	TRUE	Empty	CDGSH iron-sulfur domain-containing protein 2 homolog OS=Drosophila melanogaster GN=CG1458 PE=2 SV=1	sp|Q9VAM6|CISD2_DROME	15 kDa			unknown	0	0	1	2	2	4
1062	TRUE	Empty	IP11908p (Fragment) OS=Drosophila melanogaster PE=2 SV=1	tr|Q29QT3|Q29QT3_DROME (+1)	59 kDa			unknown	0	1	1	1	3	0
1063	TRUE	Empty	CG14270 OS=Drosophila melanogaster GN=CG14270 PE=2 SV=1	tr|Q9W4R8|Q9W4R8_DROME	23 kDa			unknown	1	1	0	1	0	2
1064	TRUE	Empty	Rab-related protein 4 OS=Drosophila melanogaster GN=Rab18 PE=2 SV=1	tr|O18337|O18337_DROME (+1)	22 kDa			unknown	1	2	0	1	0	2
1065	TRUE	Empty	CG13850 OS=Drosophila melanogaster GN=CG13850 PE=2 SV=3	tr|Q9VD14|Q9VD14_DROME	62 kDa			unknown	0	1	0	1	1	3
1066	TRUE	Empty	Alphabet, isoform B OS=Drosophila melanogaster GN=alph PE=3 SV=1	tr|Q8IMK7|Q8IMK7_DROME (+2)	41 kDa			unknown	2	1	1	0	2	0
1067	TRUE	Empty	CG8736 OS=Drosophila melanogaster GN=CG8736 PE=2 SV=1	tr|Q8MYV9|Q8MYV9_DROME	18 kDa			unknown	0	0	0	1	1	1
1068	TRUE	Empty	26S proteasome regulatory complex subunit p37A OS=Drosophila melanogaster GN=Uch-L5 PE=2 SV=1	tr|Q9XZ61|Q9XZ61_DROME	38 kDa			unknown	2	0	0	0	3	0
1069	TRUE	Empty	Protein extra bases OS=Drosophila melanogaster GN=exba PE=1 SV=1	sp|Q9VNE2|EXBA_DROME	49 kDa			unknown	0	0	0	0	2	1
1070	TRUE	Empty	Igloo, isoform A OS=Drosophila melanogaster GN=igl PE=2 SV=1	tr|Q7JPS2|Q7JPS2_DROME	25 kDa			unknown	2	0	3	0	1	0
1071	TRUE	Empty	Isoform B of Flotillin-2 OS=Drosophila melanogaster GN=Flo-2	sp|O61492-2|FLOT2_DROME (+7)	47 kDa			unknown	0	0	1	3	0	1
1072	TRUE	Empty	Probable transaldolase OS=Drosophila melanogaster GN=Tal PE=2 SV=2	sp|Q9W1G0|TALDO_DROME (+1)	37 kDa			unknown	0	0	0	0	1	0
1073	TRUE	Empty	RE37651p OS=Drosophila melanogaster GN=Rab39 PE=2 SV=1	tr|Q8SYS5|Q8SYS5_DROME (+1)	25 kDa	TRUE		unknown	2	3	1	3	4	4
1074	TRUE	Empty	Isoform C of Protein aubergine OS=Drosophila melanogaster GN=aub	sp|O76922-2|AUB_DROME (+1)	91 kDa			unknown	1	0	2	0	2	0
1075	TRUE	Empty	Isoform E of PDZ and LIM domain protein Zasp OS=Drosophila melanogaster GN=Zasp52	sp|A1ZA47-4|ZASP_DROME (+2)	85 kDa	TRUE		unknown	47	0	33	0	41	0
1076	TRUE	Empty	CG31549 OS=Drosophila melanogaster GN=CG11005 PE=2 SV=1	tr|Q8SX57|Q8SX57_DROME	27 kDa			unknown	3	0	2	0	2	0
1077	TRUE	Empty	Nuclear migration protein NudC OS=Drosophila melanogaster GN=nudC PE=2 SV=2	tr|Q9VVA6|Q9VVA6_DROME	38 kDa			unknown	1	0	2	0	1	0
1078	TRUE	Empty	Isoform 2 of Alpha-tubulin N-acetyltransferase 1 OS=Drosophila melanogaster GN=CG3967	sp|Q9VSY4-2|ATAT1_DROME (+1)	32 kDa			unknown	1	0	0	0	1	2
1079	TRUE	Empty	Ras-related protein Rab-3 OS=Drosophila melanogaster GN=Rab3 PE=1 SV=1	sp|P25228|RAB3_DROME	25 kDa	TRUE		unknown	3	0	0	3	0	2
1080	TRUE	Empty	Globin OS=Drosophila melanogaster GN=glob1 PE=3 SV=1	tr|Q9U1K3|Q9U1K3_DROME	17 kDa			unknown	1	0	0	0	0	2
1081	TRUE	Empty	Ubiquitin-conjugating enzyme E2 C OS=Drosophila melanogaster GN=vih PE=1 SV=1	sp|Q9VTY6|UBE2C_DROME	20 kDa			unknown	2	0	0	0	3	0
1082	TRUE	Empty	Protein 4.1 homolog OS=Drosophila melanogaster GN=cora PE=1 SV=1	sp|Q9V8R9|41_DROME	184 kDa			unknown	0	0	0	1	0	0
1083	TRUE	Empty	CG8680 OS=Drosophila melanogaster GN=CG8680 PE=2 SV=1	tr|Q9VMU0|Q9VMU0_DROME	14 kDa			unknown	0	0	0	0	0	1
1084	TRUE	Empty	CG30022 OS=Drosophila melanogaster GN=CG30022;CG30023 PE=2 SV=1	tr|Q86PD3|Q86PD3_DROME	31 kDa			unknown	2	0	0	0	3	0
1085	TRUE	Empty	CG6055, isoform A OS=Drosophila melanogaster GN=CG6055 PE=2 SV=1	tr|Q9VM07|Q9VM07_DROME	25 kDa	TRUE		unknown	0	0	0	3	0	3
1086	TRUE	Empty	Phospholipase A2 activating protein homolog OS=Drosophila melanogaster GN=Plap PE=2 SV=1	tr|Q9GUB1|Q9GUB1_DROME (+1)	86 kDa			unknown	1	0	1	0	0	0
1087	TRUE	Empty	CG14257 OS=Drosophila melanogaster GN=CG14257 PE=2 SV=2	tr|Q9VB83|Q9VB83_DROME	58 kDa			unknown	3	0	1	0	0	0
1088	TRUE	Empty	Peroxisomal multifunctional enzyme type 2 OS=Drosophila melanogaster GN=Mfe2 PE=1 SV=1	sp|Q9VXJ0|DHB4_DROME	64 kDa			unknown	4	0	0	1	0	0
1089	TRUE	Empty	CG4239 (Fragment) OS=Drosophila melanogaster GN=CG4239 PE=4 SV=1	tr|F6J144|F6J144_DROME (+2)	23 kDa			unknown	1	2	1	2	0	1
1090	TRUE	Empty	Elongin B OS=Drosophila melanogaster GN=Elongin-B PE=1 SV=1	tr|O44226|O44226_DROME	13 kDa			unknown	1	2	0	1	0	1
1091	TRUE	Empty	CG1265 OS=Drosophila melanogaster GN=CG1265 PE=2 SV=2	tr|Q9VZF3|Q9VZF3_DROME	25 kDa			unknown	2	1	0	1	0	1
1092	TRUE	Empty	Armadillo repeat-containing protein 6 homolog OS=Drosophila melanogaster GN=CG5721 PE=1 SV=1	sp|Q7K486|ARMC6_DROME	51 kDa			unknown	1	0	1	0	2	1
1093	TRUE	Empty	CG6126 OS=Drosophila melanogaster GN=CG6126 PE=2 SV=1	tr|Q961R9|Q961R9_DROME	61 kDa			unknown	0	1	1	1	1	0
1094	TRUE	Empty	Isoform F of Myosin heavy chain, muscle OS=Drosophila melanogaster GN=Mhc	sp|P05661-19|MYSA_DROME	225 kDa	TRUE		unknown	1068	1289	0	1463	865	0
1095	TRUE	Empty	RNA-binding protein 2, isoform A OS=Drosophila melanogaster GN=Rbp2 PE=4 SV=1	tr|Q9VXF8|Q9VXF8_DROME	35 kDa			unknown	0	1	1	0	1	1
1096	TRUE	Empty	Myosin-IA OS=Drosophila melanogaster GN=Myo31DF PE=2 SV=1	sp|Q23978|MY31D_DROME (+1)	117 kDa			unknown	1	1	1	0	2	0
1097	TRUE	Empty	CG3987 OS=Drosophila melanogaster GN=CG3987 PE=2 SV=2	tr|Q9VFC9|Q9VFC9_DROME	46 kDa			unknown	2	1	1	1	0	0
1098	TRUE	Empty	CG5941, isoform A OS=Drosophila melanogaster GN=CG5941 PE=2 SV=1	tr|Q9W445|Q9W445_DROME	20 kDa			unknown	2	1	1	1	0	0
1099	TRUE	Empty	CG18815, isoform D OS=Drosophila melanogaster GN=CG18815-RA PE=2 SV=1	tr|C0PDF4|C0PDF4_DROME (+1)	24 kDa			unknown	0	1	0	1	1	0
1100	TRUE	Empty	CG3909 OS=Drosophila melanogaster GN=CG3909 PE=2 SV=1	tr|Q9XZ19|Q9XZ19_DROME	36 kDa			unknown	1	0	0	0	2	1
1101	TRUE	Empty	GH05862p OS=Drosophila melanogaster GN=NP15.6 PE=2 SV=1	tr|Q9V3L7|Q9V3L7_DROME	17 kDa			unknown	0	2	0	1	0	1
1102	TRUE	Empty	CG9314 protein OS=Drosophila melanogaster GN=CG9314 PE=4 SV=1	tr|A0AMY5|A0AMY5_DROME (+3)	58 kDa	TRUE		unknown	0	0	1	1	0	1
1103	TRUE	Empty	CG12519, isoform A OS=Drosophila melanogaster GN=CG18294 PE=2 SV=2	tr|Q9VVZ6|Q9VVZ6_DROME (+1)	13 kDa			unknown	1	3	0	2	0	0
1104	TRUE	Empty	ATP-dependent RNA helicase Ddx1 OS=Drosophila melanogaster GN=Ddx1 PE=2 SV=1	sp|Q9VNV3|DDX1_DROME	81 kDa			unknown	2	0	0	0	0	1
1105	TRUE	Empty	CG12276 protein OS=Drosophila melanogaster GN=CG12276 PE=4 SV=1	tr|A0ANV4|A0ANV4_DROME (+5)	38 kDa			unknown	2	0	1	0	1	0
1106	TRUE	Empty	Protein LST8 homolog OS=Drosophila melanogaster GN=CG3004 PE=2 SV=2	sp|Q9W328|LST8_DROME (+1)	35 kDa			unknown	3	0	2	0	1	0
1107	TRUE	Empty	LD47602p OS=Drosophila melanogaster GN=SH3PX1 PE=2 SV=1	tr|Q9NCC3|Q9NCC3_DROME	63 kDa			unknown	1	0	1	0	1	0
1108	TRUE	Empty	Adenylate kinase OS=Drosophila melanogaster GN=Adk2 PE=1 SV=1	sp|Q9U915|KAD2_DROME	27 kDa			unknown	1	0	3	0	1	0
1109	TRUE	Empty	CG9589 OS=Drosophila melanogaster GN=CG9589-RA PE=2 SV=1	tr|Q9VF38|Q9VF38_DROME	28 kDa			unknown	3	0	1	0	2	0
1110	TRUE	Empty	Isoform Neural of Armadillo segment polarity protein OS=Drosophila melanogaster GN=arm	sp|P18824-2|ARM_DROME (+2)	79 kDa			unknown	0	1	1	0	1	0
1111	TRUE	Empty	CG14022 OS=Drosophila melanogaster GN=CG14022 PE=3 SV=1	tr|Q9VMR9|Q9VMR9_DROME	11 kDa			unknown	0	2	0	0	1	1
1112	TRUE	Empty	Isoform PS2M8 of Integrin alpha-PS2 OS=Drosophila melanogaster GN=if	sp|P12080-2|ITA2_DROME (+1)	152 kDa			unknown	2	0	1	0	0	0
1113	TRUE	Empty	CG9153, isoform C OS=Drosophila melanogaster GN=CG9153-RB PE=2 SV=1	tr|E8NHA2|E8NHA2_DROME (+2)	120 kDa			unknown	1	0	1	0	0	0
1114	TRUE	Empty	Vacuolar protein sorting-associated protein 35 (Fragment) OS=Drosophila melanogaster PE=2 SV=1	tr|Q6AWP5|Q6AWP5_DROME (+2)	96 kDa			unknown	4	0	1	0	3	0
1115	TRUE	Empty	Aldose 1-epimerase OS=Drosophila melanogaster GN=BcDNA:GH08902 PE=2 SV=1	tr|Q8MR63|Q8MR63_DROME	41 kDa			unknown	3	0	2	0	1	0
1116	TRUE	Empty	GH08941p OS=Drosophila melanogaster GN=qsm PE=2 SV=1	tr|Q7K3W4|Q7K3W4_DROME	46 kDa			unknown	0	0	0	0	1	3
1117	TRUE	Empty	Malic enzyme OS=Drosophila melanogaster GN=Men-b PE=3 SV=1	tr|E1JIZ4|E1JIZ4_DROME (+3)	69 kDa			unknown	2	1	0	0	0	0
1118	TRUE	Empty	60S ribosomal protein L37a OS=Drosophila melanogaster GN=RpL37A PE=1 SV=3	sp|Q9VMU4|RL37A_DROME (+1)	10 kDa			unknown	3	1	0	0	1	0
1119	TRUE	Empty	Probable arginine--tRNA ligase, cytoplasmic OS=Drosophila melanogaster GN=Aats-arg PE=2 SV=1	sp|Q9VXN4|SYRC_DROME	76 kDa			unknown	0	0	1	0	1	0
1120	TRUE	Empty	Isoform B of Protein chiffon OS=Drosophila melanogaster GN=chif	sp|Q9NK54-2|CHIF_DROME (+2)	188 kDa			unknown	0	0	0	0	0	1
1121	TRUE	Empty	GH12731p OS=Drosophila melanogaster GN=Gfat2 PE=2 SV=1	tr|Q9VAW3|Q9VAW3_DROME	77 kDa			unknown	2	0	0	0	1	0
1122	TRUE	Empty	GH01619p OS=Drosophila melanogaster GN=Rab2 PE=2 SV=1	tr|O18333|O18333_DROME (+1)	24 kDa			unknown	1	0	0	1	0	1
1123	TRUE	Empty	LD39302p OS=Drosophila melanogaster GN=twin PE=2 SV=1	tr|Q8IMX1|Q8IMX1_DROME (+2)	65 kDa			unknown	0	0	2	0	3	1
1124	TRUE	Empty	Pmp70, isoform C OS=Drosophila melanogaster GN=Pmp70 PE=4 SV=1	tr|M9PF96|M9PF96_DROME (+1)	73 kDa			unknown	0	3	0	3	0	0
1125	TRUE	Empty	Coiled-coil Y protein OS=Drosophila melanogaster GN=CCY PE=2 SV=1	tr|B4YUS0|B4YUS0_DROME	148 kDa			unknown	0	0	1	1	0	0
1126	TRUE	Empty	Putative sulfiredoxin OS=Drosophila melanogaster GN=CG6762 PE=1 SV=1	sp|Q9VX10|SRX_DROME (+2)	18 kDa			unknown	0	1	0	0	0	2
1127	TRUE	Empty	Lethal (2) k14505, isoform A OS=Drosophila melanogaster GN=l(2)k14505 PE=4 SV=1	tr|Q9VID7|Q9VID7_DROME	32 kDa			unknown	0	0	2	0	0	0
1128	TRUE	Empty	RE46718p OS=Drosophila melanogaster GN=veli PE=2 SV=1	tr|Q9VBY7|Q9VBY7_DROME	21 kDa			unknown	2	0	0	0	0	0
1129	TRUE	Empty	CG6984 OS=Drosophila melanogaster GN=CG6984 PE=2 SV=1	tr|Q7K1C3|Q7K1C3_DROME	31 kDa			unknown	1	0	1	0	0	0
1130	TRUE	Empty	GH12714p OS=Drosophila melanogaster GN=PpD3 PE=2 SV=1	tr|Q9VH81|Q9VH81_DROME	59 kDa			unknown	1	0	0	0	2	0
1131	TRUE	Empty	Small nuclear ribonucleoprotein-associated protein B OS=Drosophila melanogaster GN=SmB PE=1 SV=1	sp|Q05856|RSMB_DROME (+1)	21 kDa			unknown	0	1	0	1	0	0
1132	TRUE	Empty	Chorion protein S18 OS=Drosophila melanogaster GN=Cp18 PE=2 SV=2	sp|P07184|CH18_DROME (+1)	17 kDa			unknown	0	0	3	0	0	0
1133	TRUE	Empty	E3 ubiquitin-protein ligase UBR1 OS=Drosophila melanogaster GN=UBR1 PE=2 SV=2	sp|Q9VX91|UBR1_DROME (+1)	208 kDa			unknown	1	0	0	0	0	0
1134	TRUE	Empty	GM03174p OS=Drosophila melanogaster GN=Rpb8 PE=2 SV=1	tr|Q9VNZ3|Q9VNZ3_DROME	17 kDa			unknown	1	1	1	0	2	2
1135	TRUE	Empty	Glycine cleavage system H protein, mitochondrial OS=Drosophila melanogaster GN=ppl PE=2 SV=1	sp|Q9U616|GCSH_DROME	18 kDa			unknown	1	1	1	0	0	2
1136	TRUE	Empty	GH13849p OS=Drosophila melanogaster GN=S-Lap2 PE=2 SV=1	tr|Q9VSM7|Q9VSM7_DROME	61 kDa	TRUE		unknown	4	9	0	9	0	11
1137	TRUE	Empty	Probable cytochrome P450 9f2 OS=Drosophila melanogaster GN=Cyp9f2 PE=2 SV=1	sp|Q9VG82|CP9F2_DROME	60 kDa	TRUE		unknown	1	0	0	0	1	0
1138	TRUE	Empty	Aldose 1-epimerase (Fragment) OS=Drosophila melanogaster GN=CG32444-RA PE=2 SV=1	tr|B5RJN5|B5RJN5_DROME (+2)	43 kDa			unknown	2	0	1	0	2	1
1139	TRUE	Empty	Probable H/ACA ribonucleoprotein complex subunit 1 OS=Drosophila melanogaster GN=CG4038 PE=1 SV=1	sp|Q7KVQ0|GAR1_DROME (+1)	23 kDa			unknown	1	1	1	1	0	0
1140	TRUE	Empty	Boule, isoform E OS=Drosophila melanogaster GN=bol PE=4 SV=1	tr|Q6NN06|Q6NN06_DROME	10 kDa			unknown	1	1	0	0	1	0
1141	TRUE	Empty	CG30008 OS=Drosophila melanogaster GN=CG12138 PE=2 SV=1	tr|Q8SXD1|Q8SXD1_DROME	31 kDa			unknown	1	2	1	0	0	0
1142	TRUE	Empty	CG7970, isoform A OS=Drosophila melanogaster GN=CG7970 PE=2 SV=1	tr|Q9W0B2|Q9W0B2_DROME	22 kDa			unknown	1	1	0	1	0	1
1143	TRUE	Empty	eIF2B-delta, isoform B OS=Drosophila melanogaster GN=eIF2B-delta PE=3 SV=1	tr|Q0E8X6|Q0E8X6_DROME (+2)	62 kDa			unknown	0	0	0	1	1	0
1144	TRUE	Empty	Alcohol dehydrogenase class-3 OS=Drosophila melanogaster GN=Fdh PE=1 SV=3	sp|P46415|ADHX_DROME	40 kDa			unknown	1	0	1	0	1	0
1145	TRUE	Empty	Phosphoserine phosphatase OS=Drosophila melanogaster GN=aay PE=2 SV=1	sp|Q9VSY6|SERB_DROME	29 kDa			unknown	2	0	1	0	1	0
1146	TRUE	Empty	CG9578 OS=Drosophila melanogaster GN=CG9578 PE=2 SV=2	tr|Q9W5W6|Q9W5W6_DROME	32 kDa			unknown	2	0	1	0	2	0
1147	TRUE	Empty	CG11284, isoform A OS=Drosophila melanogaster GN=CG11284 PE=2 SV=1	tr|Q9W3C8|Q9W3C8_DROME	29 kDa			unknown	2	0	1	0	1	0
1148	TRUE	Empty	Dolichyl-diphosphooligosaccharide--protein glycosyltransferase subunit DAD1 OS=Drosophila melanogaster GN=CG13393 PE=3 SV=1	sp|Q9VLM5|DAD1_DROME	13 kDa			unknown	0	1	0	0	0	1
1149	TRUE	Empty	LD41739p OS=Drosophila melanogaster GN=CG4408 PE=2 SV=1	tr|Q7JVX3|Q7JVX3_DROME (+1)	53 kDa			unknown	1	0	1	0	1	0
1150	TRUE	Empty	CG11236, isoform B OS=Drosophila melanogaster GN=CG11236 PE=4 SV=1	tr|M9NDG8|M9NDG8_DROME (+1)	37 kDa			unknown	3	0	1	0	3	0
1151	TRUE	Empty	Cyclin-dependent kinase 5 homolog OS=Drosophila melanogaster GN=Cdk5 PE=1 SV=2	sp|P48609|CDK5_DROME	33 kDa			unknown	1	0	1	0	2	0
1152	TRUE	Empty	Proteasome subunit alpha type-1 OS=Drosophila melanogaster GN=Pros35 PE=1 SV=1	sp|P12881|PSA1_DROME (+1)	31 kDa			unknown	1	0	1	0	0	0
1153	TRUE	Empty	CG9281, isoform B OS=Drosophila melanogaster GN=CG9281 PE=2 SV=1	tr|Q9VXR5|Q9VXR5_DROME	70 kDa			unknown	1	0	1	0	2	0
1154	TRUE	Empty	GH12864p OS=Drosophila melanogaster GN=l(3)02640 PE=2 SV=1	tr|Q8IH53|Q8IH53_DROME (+1)	58 kDa			unknown	2	0	1	0	0	0
1155	TRUE	Empty	Failed axon connections OS=Drosophila melanogaster GN=fax PE=2 SV=1	sp|Q95RI5|FAXC_DROME (+2)	47 kDa			unknown	2	0	1	0	2	0
1156	TRUE	Empty	Varicose, isoform E OS=Drosophila melanogaster GN=vari PE=4 SV=1	tr|M9PDB2|M9PDB2_DROME (+2)	69 kDa			unknown	1	1	0	0	0	0
1157	TRUE	Empty	Glutamate decarboxylase OS=Drosophila melanogaster GN=Gad1 PE=2 SV=2	sp|P20228|DCE_DROME (+1)	58 kDa			unknown	0	0	1	0	1	0
1158	TRUE	Empty	Probable U2 small nuclear ribonucleoprotein A' OS=Drosophila melanogaster GN=U2A PE=1 SV=1	sp|Q9V4Q8|RU2A_DROME	30 kDa			unknown	1	0	1	0	0	0
1159	TRUE	Empty	Uncharacterized protein CG9548 OS=Drosophila melanogaster GN=CG9548 PE=3 SV=2	sp|Q9VMC8|PHF5_DROME	13 kDa			unknown	1	0	0	0	1	0
1160	TRUE	Empty	RE53289p OS=Drosophila melanogaster GN=TpnC25D PE=2 SV=2	tr|Q9VMT2|Q9VMT2_DROME	17 kDa			unknown	0	1	0	2	0	2
1161	TRUE	Empty	IP20606p (Fragment) OS=Drosophila melanogaster GN=CG33228-RA PE=2 SV=1	tr|B3DNG1|B3DNG1_DROME (+1)	25 kDa			unknown	0	1	0	2	0	1
1162	TRUE	Empty	CG4603, isoform B OS=Drosophila melanogaster GN=CG4603 PE=4 SV=1	tr|M9PED6|M9PED6_DROME	41 kDa			unknown	3	0	1	0	0	0
1163	TRUE	Empty	Casein kinase II subunit alpha OS=Drosophila melanogaster GN=CkIIalpha PE=1 SV=2	sp|P08181|CSK2A_DROME (+1)	40 kDa			unknown	3	0	0	2	0	0
1164	TRUE	Empty	Ras-related protein Rac2 OS=Drosophila melanogaster GN=Rac2 PE=1 SV=1	sp|P48554|RAC2_DROME (+1)	21 kDa	TRUE		unknown	2	1	0	0	0	1
1165	TRUE	Empty	CG7382 OS=Drosophila melanogaster GN=CG7382 PE=2 SV=1	tr|Q9VMR0|Q9VMR0_DROME	27 kDa			unknown	0	0	0	0	0	1
1166	TRUE	Empty	CG7791 OS=Drosophila melanogaster GN=CG7791 PE=3 SV=1	tr|A1Z6H6|A1Z6H6_DROME (+1)	80 kDa			unknown	2	0	0	0	2	0
1167	TRUE	Empty	LD34406p OS=Drosophila melanogaster GN=mgr PE=2 SV=1	tr|Q86PA8|Q86PA8_DROME	22 kDa			unknown	3	0	1	0	0	0
1168	TRUE	Empty	Isoform B of Probable maleylacetoacetate isomerase 2 OS=Drosophila melanogaster GN=GstZ2	sp|Q9VHD2-2|MAAI2_DROME (+2)	25 kDa			unknown	2	0	0	0	1	0
1169	TRUE	Empty	AT12494p OS=Drosophila melanogaster GN=CG9306 PE=2 SV=1	tr|Q9VJZ4|Q9VJZ4_DROME	17 kDa			unknown	0	0	0	3	0	0
1170	TRUE	Empty	Benign gonial cell neoplasm protein OS=Drosophila melanogaster GN=bgcn PE=1 SV=2	sp|Q9W1I2|BGCN_DROME	139 kDa			unknown	0	0	0	1	0	1
1171	TRUE	Empty	LD16419p OS=Drosophila melanogaster GN=RhoGDI PE=2 SV=1	tr|Q9VW59|Q9VW59_DROME	23 kDa			unknown	0	0	0	0	1	0
1172	TRUE	Empty	CG6983 OS=Drosophila melanogaster GN=CG6983 PE=2 SV=1	tr|Q9VSK4|Q9VSK4_DROME	20 kDa			unknown	2	0	1	0	0	0
1173	TRUE	Empty	Superoxide dismutase [Cu-Zn] OS=Drosophila melanogaster GN=Sod3 PE=3 SV=1	tr|Q0E9C3|Q0E9C3_DROME (+1)	23 kDa			unknown	0	0	1	0	0	0
1174	TRUE	Empty	ARL-6-interacting protein 1 homolog OS=Drosophila melanogaster GN=CG10326 PE=2 SV=1	sp|Q9VES1|AR6P1_DROME	22 kDa			unknown	0	1	0	0	0	0
1175	TRUE	Empty	Dilute class unconventional myosin (Fragment) OS=Drosophila melanogaster GN=didum PE=2 SV=4	tr|Q94882|Q94882_DROME	202 kDa			unknown	1	0	0	0	0	0
1176	TRUE	Empty	CG2065 OS=Drosophila melanogaster GN=CG2065 PE=2 SV=1	tr|Q7JYX2|Q7JYX2_DROME	33 kDa			unknown	1	0	1	1	2	0
1177	TRUE	Empty	Cytochrome b-c1 complex subunit 9 OS=Drosophila melanogaster GN=ox PE=1 SV=1	sp|Q9XY35|QCR9_DROME	6 kDa			unknown	0	1	0	1	1	1
1178	TRUE	Empty	LD15586p OS=Drosophila melanogaster GN=l(2)k09913 PE=2 SV=1	tr|Q7K274|Q7K274_DROME (+1)	44 kDa			unknown	1	0	1	0	0	1
1179	TRUE	Empty	Arc42 OS=Drosophila melanogaster GN=Arc42 PE=2 SV=1	tr|Q9VDT1|Q9VDT1_DROME	44 kDa			unknown	1	0	1	0	1	1
1180	TRUE	Empty	Serine-enriched protein OS=Drosophila melanogaster GN=gprs PE=4 SV=3	sp|O61366|GPRS_DROME	145 kDa			unknown	1	0	0	1	1	1
1181	TRUE	Empty	CG11151, isoform A OS=Drosophila melanogaster GN=CG11151 PE=4 SV=1	tr|Q9VY92|Q9VY92_DROME	12 kDa			unknown	1	1	0	1	0	0
1182	TRUE	Empty	CG2157 OS=Drosophila melanogaster GN=CG2157 PE=2 SV=1	tr|Q9VZ59|Q9VZ59_DROME	24 kDa			unknown	1	1	1	2	0	0
1183	TRUE	Empty	Eukaryotic translation initiation factor 1A OS=Drosophila melanogaster GN=eIF-1A PE=2 SV=1	tr|Q9NJB4|Q9NJB4_DROME (+1)	17 kDa			unknown	0	0	1	1	0	0
1184	TRUE	Empty	RH04493p (Fragment) OS=Drosophila melanogaster GN=RpS11-RB PE=2 SV=1	tr|C4JD65|C4JD65_DROME	19 kDa	TRUE		unknown	3	2	0	4	0	3
1185	TRUE	Empty	LD02908p (Fragment) OS=Drosophila melanogaster GN=CG17691-RA PE=2 SV=2	tr|A9UNF7|A9UNF7_DROME (+3)	37 kDa			unknown	2	0	1	0	2	0
1186	TRUE	Empty	CG40045, isoform D OS=Drosophila melanogaster GN=CG40045 PE=3 SV=1	tr|M9PG40|M9PG40_DROME (+1)	19 kDa			unknown	0	1	0	0	2	0
1187	TRUE	Empty	CG3621 OS=Drosophila melanogaster GN=CG3621-RA PE=4 SV=1	tr|O97418|O97418_DROME	12 kDa			unknown	1	0	1	0	1	0
1188	TRUE	Empty	Seminal fluid protein 26Ad OS=Drosophila melanogaster GN=Sfp26Ad PE=2 SV=1	tr|C4NAP0|C4NAP0_DROME (+2)	13 kDa			unknown	2	0	2	0	2	0
1189	TRUE	Empty	GH04846p OS=Drosophila melanogaster GN=RagA-B PE=2 SV=1	tr|Q9VHJ4|Q9VHJ4_DROME	36 kDa			unknown	1	0	2	0	0	1
1190	TRUE	Empty	Soluble NSF attachment protein OS=Drosophila melanogaster GN=Snap PE=1 SV=1	sp|Q23983|SNAP_DROME	33 kDa			unknown	1	0	1	0	1	0
1191	TRUE	Empty	CG10659 OS=Drosophila melanogaster GN=CG10659 PE=2 SV=1	tr|Q9VIQ1|Q9VIQ1_DROME	25 kDa			unknown	2	0	1	0	1	0
1192	TRUE	Empty	Ebony activating protein OS=Drosophila melanogaster GN=eap PE=2 SV=1	tr|Q8SXB3|Q8SXB3_DROME	33 kDa			unknown	3	0	1	0	1	0
1193	TRUE	Empty	Nervana 3, isoform E OS=Drosophila melanogaster GN=nrv3 PE=3 SV=1	tr|M9PDX8|M9PDX8_DROME (+2)	37 kDa			unknown	0	0	1	1	1	0
1194	TRUE	Empty	Probable cytochrome P450 6a21 OS=Drosophila melanogaster GN=Cyp6a21 PE=2 SV=1	sp|Q9V774|C6A21_DROME	58 kDa			unknown	1	0	1	0	2	0
1195	TRUE	Empty	MIP21134p OS=Drosophila melanogaster PE=2 SV=1	tr|D6W4L2|D6W4L2_DROME	15 kDa	TRUE		unknown	0	27	0	45	0	26
1196	TRUE	Empty	CG11875 OS=Drosophila melanogaster GN=Nup37 PE=2 SV=1	tr|Q9VBU8|Q9VBU8_DROME	35 kDa			unknown	1	0	0	0	1	0
1197	TRUE	Empty	Quemao, isoform C OS=Drosophila melanogaster GN=qm PE=3 SV=1	tr|M9PEL3|M9PEL3_DROME (+3)	37 kDa			unknown	1	0	2	0	2	0
1198	TRUE	Empty	Protein phosphatase methylesterase 1 OS=Drosophila melanogaster GN=CG5068 PE=2 SV=1	tr|Q95R98|Q95R98_DROME	45 kDa			unknown	0	0	1	0	2	1
1199	TRUE	Empty	Arc1 OS=Drosophila melanogaster GN=Arc1 PE=2 SV=1	tr|Q7K1U0|Q7K1U0_DROME	29 kDa			unknown	2	0	1	0	2	0
1200	TRUE	Empty	CG13962, isoform A OS=Drosophila melanogaster GN=CG13962 PE=4 SV=1	tr|Q9VIR7|Q9VIR7_DROME	17 kDa			unknown	1	1	0	1	0	0
1201	TRUE	Empty	MIP03875p OS=Drosophila melanogaster GN=CG4844-RB PE=2 SV=1	tr|C3KGN2|C3KGN2_DROME	54 kDa			unknown	0	0	1	0	2	0
1202	TRUE	Empty	Cuticular protein 97Eb OS=Drosophila melanogaster GN=Cpr97Eb PE=2 SV=2	tr|Q9VB81|Q9VB81_DROME	27 kDa			unknown	0	0	2	0	1	0
1203	TRUE	Empty	Transmembrane GTPase Marf OS=Drosophila melanogaster GN=Marf PE=1 SV=1	sp|Q7YU24|MARF_DROME	91 kDa			unknown	1	0	0	0	1	0
1204	TRUE	Empty	ER lumen protein retaining receptor OS=Drosophila melanogaster GN=KdelR PE=2 SV=1	sp|O76767|ERD2_DROME	24 kDa			unknown	0	1	0	0	0	2
1205	TRUE	Empty	RE36610p (Fragment) OS=Drosophila melanogaster GN=CG11453 PE=2 SV=1	tr|Q86P31|Q86P31_DROME	63 kDa			unknown	3	0	0	0	1	0
1206	TRUE	Empty	UPF0609 protein CG1218 OS=Drosophila melanogaster GN=CG1218 PE=1 SV=2	sp|Q9VNI3|U609_DROME	51 kDa			unknown	1	0	0	0	1	0
1207	TRUE	Empty	Ruby, isoform B OS=Drosophila melanogaster GN=rb PE=4 SV=1	tr|E1JJE0|E1JJE0_DROME (+3)	129 kDa			unknown	1	0	0	0	2	0
1208	TRUE	Empty	Isoform A of Serine-arginine protein 55 OS=Drosophila melanogaster GN=B52	sp|P26686-2|SRR55_DROME (+1)	40 kDa			unknown	0	0	2	1	0	0
1209	TRUE	Empty	9 kD basic protein OS=Drosophila melanogaster GN=c550 PE=4 SV=1	tr|O77134|O77134_DROME	9 kDa			unknown	0	0	0	0	1	1
1210	TRUE	Empty	A kinase anchor protein 200, isoform B OS=Drosophila melanogaster GN=Akap200 PE=4 SV=1	tr|Q8IPF5|Q8IPF5_DROME (+1)	38 kDa			unknown	1	0	0	0	1	0
1211	TRUE	Empty	CG11878 OS=Drosophila melanogaster GN=CG11878 PE=2 SV=1	tr|Q9VBT8|Q9VBT8_DROME	49 kDa			unknown	1	0	1	0	1	0
1212	TRUE	Empty	CG14752 OS=Drosophila melanogaster GN=CG14752-RA PE=4 SV=1	tr|A1Z7G2|A1Z7G2_DROME	13 kDa			unknown	0	0	0	0	1	1
1213	TRUE	Empty	Lipid storage droplets surface-binding protein 2 OS=Drosophila melanogaster GN=Lsd-2 PE=1 SV=1	sp|Q9VXY7|LSD2_DROME (+2)	38 kDa			unknown	1	0	1	0	0	0
1214	TRUE	Empty	RE02647p OS=Drosophila melanogaster GN=ND23 PE=2 SV=1	tr|Q8SZF2|Q8SZF2_DROME (+1)	25 kDa			unknown	1	0	0	0	0	1
1215	TRUE	Empty	Bb in a boxcar, isoform A OS=Drosophila melanogaster GN=bbc PE=3 SV=1	tr|A1Z9D9|A1Z9D9_DROME (+2)	46 kDa			unknown	0	0	0	1	1	0
1216	TRUE	Empty	GM17572p (Fragment) OS=Drosophila melanogaster GN=CG33714-RA PE=2 SV=1	tr|C4IXV9|C4IXV9_DROME (+1)	13 kDa			unknown	0	2	0	0	0	2
1217	TRUE	Empty	MIP05689p (Fragment) OS=Drosophila melanogaster GN=Nop60B-RC PE=2 SV=1	tr|C0P8M5|C0P8M5_DROME (+1)	60 kDa			unknown	0	0	0	1	0	0
1218	TRUE	Empty	Chorion protein S38 OS=Drosophila melanogaster GN=Cp38 PE=2 SV=1	sp|P07183|CH38_DROME (+1)	30 kDa			unknown	1	0	1	0	0	0
1219	TRUE	Empty	Galectin OS=Drosophila melanogaster GN=CG5335-RA PE=2 SV=1	tr|A1ZBB1|A1ZBB1_DROME	37 kDa			unknown	2	0	1	0	0	0
1220	TRUE	Empty	CG12547 OS=Drosophila melanogaster GN=CG12547 PE=2 SV=2	tr|Q9W5T4|Q9W5T4_DROME	80 kDa			unknown	2	0	0	0	1	0
1221	TRUE	Empty	CG3597, isoform B OS=Drosophila melanogaster GN=CG3597 PE=4 SV=1	tr|M9PE54|M9PE54_DROME (+2)	38 kDa			unknown	0	0	1	0	1	0
1222	TRUE	Empty	CG6980 OS=Drosophila melanogaster GN=CG6980 PE=2 SV=1	tr|Q9VC34|Q9VC34_DROME	29 kDa			unknown	0	0	0	0	1	0
1223	TRUE	Empty	CG9934, isoform A OS=Drosophila melanogaster GN=CG9934 PE=2 SV=1	tr|Q9VK44|Q9VK44_DROME	139 kDa			unknown	2	0	0	0	1	0
1224	TRUE	Empty	CG14961 OS=Drosophila melanogaster GN=CG14961 PE=4 SV=1	tr|Q9VZQ7|Q9VZQ7_DROME	101 kDa			unknown	0	0	0	0	0	1
1225	TRUE	Empty	LD29485p OS=Drosophila melanogaster GN=Oseg4 PE=2 SV=1	tr|Q9W097|Q9W097_DROME	135 kDa			unknown	0	0	0	1	0	0
1226	TRUE	Empty	MIP14536p (Fragment) OS=Drosophila melanogaster GN=yellow-e2-RA PE=2 SV=1	tr|C9QNZ5|C9QNZ5_DROME	51 kDa			unknown	0	0	0	2	0	3
1227	TRUE	Empty	Golgi microtubule-associated protein, isoform B OS=Drosophila melanogaster GN=Gmap PE=4 SV=2	tr|Q9VXU1|Q9VXU1_DROME (+1)	138 kDa			unknown	0	1	0	0	0	1
1228	TRUE	Empty	Smt3 activating enzyme 2 OS=Drosophila melanogaster GN=Uba2 PE=2 SV=3	tr|Q9VSD9|Q9VSD9_DROME	78 kDa			unknown	3	0	1	0	0	0
1229	TRUE	Empty	Protein piwi OS=Drosophila melanogaster GN=piwi PE=1 SV=1	sp|Q9VKM1|PIWI_DROME	97 kDa			unknown	1	0	0	0	0	0
1230	TRUE	Empty	CG41099, isoform D OS=Drosophila melanogaster GN=CG41099 PE=4 SV=1	tr|A8Y582|A8Y582_DROME (+2)	124 kDa			unknown	3	0	0	0	0	0
1231	TRUE	Empty	GM15527p OS=Drosophila melanogaster GN=CG7356-RB PE=2 SV=1	tr|D0IQ93|D0IQ93_DROME	87 kDa			unknown	0	0	0	0	1	0
1232	TRUE	Empty	MutL homolog OS=Drosophila melanogaster GN=Mlh1 PE=4 SV=1	tr|O61917|O61917_DROME	76 kDa			unknown	1	0	0	0	0	0
1233	TRUE	Empty	Phosphatidylinositol-binding clathrin assembly protein LAP OS=Drosophila melanogaster GN=lap PE=1 SV=3	sp|Q9VI75|PICAL_DROME (+2)	50 kDa			unknown	0	0	0	0	1	0
1234	TRUE	Empty	Cyclin-dependent kinase 1 OS=Drosophila melanogaster GN=cdc2 PE=1 SV=1	sp|P23572|CDK1_DROME (+1)	34 kDa			unknown	2	0	0	0	0	0
1235	TRUE	Empty	DNA replication licensing factor Mcm7 OS=Drosophila melanogaster GN=Mcm7 PE=1 SV=1	sp|Q9XYU0|MCM7_DROME	81 kDa			unknown	1	0	0	0	0	0
1236	TRUE	Empty	Kinesin-like protein Klp10A OS=Drosophila melanogaster GN=Klp10A PE=1 SV=1	sp|Q960Z0|KI10A_DROME (+1)	89 kDa			unknown	0	0	0	0	0	1
1237	TRUE	Empty	RE40459p (Fragment) OS=Drosophila melanogaster GN=CG9272 PE=2 SV=1	tr|Q6NNV1|Q6NNV1_DROME (+1)	44 kDa			unknown	0	0	0	1	0	0
1238	TRUE	Empty	Stunted, isoform B OS=Drosophila melanogaster GN=sun PE=4 SV=1	tr|Q8IR24|Q8IR24_DROME (+1)	6 kDa			unknown	0	1	1	1	1	1
1239	TRUE	Empty	GH11935p OS=Drosophila melanogaster GN=Ostgamma PE=2 SV=1	tr|Q8SY53|Q8SY53_DROME	37 kDa			unknown	1	1	0	2	0	1
1240	TRUE	Empty	EG:BACR7A4.5 protein OS=Drosophila melanogaster GN=TRAM PE=4 SV=1	tr|Q9U1L3|Q9U1L3_DROME (+1)	42 kDa			unknown	1	0	0	1	1	2
1241	TRUE	Empty	Charged multivesicular body protein 5 OS=Drosophila melanogaster GN=CG6259 PE=1 SV=2	sp|Q9VVI9|CHMP5_DROME (+1)	25 kDa			unknown	1	0	2	0	1	0
1242	TRUE	Empty	Ornithine aminotransferase, mitochondrial OS=Drosophila melanogaster GN=Oat PE=2 SV=1	sp|Q9VW26|OAT_DROME	47 kDa			unknown	0	2	0	1	0	2
1243	TRUE	Empty	CG12896 OS=Drosophila melanogaster GN=CG12896-RA PE=2 SV=1	tr|A1Z893|A1Z893_DROME	25 kDa	TRUE		unknown	16	7	6	0	10	0
1244	TRUE	Empty	MIP14837p (Fragment) OS=Drosophila melanogaster GN=Stat92E-RE PE=2 SV=1	tr|D2NUE7|D2NUE7_DROME	32 kDa			unknown	1	0	1	0	1	0
1245	TRUE	Empty	CG3164, isoform A OS=Drosophila melanogaster GN=CG3164 PE=4 SV=1	tr|Q8IPV3|Q8IPV3_DROME (+1)	78 kDa			unknown	1	1	0	0	0	1
1246	TRUE	Empty	CG18179 OS=Drosophila melanogaster GN=CG18179 PE=2 SV=1	tr|Q9VT24|Q9VT24_DROME	29 kDa			unknown	2	0	1	0	1	0
1247	TRUE	Empty	IP22107p (Fragment) OS=Drosophila melanogaster GN=CG10513 PE=2 SV=1	tr|A9UN79|A9UN79_DROME (+2)	49 kDa			unknown	1	0	0	0	1	1
1248	TRUE	Empty	FI09421p OS=Drosophila melanogaster GN=ltd PE=2 SV=1	tr|A1Z7S1|A1Z7S1_DROME (+3)	25 kDa			unknown	2	0	1	0	1	0
1249	TRUE	Empty	LP07226p OS=Drosophila melanogaster GN=mge PE=2 SV=1	tr|Q9VZL1|Q9VZL1_DROME	16 kDa			unknown	0	2	0	1	0	1
1250	TRUE	Empty	Calreticulin OS=Drosophila melanogaster GN=Crc PE=1 SV=2	sp|P29413|CALR_DROME (+2)	47 kDa			unknown	1	0	1	0	0	1
1251	TRUE	Empty	CG2046 OS=Drosophila melanogaster GN=CG2046 PE=2 SV=1	tr|Q9VNI4|Q9VNI4_DROME	26 kDa			unknown	2	0	2	0	1	0
1252	TRUE	Empty	SD22712p OS=Drosophila melanogaster GN=CG5377 PE=2 SV=1	tr|Q8MRU8|Q8MRU8_DROME (+1)	32 kDa			unknown	2	0	1	0	1	0
1253	TRUE	Empty	CG11455, isoform A OS=Drosophila melanogaster GN=CG3436 PE=4 SV=1	tr|Q7K1C0|Q7K1C0_DROME	12 kDa			unknown	1	0	0	0	1	1
1254	TRUE	Empty	Mitogen-activated protein kinase 14B OS=Drosophila melanogaster GN=p38b PE=1 SV=1	sp|O61443|MK14B_DROME	42 kDa			unknown	1	0	1	0	1	0
1255	TRUE	Empty	IP17351p OS=Drosophila melanogaster GN=RpL36A PE=1 SV=2	tr|Q9VLT7|Q9VLT7_DROME	13 kDa			unknown	0	0	0	0	1	1
1256	TRUE	Empty	Dead box protein 80, isoform F OS=Drosophila melanogaster GN=Dbp80 PE=4 SV=1	tr|L7EGI4|L7EGI4_DROME	36 kDa			unknown	0	0	0	0	1	1
1257	TRUE	Empty	Homogentisate 1,2-dioxygenase OS=Drosophila melanogaster GN=hgo PE=1 SV=3	sp|Q9VKJ0|HGD_DROME	49 kDa			unknown	0	0	0	0	2	0
1258	TRUE	Empty	Cytochrome b5-related protein OS=Drosophila melanogaster GN=Cyt-b5-r PE=2 SV=2	sp|P19967|CYB5R_DROME (+1)	50 kDa			unknown	0	1	0	0	0	2
1259	TRUE	Empty	Dihydropteridine reductase OS=Drosophila melanogaster GN=Dhpr PE=2 SV=1	tr|Q9VSU6|Q9VSU6_DROME	25 kDa			unknown	0	1	0	1	0	0
1260	TRUE	Empty	TU37B2 OS=Drosophila melanogaster GN=anon-37B-2 PE=4 SV=1	tr|Q8IA62|Q8IA62_DROME (+1)	20 kDa			unknown	1	0	0	1	0	0
1261	TRUE	Empty	Isoform C of Lipid storage droplets surface-binding protein 1 OS=Drosophila melanogaster GN=Lsd-1	sp|Q9VCI3-3|LSD1_DROME (+3)	46 kDa			unknown	0	0	0	1	0	1
1262	TRUE	Empty	Mitochondrial import receptor subunit TOM40 homolog 1 OS=Drosophila melanogaster GN=Tom40 PE=2 SV=2	sp|Q9U4L6|TO401_DROME (+1)	36 kDa			unknown	0	0	0	2	0	1
1263	TRUE	Empty	SD23833p OS=Drosophila melanogaster GN=CG17273-RA PE=2 SV=1	tr|F0JAP3|F0JAP3_DROME	51 kDa			unknown	1	0	0	0	0	1
1264	TRUE	Empty	Licorne OS=Drosophila melanogaster GN=lic PE=2 SV=1	tr|O62602|O62602_DROME (+1)	38 kDa			unknown	1	0	0	0	0	1
1265	TRUE	Empty	Transmembrane emp24 domain-containing protein eca OS=Drosophila melanogaster GN=eca PE=2 SV=2	sp|Q9I7K5|TMEDE_DROME (+1)	25 kDa			unknown	0	1	0	1	0	0
1266	TRUE	Empty	GH13952p OS=Drosophila melanogaster GN=CG5355 PE=2 SV=1	tr|Q961N7|Q961N7_DROME (+1)	73 kDa			unknown	1	0	0	0	1	0
1267	TRUE	Empty	MIP03150p OS=Drosophila melanogaster GN=Pfrx-RA PE=2 SV=1	tr|C3KGL9|C3KGL9_DROME (+1)	61 kDa			unknown	1	0	0	0	1	0
1268	TRUE	Empty	Integrin beta-PS OS=Drosophila melanogaster GN=mys PE=1 SV=3	sp|P11584|ITBX_DROME	93 kDa			unknown	1	1	0	0	0	0
1269	TRUE	Empty	CG12237 OS=Drosophila melanogaster GN=CG12237 PE=2 SV=1	tr|Q9VWF0|Q9VWF0_DROME	35 kDa			unknown	1	0	2	0	0	0
1270	TRUE	Empty	Serine/threonine-protein phosphatase OS=Drosophila melanogaster GN=flw PE=2 SV=1	tr|Q8T0U6|Q8T0U6_DROME	51 kDa	TRUE		unknown	5	0	0	0	3	0
1271	TRUE	Empty	Sulfurtransferase OS=Drosophila melanogaster GN=CG12279 PE=4 SV=2	tr|Q9VG33|Q9VG33_DROME	12 kDa			unknown	0	1	0	0	0	1
1272	TRUE	Empty	CG32485 OS=Drosophila melanogaster GN=CG32485 PE=2 SV=1	tr|Q8I941|Q8I941_DROME	26 kDa			unknown	0	0	1	0	1	0
1273	TRUE	Empty	Troponin C, isoform 2 OS=Drosophila melanogaster GN=TpnC47D PE=2 SV=2	sp|P47948|TNNC2_DROME	18 kDa	TRUE		unknown	0	3	0	0	0	3
1274	TRUE	Empty	CG9547 OS=Drosophila melanogaster GN=CG9547 PE=2 SV=1	tr|Q9VMC6|Q9VMC6_DROME	46 kDa			unknown	1	0	0	0	2	0
1275	TRUE	Empty	CG8405 OS=Drosophila melanogaster GN=CG8405 PE=2 SV=1	tr|Q7K4L9|Q7K4L9_DROME	104 kDa			unknown	0	0	1	0	0	0
1276	TRUE	Empty	CG31343 OS=Drosophila melanogaster GN=CG5839 PE=2 SV=1	tr|Q8SWX4|Q8SWX4_DROME	108 kDa			unknown	1	0	0	0	1	0
1277	TRUE	Empty	39S ribosomal protein L23, mitochondrial OS=Drosophila melanogaster GN=mRpL23 PE=2 SV=1	sp|Q9W021|RM23_DROME (+1)	18 kDa			unknown	0	0	0	2	0	2
1278	TRUE	Empty	CG8080 OS=Drosophila melanogaster GN=CG8080 PE=2 SV=1	tr|Q7JW73|Q7JW73_DROME	47 kDa			unknown	0	0	1	0	1	0
1279	TRUE	Empty	DnaJ protein homolog 1 OS=Drosophila melanogaster GN=DnaJ-1 PE=1 SV=3	sp|Q24133|DNAJ1_DROME (+2)	37 kDa			unknown	0	0	0	2	0	1
1280	TRUE	Empty	Excitatory amino acid transporter 1, isoform A OS=Drosophila melanogaster GN=Eaat1 PE=2 SV=1	tr|O77062|O77062_DROME (+1)	52 kDa			unknown	0	0	0	0	0	1
1281	TRUE	Empty	CG9515 OS=Drosophila melanogaster GN=CG9515 PE=3 SV=1	tr|Q86BM0|Q86BM0_DROME	23 kDa			unknown	0	1	0	0	0	0
1282	TRUE	Empty	CG3961, isoform D OS=Drosophila melanogaster GN=CG3961-RD PE=2 SV=1	tr|E2QCY2|E2QCY2_DROME (+3)	73 kDa			unknown	1	0	0	0	0	0
1283	TRUE	Empty	IP18912p (Fragment) OS=Drosophila melanogaster GN=CG43074-RA PE=2 SV=1	tr|F3YDP5|F3YDP5_DROME (+1)	22 kDa			unknown	0	0	0	0	3	0
1284	TRUE	Empty	Uncharacterized protein CG31750 OS=Drosophila melanogaster GN=CG31750 PE=3 SV=1	sp|Q8INZ1|Y1750_DROME	49 kDa			unknown	0	1	0	0	0	0
1285	TRUE	Empty	UDP-glucose:glycoprotein glucosyltransferase OS=Drosophila melanogaster GN=Ugt PE=1 SV=2	sp|Q09332|UGGG_DROME	174 kDa			unknown	0	0	1	0	0	0
1286	TRUE	Empty	Tubulin alpha-2 chain OS=Drosophila melanogaster GN=alphaTub85E PE=1 SV=1	sp|P06604|TBA2_DROME	50 kDa	TRUE		unknown	0	0	0	70	0	77
1287	TRUE	Empty	40S ribosomal protein S15Ab OS=Drosophila melanogaster GN=RpS15Ab PE=2 SV=3	sp|Q7KR04|RS15B_DROME	15 kDa	TRUE		unknown	0	0	0	0	0	11
1288	TRUE	Empty	Heparan sulfate 2-O-sulfotransferase pipe OS=Drosophila melanogaster GN=pip PE=1 SV=1	sp|Q86BJ3|PIPE_DROME	60 kDa			unknown	0	0	0	1	0	0
1289	TRUE	Empty	CG9674, isoform F OS=Drosophila melanogaster GN=CG9674 PE=4 SV=1	tr|M9NFH8|M9NFH8_DROME (+1)	232 kDa			unknown	2	0	0	0	0	0
1290	TRUE	Empty	Putative ubiquinone biosynthesis monooxygenase COQ6 OS=Drosophila melanogaster GN=CG7277 PE=2 SV=1	sp|Q9VMQ5|COQ6_DROME	52 kDa			unknown	1	0	1	0	1	1
1291	TRUE	Empty	GH01453p OS=Drosophila melanogaster GN=obst-E PE=2 SV=1	tr|Q8T0V6|Q8T0V6_DROME	26 kDa			unknown	1	0	0	0	1	1
1292	TRUE	Empty	Actin-related protein 3 OS=Drosophila melanogaster GN=Arp66B PE=2 SV=3	sp|P32392|ARP3_DROME (+1)	47 kDa			unknown	0	0	0	1	1	1
1293	TRUE	Empty	S1P OS=Drosophila melanogaster GN=S1P PE=2 SV=3	tr|Q9VP10|Q9VP10_DROME	114 kDa			unknown	0	0	0	1	2	1
1294	TRUE	Empty	UPF0598 protein CG30010 OS=Drosophila melanogaster GN=CG30010 PE=2 SV=1	sp|Q8MKL1|U598_DROME	20 kDa			unknown	1	0	0	0	1	1
1295	TRUE	Empty	Isoform A of Heterogeneous nuclear ribonucleoprotein A1 OS=Drosophila melanogaster GN=Hrb98DE	sp|P07909-2|ROA1_DROME (+8)	39 kDa			unknown	1	0	1	0	1	0
1296	TRUE	Empty	CG5171 (Fragment) OS=Drosophila melanogaster GN=CG5171 PE=4 SV=1	tr|B1PH93|B1PH93_DROME	17 kDa			unknown	1	0	1	0	2	0
1297	TRUE	Empty	Protein cornichon OS=Drosophila melanogaster GN=cni PE=1 SV=1	sp|P49858|CNI_DROME (+1)	17 kDa			unknown	0	1	0	1	0	1
1298	TRUE	Empty	CG9485, isoform C OS=Drosophila melanogaster GN=CG9485 PE=4 SV=1	tr|Q86BS7|Q86BS7_DROME	174 kDa	TRUE		unknown	227	0	150	0	192	0
1299	TRUE	Empty	Signal peptide peptidase OS=Drosophila melanogaster GN=spp PE=4 SV=1	tr|A7KX19|A7KX19_DROME (+1)	43 kDa			unknown	1	0	0	0	0	1
1300	TRUE	Empty	Probable cytosolic iron-sulfur protein assembly protein Ciao1 OS=Drosophila melanogaster GN=Ciao1 PE=1 SV=1	sp|Q7K1Y4|CIAO1_DROME	37 kDa			unknown	1	0	1	0	2	0
1301	TRUE	Empty	Cullin-2, isoform A OS=Drosophila melanogaster GN=Cul-2 PE=2 SV=3	tr|Q9V9R2|Q9V9R2_DROME	87 kDa			unknown	0	0	0	1	1	0
1302	TRUE	Empty	Mannose-1-phosphate guanyltransferase beta OS=Drosophila melanogaster GN=CG1129 PE=2 SV=1	sp|Q7JZB4|GMPPB_DROME (+1)	40 kDa			unknown	0	0	1	0	1	0
1303	TRUE	Empty	CG8043 OS=Drosophila melanogaster GN=CG8043 PE=2 SV=1	tr|Q9VHN4|Q9VHN4_DROME	39 kDa			unknown	0	0	1	0	1	0
1304	TRUE	Empty	CG11857, isoform A OS=Drosophila melanogaster GN=CG11857 PE=2 SV=1	tr|Q9VBU6|Q9VBU6_DROME	24 kDa			unknown	1	0	0	0	0	1
1305	TRUE	Empty	Protein-L-isoaspartate(D-aspartate) O-methyltransferase OS=Drosophila melanogaster GN=Pcmt PE=1 SV=2	sp|Q27869|PIMT_DROME	25 kDa			unknown	1	0	0	0	1	0
1306	TRUE	Empty	Farnesyl pyrophosphate synthase (Dimethylallyltransferase) (Fragment) OS=Drosophila melanogaster GN=Fpps PE=2 SV=1	tr|Q7KAK2|Q7KAK2_DROME (+1)	43 kDa			unknown	1	0	0	0	1	0
1307	TRUE	Empty	MIP01221p OS=Drosophila melanogaster GN=SC35-RB PE=2 SV=1	tr|C1C547|C1C547_DROME (+1)	21 kDa			unknown	0	1	0	1	0	0
1308	TRUE	Empty	Lamin Dm0 OS=Drosophila melanogaster GN=Lam PE=1 SV=4	sp|P08928|LAM0_DROME (+1)	71 kDa			unknown	0	0	1	0	1	0
1309	TRUE	Empty	NADH-ubiquinone oxidoreductase chain 4L OS=Drosophila melanogaster GN=mt:ND4L PE=3 SV=1	sp|P18934|NU4LM_DROME (+2)	11 kDa			unknown	0	0	0	1	0	1
1310	TRUE	Empty	FI02814p OS=Drosophila melanogaster GN=Tsp42Ee PE=2 SV=1	tr|Q7KJ73|Q7KJ73_DROME (+1)	25 kDa			unknown	0	0	0	1	0	1
1311	TRUE	Empty	Protein KBP homolog OS=Drosophila melanogaster GN=CG14043 PE=2 SV=1	sp|Q9VMX1|KBP_DROME (+1)	70 kDa			unknown	0	0	1	0	2	0
1312	TRUE	Empty	GH25602p OS=Drosophila melanogaster GN=TM4SF PE=2 SV=1	tr|O76137|O76137_DROME (+2)	32 kDa			unknown	0	1	0	0	0	1
1313	TRUE	Empty	Importin subunit beta OS=Drosophila melanogaster GN=Fs(2)Ket PE=2 SV=2	sp|O18388|IMB_DROME (+1)	99 kDa			unknown	0	0	0	0	2	0
1314	TRUE	Empty	CG31198 OS=Drosophila melanogaster GN=CG31198 PE=2 SV=1	tr|Q8IN25|Q8IN25_DROME	107 kDa			unknown	2	0	0	0	1	0
1315	TRUE	Empty	Cysteine--tRNA ligase, cytoplasmic OS=Drosophila melanogaster GN=Aats-cys PE=1 SV=1	sp|Q7KN90|SYCC_DROME	84 kDa			unknown	0	0	1	0	0	0
1316	TRUE	Empty	Mannose-6-phosphate isomerase OS=Drosophila melanogaster GN=CG8417 PE=2 SV=1	tr|Q9VH77|Q9VH77_DROME	45 kDa			unknown	1	0	0	0	1	0
1317	TRUE	Empty	CG7261 OS=Drosophila melanogaster GN=CG7261 PE=2 SV=1	tr|Q9VQ78|Q9VQ78_DROME	135 kDa			unknown	1	0	0	0	1	0
1318	TRUE	Empty	CG4439 OS=Drosophila melanogaster GN=S-Lap8 PE=2 SV=1	tr|Q7K5K9|Q7K5K9_DROME	58 kDa			unknown	1	0	0	0	0	1
1319	TRUE	Empty	Malate dehydrogenase OS=Drosophila melanogaster GN=CG10749 PE=2 SV=1	tr|Q8T412|Q8T412_DROME (+1)	37 kDa			unknown	0	0	0	0	1	0
1320	TRUE	Empty	Proteasome subunit alpha type-2 OS=Drosophila melanogaster GN=Pros25 PE=1 SV=1	sp|P40301|PSA2_DROME	26 kDa			unknown	2	1	0	0	0	0
1321	TRUE	Empty	IP05946p (Fragment) OS=Drosophila melanogaster PE=2 SV=1	tr|Q4QPZ8|Q4QPZ8_DROME (+1)	14 kDa			unknown	0	1	0	0	0	1
1322	TRUE	Empty	CG5001, isoform C OS=Drosophila melanogaster GN=CG5001 PE=4 SV=1	tr|M9NCP5|M9NCP5_DROME (+1)	39 kDa			unknown	0	0	0	1	0	2
1323	TRUE	Empty	RH40237p OS=Drosophila melanogaster GN=Trs23 PE=2 SV=1	tr|Q9VLI9|Q9VLI9_DROME	25 kDa			unknown	0	0	0	0	1	0
1324	TRUE	Empty	DJ-1alpha OS=Drosophila melanogaster GN=DJ-1alpha PE=4 SV=1	tr|A1Z9J4|A1Z9J4_DROME	23 kDa			unknown	1	0	0	0	1	0
1325	TRUE	Empty	RE01659p OS=Drosophila melanogaster GN=Pak3 PE=2 SV=1	tr|Q8IGZ0|Q8IGZ0_DROME (+2)	64 kDa			unknown	0	0	0	0	0	1
1326	TRUE	Empty	cAMP-dependent protein kinase type I regulatory subunit OS=Drosophila melanogaster GN=Pka-R1 PE=2 SV=2	sp|P16905|KAPR1_DROME (+1)	42 kDa			unknown	0	0	0	1	2	0
1327	TRUE	Empty	IP04158p OS=Drosophila melanogaster PE=2 SV=1	tr|A4IJ50|A4IJ50_DROME	82 kDa			unknown	0	0	0	0	1	1
1328	TRUE	Empty	CG6453, isoform A OS=Drosophila melanogaster GN=CG6453 PE=2 SV=1	tr|Q9VJD1|Q9VJD1_DROME	62 kDa			unknown	1	0	1	0	0	0
1329	TRUE	Empty	UNC-13-B protein (Fragment) OS=Drosophila melanogaster GN=unc-13 PE=2 SV=1	tr|O96960|O96960_DROME	195 kDa			unknown	1	0	0	0	0	0
1330	TRUE	Empty	Delta-aminolevulinic acid dehydratase OS=Drosophila melanogaster GN=Pbgs PE=2 SV=1	tr|Q9VTV9|Q9VTV9_DROME	36 kDa			unknown	2	0	0	0	1	0
1331	TRUE	Empty	CG6255 protein OS=Drosophila melanogaster GN=CG6255 PE=3 SV=1	tr|A0AMM0|A0AMM0_DROME	36 kDa			unknown	2	0	0	1	0	0
1332	TRUE	Empty	CG5126 OS=Drosophila melanogaster GN=CG5126 PE=2 SV=1	tr|Q9VPY7|Q9VPY7_DROME	53 kDa			unknown	1	0	0	0	0	0
1333	TRUE	Empty	CG14709 OS=Drosophila melanogaster GN=Mrp4 PE=2 SV=2	tr|Q9VGM1|Q9VGM1_DROME	148 kDa			unknown	0	0	0	0	0	2
1334	TRUE	Empty	Proteasome subunit beta type-4 OS=Drosophila melanogaster GN=Prosbeta7 PE=2 SV=1	sp|Q9VNA5|PSB4_DROME	30 kDa			unknown	0	0	0	0	0	1
1335	TRUE	Empty	GH08778p OS=Drosophila melanogaster GN=Spn28F PE=2 SV=1	tr|Q8MSJ4|Q8MSJ4_DROME	38 kDa			unknown	1	0	0	0	0	0
1336	TRUE	Empty	ORF OS=Drosophila melanogaster GN=ORF PE=4 SV=1	tr|Q8I7Q1|Q8I7Q1_DROME	272 kDa			unknown	0	1	0	0	0	0
1337	TRUE	Empty	EG:66A1.2 protein OS=Drosophila melanogaster GN=EG:66A1.2 PE=4 SV=1	tr|O77273|O77273_DROME	147 kDa			unknown	0	1	0	0	0	0
1338	TRUE	Empty	Arginine methyltransferase 8 OS=Drosophila melanogaster GN=Art8 PE=2 SV=1	tr|Q8SX32|Q8SX32_DROME	38 kDa			unknown	0	0	1	0	0	0
1339	TRUE	Empty	CG32165, isoform A OS=Drosophila melanogaster GN=CG32165 PE=4 SV=2	tr|Q9I7R5|Q9I7R5_DROME	121 kDa			unknown	1	0	0	0	0	0
1340	TRUE	Empty	Putative mitogen-activated protein kinase 14C OS=Drosophila melanogaster GN=p38c PE=2 SV=1	sp|P83100|MK14C_DROME	42 kDa			unknown	1	0	0	0	0	0
1341	TRUE	Empty	Proteasome subunit beta type OS=Drosophila melanogaster GN=Prosbeta2 PE=2 SV=1	tr|O17311|O17311_DROME (+2)	30 kDa			unknown	1	0	0	0	0	0
1342	TRUE	Empty	AT20732p OS=Drosophila melanogaster GN=CG33340-RA PE=2 SV=1	tr|Q8IMW8|Q8IMW8_DROME	26 kDa			unknown	0	1	0	0	0	0
1343	TRUE	Empty	CG3402 OS=Drosophila melanogaster GN=CG3402 PE=2 SV=1	tr|Q9W0P4|Q9W0P4_DROME	14 kDa			unknown	2	0	0	0	0	0
1344	TRUE	Empty	Accessory gland-specific peptide 26Aa OS=Drosophila melanogaster GN=Acp26Aa PE=2 SV=2	sp|P10333|MS2A_DROME	30 kDa			unknown	1	0	0	0	0	0
1345	TRUE	Empty	Putative uncharacterized protein OS=Drosophila melanogaster GN=Osi6 PE=2 SV=1	tr|Q7KN81|Q7KN81_DROME (+1)	29 kDa			unknown	0	0	0	2	0	0
1346	TRUE	Empty	Probable prefoldin subunit 6 OS=Drosophila melanogaster GN=CG7770 PE=2 SV=1	sp|Q9VW56|PFD6_DROME (+1)	14 kDa			unknown	0	0	0	0	0	1
1347	TRUE	Empty	CG2747, isoform D OS=Drosophila melanogaster GN=CG2747 PE=2 SV=1	tr|Q32KD3|Q32KD3_DROME (+3)	230 kDa			unknown	0	0	0	0	0	1
1348	TRUE	Empty	Gag-like protein OS=Drosophila melanogaster GN=gag PE=4 SV=1	tr|Q9N9Z2|Q9N9Z2_DROME	53 kDa			unknown	0	1	0	0	0	0
1349	TRUE	Empty	Blastopia polyprotein OS=Drosophila melanogaster GN=polyprotein PE=4 SV=1	tr|Q24262|Q24262_DROME	152 kDa			unknown	0	1	0	0	0	0
1350	TRUE	Empty	AT21926p OS=Drosophila melanogaster GN=stck PE=2 SV=1	tr|Q8INQ9|Q8INQ9_DROME	40 kDa			unknown	1	0	0	0	0	0
1351	TRUE	Empty	Vesicle-fusing ATPase 2 OS=Drosophila melanogaster GN=Nsf2 PE=2 SV=2	sp|P54351|NSF2_DROME	83 kDa	TRUE		unknown	6	0	0	0	5	0
1352	TRUE	Empty	DNA-binding protein D-ETS-6 OS=Drosophila melanogaster GN=Ets21C PE=2 SV=2	sp|P29776|ETS6_DROME (+1)	52 kDa			unknown	0	0	0	0	0	1
1353	TRUE	Empty	Lysine--tRNA ligase OS=Drosophila melanogaster GN=Aats-lys-RC PE=2 SV=1	tr|G7H7Z0|G7H7Z0_DROME (+2)	69 kDa			unknown	0	0	0	0	3	0
1354	TRUE	Empty	CG17294 OS=Drosophila melanogaster GN=CG17294 PE=2 SV=1	tr|Q9VLM9|Q9VLM9_DROME	28 kDa			unknown	4	0	0	0	0	0
1355	TRUE	Empty	LP10562p (Fragment) OS=Drosophila melanogaster GN=CG3566-RB PE=2 SV=1	tr|D2NUJ7|D2NUJ7_DROME (+3)	13 kDa			unknown	0	0	0	0	0	3
1356	TRUE	Empty	CG17450, isoform A OS=Drosophila melanogaster GN=CG32819-RB PE=2 SV=1	tr|Q8I044|Q8I044_DROME (+2)	59 kDa			unknown	0	0	0	1	0	0
1357	TRUE	Empty	L(3)82Fd, isoform U OS=Drosophila melanogaster GN=mtd PE=4 SV=1	tr|A4V2F2|A4V2F2_DROME (+4)	136 kDa			unknown	1	0	1	0	1	0
1358	TRUE	Empty	Female-specific independent of transformer OS=Drosophila melanogaster GN=fit PE=2 SV=1	tr|Q9VD66|Q9VD66_DROME	14 kDa			unknown	1	0	0	0	1	1
1359	TRUE	Empty	Eukaryotic translation initiation factor 2 subunit 2 OS=Drosophila melanogaster GN=eIF-2beta PE=1 SV=1	sp|P41375|IF2B_DROME (+1)	35 kDa			unknown	1	0	1	0	1	0
1360	TRUE	Empty	CG9640 OS=Drosophila melanogaster GN=CG9640 PE=2 SV=1	tr|Q5U179|Q5U179_DROME (+1)	55 kDa			unknown	1	1	0	0	1	0
1361	TRUE	Empty	RH04607p OS=Drosophila melanogaster GN=CG17593 PE=2 SV=1	tr|Q8SZL8|Q8SZL8_DROME (+1)	54 kDa			unknown	0	1	0	1	0	1
1362	TRUE	Empty	CG34327 OS=Drosophila melanogaster GN=CG34327-RA PE=2 SV=1	tr|A8JV30|A8JV30_DROME (+1)	20 kDa			unknown	0	1	0	1	0	1
1363	TRUE	Empty	NADPH:adrenodoxin oxidoreductase, mitochondrial OS=Drosophila melanogaster GN=dare PE=2 SV=1	sp|Q9V3T9|ADRO_DROME (+2)	51 kDa			unknown	0	1	0	1	0	1
1364	TRUE	Empty	MIP08184p OS=Drosophila melanogaster GN=CG6921-RA PE=2 SV=1	tr|C6SV14|C6SV14_DROME (+1)	37 kDa			unknown	0	1	0	1	0	0
1365	TRUE	Empty	CG17549, isoform B OS=Drosophila melanogaster GN=CG17549 PE=4 SV=1	tr|Q0E8P1|Q0E8P1_DROME (+1)	27 kDa			unknown	1	0	0	0	1	0
1366	TRUE	Empty	CG15012 OS=Drosophila melanogaster GN=CG15012 PE=2 SV=2	tr|Q9VZE2|Q9VZE2_DROME	17 kDa			unknown	0	1	0	1	0	0
1367	TRUE	Empty	Fasciclin-1 OS=Drosophila melanogaster GN=Fas1 PE=1 SV=1	sp|P10674|FAS1_DROME (+5)	73 kDa			unknown	1	0	1	0	0	0
1368	TRUE	Empty	Calcineurin subunit B type 1 OS=Drosophila melanogaster GN=CanB PE=2 SV=1	sp|P48451|CANB1_DROME (+2)	19 kDa			unknown	0	0	0	0	1	1
1369	TRUE	Empty	Mitochondrial ribosomal protein S10, isoform D OS=Drosophila melanogaster GN=mRpS10 PE=4 SV=1	tr|E1JIL5|E1JIL5_DROME	17 kDa			unknown	1	1	0	0	0	0
1370	TRUE	Empty	LD30448p OS=Drosophila melanogaster GN=CG10576 PE=2 SV=2	tr|Q5U0Z2|Q5U0Z2_DROME (+1)	43 kDa			unknown	0	0	0	1	1	0
1371	TRUE	Empty	CG9485, isoform B OS=Drosophila melanogaster GN=CG9485 PE=4 SV=3	tr|Q9W2H8|Q9W2H8_DROME	183 kDa	TRUE		unknown	227	0	0	0	192	0
1372	TRUE	Empty	CG31248 OS=Drosophila melanogaster GN=CG2640 PE=2 SV=2	tr|Q9VI66|Q9VI66_DROME	29 kDa			unknown	1	0	0	0	1	0
1373	TRUE	Empty	Molybdenum cofactor synthesis protein cinnamon OS=Drosophila melanogaster GN=cin PE=1 SV=3	sp|P39205|CIN_DROME	66 kDa			unknown	1	0	0	0	1	0
1374	TRUE	Empty	LD21116p OS=Drosophila melanogaster GN=Aats-tyr PE=2 SV=1	tr|Q9VV60|Q9VV60_DROME	58 kDa			unknown	1	0	0	0	0	1
1375	TRUE	Empty	GM23372p OS=Drosophila melanogaster GN=Tao-1-RE PE=2 SV=1	tr|C8VV09|C8VV09_DROME (+3)	69 kDa			unknown	1	0	0	0	2	0
1376	TRUE	Empty	CG1115 OS=Drosophila melanogaster GN=CG1115 PE=2 SV=1	tr|Q9VN88|Q9VN88_DROME	24 kDa			unknown	2	0	0	0	1	0
1377	TRUE	Empty	Protein SDA1 homolog OS=Drosophila melanogaster GN=Mys45A PE=1 SV=1	sp|Q7KKH3|SDA1_DROME	82 kDa			unknown	0	0	1	0	1	0
1378	TRUE	Empty	RT04067p OS=Drosophila melanogaster GN=Sfp35C PE=4 SV=1	tr|D1Z365|D1Z365_DROME	9 kDa			unknown	0	0	1	0	1	0
1379	TRUE	Empty	Isoform B of LIM and SH3 domain protein Lasp OS=Drosophila melanogaster GN=Lasp	sp|Q8I7C3-2|LASP1_DROME (+3)	56 kDa			unknown	0	0	0	0	1	1
1380	TRUE	Empty	Cytochrome c oxidase assembly protein 3, mitochondrial OS=Drosophila melanogaster GN=Ccdc56 PE=3 SV=1	sp|P0DKM0|COA3_DROME (+1)	10 kDa			unknown	0	0	1	0	1	0
1381	TRUE	Empty	CG6638 OS=Drosophila melanogaster GN=CG6638 PE=2 SV=1	tr|Q9VSL9|Q9VSL9_DROME	46 kDa			unknown	1	0	0	0	1	0
1382	TRUE	Empty	Signal recognition particle 19 kDa protein OS=Drosophila melanogaster GN=Srp19 PE=2 SV=2	sp|P49963|SRP19_DROME	18 kDa			unknown	1	0	0	0	0	1
1383	TRUE	Empty	FI06027p OS=Drosophila melanogaster GN=Aats-trp PE=2 SV=1	tr|Q0KI98|Q0KI98_DROME (+2)	48 kDa			unknown	1	0	0	0	0	2
1384	TRUE	Empty	Fructose-1,6-bisphosphatase, isoform B OS=Drosophila melanogaster GN=fbp PE=2 SV=1	tr|Q7KT33|Q7KT33_DROME (+1)	37 kDa			unknown	1	0	1	0	0	0
1385	TRUE	Empty	RE24628p OS=Drosophila melanogaster GN=CG7526-RB PE=2 SV=1	tr|B3DN72|B3DN72_DROME (+2)	177 kDa			unknown	1	0	1	0	0	0
1386	TRUE	Empty	Ras-like GTP-binding protein Rho1 OS=Drosophila melanogaster GN=Rho1 PE=1 SV=1	sp|P48148|RHO1_DROME (+1)	22 kDa			unknown	0	2	0	0	0	0
1387	TRUE	Empty	CG8207 OS=Drosophila melanogaster GN=CG8207 PE=2 SV=1	tr|Q8SXU3|Q8SXU3_DROME	48 kDa			unknown	1	0	0	0	0	0
1388	TRUE	Empty	Equilibrative nucleoside transporter 2 OS=Drosophila melanogaster GN=Ent2 PE=2 SV=1	tr|Q9VMB6|Q9VMB6_DROME	51 kDa			unknown	0	0	0	0	0	1
1389	TRUE	Empty	MIP11551p1 OS=Drosophila melanogaster GN=l(2)tid-RC PE=2 SV=1	tr|T2GGE7|T2GGE7_DROME	56 kDa			unknown	0	1	0	0	0	0
1390	TRUE	Empty	CG4984, isoform A OS=Drosophila melanogaster GN=CG4975-RB PE=2 SV=1	tr|A1ZAY4|A1ZAY4_DROME (+1)	51 kDa			unknown	0	1	0	0	0	0
1391	TRUE	Empty	Ubiquitin fusion degradation protein 1 homolog OS=Drosophila melanogaster GN=Ufd1-like PE=2 SV=1	sp|Q9VTF9|UFD1_DROME	35 kDa			unknown	0	0	0	0	1	0
1392	TRUE	Empty	Probable Ufm1-specific protease 2 OS=Drosophila melanogaster GN=UFSP2 PE=2 SV=1	sp|Q9VUR0|UFSP2_DROME	68 kDa			unknown	1	0	0	0	0	0
1393	TRUE	Empty	RE01065p OS=Drosophila melanogaster GN=CG13900 PE=2 SV=1	tr|Q5BI86|Q5BI86_DROME (+1)	137 kDa			unknown	0	0	0	0	1	0
1394	TRUE	Empty	Hsp70/Hsp90 organizing protein homolog OS=Drosophila melanogaster GN=Hop PE=2 SV=1	tr|O61650|O61650_DROME (+1)	56 kDa			unknown	0	0	0	0	1	0
1395	TRUE	Empty	AT22380p OS=Drosophila melanogaster GN=CG8517 PE=2 SV=1	tr|Q7K037|Q7K037_DROME	17 kDa			unknown	0	0	1	0	0	0
1396	TRUE	Empty	Isoform 4 of Troponin I OS=Drosophila melanogaster GN=wupA	sp|P36188-5|TNNI_DROME (+1)	24 kDa	TRUE		unknown	6	0	0	0	0	10
1397	TRUE	Empty	RE46914p OS=Drosophila melanogaster GN=Gyk PE=2 SV=1	tr|Q8IGQ5|Q8IGQ5_DROME (+1)	52 kDa			unknown	0	0	0	0	1	0
1398	TRUE	Empty	CG33671 OS=Drosophila melanogaster GN=CG16804 PE=2 SV=1	tr|Q7K2V9|Q7K2V9_DROME	42 kDa			unknown	0	0	0	0	1	0
1399	TRUE	Empty	CG15531, isoform B OS=Drosophila melanogaster GN=CG15531 PE=3 SV=1	tr|A8JRG9|A8JRG9_DROME	39 kDa			unknown	0	0	0	0	0	1
1400	TRUE	Empty	Serine/threonine-protein kinase polo OS=Drosophila melanogaster GN=polo PE=1 SV=2	sp|P52304|POLO_DROME	67 kDa			unknown	1	0	0	0	0	0
1401	TRUE	Empty	CG7712 OS=Drosophila melanogaster GN=CG7712 PE=2 SV=1	tr|Q7JZK1|Q7JZK1_DROME	15 kDa			unknown	2	0	0	0	0	0
1402	TRUE	Empty	Viral IAP-associated factor homolog OS=Drosophila melanogaster GN=viaf PE=1 SV=1	sp|Q8MR62|VIAF1_DROME	27 kDa			unknown	2	0	0	0	0	0
1403	TRUE	Empty	RE44531p OS=Drosophila melanogaster GN=CG11050 PE=2 SV=1	tr|Q8IGQ9|Q8IGQ9_DROME (+1)	43 kDa			unknown	1	0	0	0	0	0
1404	TRUE	Empty	SD23213p OS=Drosophila melanogaster GN=Fim-RD PE=2 SV=1	tr|D0IQI3|D0IQI3_DROME (+3)	72 kDa			unknown	0	0	0	0	1	0
1405	TRUE	Empty	CG17472 OS=Drosophila melanogaster GN=CG17472 PE=2 SV=1	tr|Q9VIL5|Q9VIL5_DROME	19 kDa			unknown	1	0	0	0	0	0
1406	TRUE	Empty	HDC06177 OS=Drosophila melanogaster GN=HDC06177 PE=4 SV=1	tr|Q6IGJ6|Q6IGJ6_DROME	35 kDa			unknown	0	1	0	0	0	0
1407	TRUE	Empty	LD27356p OS=Drosophila melanogaster GN=CG3338 PE=2 SV=1	tr|Q95TS1|Q95TS1_DROME (+1)	78 kDa			unknown	0	0	0	0	1	0
1408	TRUE	Empty	Microsomal triacylglycerol transfer protein OS=Drosophila melanogaster GN=Mtp PE=4 SV=2	tr|Q9VIH3|Q9VIH3_DROME	99 kDa			unknown	2	0	0	0	0	0
1409	TRUE	Empty	Neuroglian, isoform G OS=Drosophila melanogaster GN=Nrg PE=4 SV=1	tr|M9NEZ5|M9NEZ5_DROME (+5)	146 kDa			unknown	0	0	0	0	1	0
1410	TRUE	Empty	Enigma OS=Drosophila melanogaster GN=Egm PE=2 SV=1	tr|Q5U117|Q5U117_DROME	71 kDa			unknown	2	0	0	0	0	0
1411	TRUE	Empty	HDC04700 OS=Drosophila melanogaster GN=HDC04700 PE=4 SV=1	tr|Q6IGW7|Q6IGW7_DROME	38 kDa			unknown	1	0	0	0	0	0
1412	TRUE	Empty	CG9812, isoform B OS=Drosophila melanogaster GN=CG9812 PE=4 SV=1	tr|Q7KVI9|Q7KVI9_DROME (+1)	24 kDa			unknown	3	0	0	0	0	0
1413	TRUE	Empty	CG4199, isoform A OS=Drosophila melanogaster GN=CG4199 PE=4 SV=3	tr|O77266|O77266_DROME (+2)	61 kDa			unknown	3	0	0	0	0	0
1414	TRUE	Empty	CG5577 OS=Drosophila melanogaster GN=CG5577 PE=2 SV=1	tr|Q8SXC0|Q8SXC0_DROME	35 kDa			unknown	2	0	0	0	0	0
1415	TRUE	Empty	Methionine aminopeptidase OS=Drosophila melanogaster GN=und PE=2 SV=1	tr|O61540|O61540_DROME (+1)	50 kDa			unknown	0	0	0	0	1	0
1416	TRUE	Empty	RH66859p (Fragment) OS=Drosophila melanogaster GN=CG5144 PE=2 SV=1	tr|Q6NLA0|Q6NLA0_DROME (+2)	45 kDa			unknown	0	0	0	0	1	0
1417	TRUE	Empty	Isoform D of Moesin/ezrin/radixin homolog 1 OS=Drosophila melanogaster GN=Moe	sp|P46150-2|MOEH_DROME (+3)	68 kDa			unknown	1	0	0	0	0	0
1418	TRUE	Empty	Cno OS=Drosophila melanogaster GN=cno PE=1 SV=1	tr|Q24279|Q24279_DROME (+3)	210 kDa			unknown	1	0	0	0	0	0
1419	TRUE	Empty	Clathrin light chain OS=Drosophila melanogaster GN=Clc PE=2 SV=1	sp|Q9VWA1|CLC_DROME (+1)	24 kDa			unknown	1	0	0	0	0	0
1420	TRUE	Empty	Rab-protein 4, isoform A OS=Drosophila melanogaster GN=Rab4 PE=2 SV=1	tr|Q7KY04|Q7KY04_DROME	24 kDa	TRUE		unknown	0	0	0	0	0	3
1421	TRUE	Empty	Cuticular protein 65Au OS=Drosophila melanogaster GN=Cpr65Au PE=4 SV=2	tr|Q9I7Q5|Q9I7Q5_DROME	11 kDa			unknown	0	0	0	0	1	0
1422	TRUE	Empty	Actin-42A OS=Drosophila melanogaster GN=Act42A PE=1 SV=3	sp|P02572|ACT2_DROME	42 kDa	TRUE		unknown	0	0	0	198	0	208
1423	TRUE	Empty	Neural conserved at 73EF, isoform F OS=Drosophila melanogaster GN=Nc73EF PE=2 SV=1	tr|Q8IQQ0|Q8IQQ0_DROME	114 kDa	TRUE		unknown	48	0	0	0	44	0
1424	TRUE	Empty	CG14645 OS=Drosophila melanogaster GN=CG14645 PE=4 SV=3	tr|Q9VN06|Q9VN06_DROME	11 kDa			unknown	0	0	1	0	0	1
1425	TRUE	Empty	Prophenoloxidase (Fragment) OS=Drosophila melanogaster GN=MoxGM95 PE=4 SV=1	tr|Q9GV29|Q9GV29_DROME	39 kDa	TRUE		unknown	19	0	0	0	7	0
1426	TRUE	Empty	RE65532p OS=Drosophila melanogaster GN=Vdup1 PE=2 SV=1	tr|Q8SYE1|Q8SYE1_DROME	39 kDa			unknown	1	0	0	0	1	0
1427	TRUE	Empty	Chromosomal protein D1 OS=Drosophila melanogaster GN=D1 PE=1 SV=3	sp|P22058|CPD1_DROME (+1)	37 kDa			unknown	0	0	0	1	0	1
1428	TRUE	Empty	CG9921, isoform A OS=Drosophila melanogaster GN=CG9921 PE=4 SV=1	tr|Q9VXH4|Q9VXH4_DROME	11 kDa			unknown	0	1	0	0	0	1
1429	TRUE	Empty	CG6370 OS=Drosophila melanogaster GN=OstDelta PE=2 SV=1	tr|Q7K110|Q7K110_DROME	69 kDa			unknown	0	1	0	1	0	0
1430	TRUE	Empty	LP06375p OS=Drosophila melanogaster GN=CG4363 PE=2 SV=1	tr|Q8MS74|Q8MS74_DROME (+1)	19 kDa			unknown	1	0	0	0	1	0
1431	TRUE	Empty	CG13114 OS=Drosophila melanogaster GN=CG13114-RB PE=2 SV=1	tr|A9UN61|A9UN61_DROME (+1)	46 kDa			unknown	1	0	1	0	0	0
1432	TRUE	Empty	GH23568p OS=Drosophila melanogaster GN=parvin PE=2 SV=2	tr|Q9VWD0|Q9VWD0_DROME	42 kDa			unknown	0	1	0	0	0	1
1433	TRUE	Empty	GM15464p OS=Drosophila melanogaster GN=CG30122-RB PE=2 SV=1	tr|C7LAA5|C7LAA5_DROME	121 kDa	TRUE		unknown	0	0	1	1	0	0
1434	TRUE	Empty	GH09086p OS=Drosophila melanogaster GN=Rab6 PE=1 SV=1	tr|O18334|O18334_DROME	23 kDa	TRUE		unknown	2	0	0	0	0	3
1435	TRUE	Empty	LD12946p OS=Drosophila melanogaster GN=MSBP PE=2 SV=1	tr|Q9VXM4|Q9VXM4_DROME	28 kDa			unknown	1	0	0	0	0	0
1436	TRUE	Empty	GH10821p OS=Drosophila melanogaster GN=CAHbeta PE=2 SV=1	tr|Q8SXB6|Q8SXB6_DROME (+1)	18 kDa			unknown	0	0	0	1	0	0
1437	TRUE	Empty	RuvB-like helicase 2 OS=Drosophila melanogaster GN=rept PE=1 SV=1	sp|Q9V3K3|RUVB2_DROME (+1)	54 kDa			unknown	0	0	0	0	1	0
1438	TRUE	Empty	Notchless protein OS=Drosophila melanogaster GN=Nle PE=2 SV=1	tr|O96995|O96995_DROME (+1)	53 kDa			unknown	1	0	0	0	0	0
1439	TRUE	Empty	Protein LSM12 homolog A OS=Drosophila melanogaster GN=CG15735 PE=2 SV=2	sp|Q9VYR0|LS12A_DROME	24 kDa			unknown	1	0	0	0	0	0
1440	TRUE	Empty	Protein cueball OS=Drosophila melanogaster GN=cue PE=1 SV=1	sp|Q95RU0|CUE_DROME	73 kDa			unknown	0	0	0	0	0	1
1441	TRUE	Empty	Phagocyte signaling-impaired protein OS=Drosophila melanogaster GN=psidin PE=2 SV=1	sp|Q9VDQ7|NAA25_DROME	109 kDa			unknown	2	0	0	0	0	0
1442	TRUE	Empty	Protein NASP homolog OS=Drosophila melanogaster GN=CG8223 PE=1 SV=1	sp|Q9I7K6|NASP_DROME	52 kDa			unknown	2	0	0	0	0	0
1443	TRUE	Empty	RE45246p OS=Drosophila melanogaster GN=CG7889 PE=2 SV=1	tr|Q8SYQ1|Q8SYQ1_DROME (+1)	35 kDa			unknown	2	0	0	0	0	0
1444	TRUE	Empty	FI21225p1 OS=Drosophila melanogaster GN=unc-45 PE=2 SV=1	tr|Q9VHW4|Q9VHW4_DROME	105 kDa			unknown	1	0	0	0	0	0
1445	TRUE	Empty	Glutathione S transferase E8 OS=Drosophila melanogaster GN=GstE8 PE=3 SV=1	tr|A1ZB73|A1ZB73_DROME (+3)	25 kDa			unknown	2	0	0	0	0	0
1446	TRUE	Empty	CG10898 OS=Drosophila melanogaster GN=CG10898 PE=2 SV=1	tr|Q9VGM4|Q9VGM4_DROME	38 kDa			unknown	2	0	0	0	0	0
1447	TRUE	Empty	CG8235 OS=Drosophila melanogaster GN=CG8235 PE=4 SV=1	tr|A1Z7K8|A1Z7K8_DROME	34 kDa			unknown	1	0	0	0	0	0
1448	TRUE	Empty	MIP04528p OS=Drosophila melanogaster GN=path PE=2 SV=1	tr|Q9VT04|Q9VT04_DROME	52 kDa			unknown	0	1	0	0	0	0
1449	TRUE	Empty	Crk, isoform D OS=Drosophila melanogaster GN=Crk PE=4 SV=1	tr|H9XVM7|H9XVM7_DROME	21 kDa			unknown	1	0	0	0	0	0
1450	TRUE	Empty	Isoform A of Sex-regulated protein janus-A OS=Drosophila melanogaster GN=janA	sp|P20348-2|JANA_DROME (+2)	13 kDa			unknown	1	0	0	0	0	0
1451	TRUE	Empty	CG17765 OS=Drosophila melanogaster GN=CG17765 PE=1 SV=1	tr|Q7K2L7|Q7K2L7_DROME	22 kDa			unknown	1	0	0	0	0	0
1452	TRUE	Empty	Ragulator complex protein LAMTOR3 homolog OS=Drosophila melanogaster GN=CG5110 PE=2 SV=1	sp|Q9VJD2|LTOR3_DROME (+1)	14 kDa			unknown	0	0	0	0	0	1
1453	TRUE	Empty	CG5611 OS=Drosophila melanogaster GN=CG5611 PE=2 SV=1	tr|Q9VB17|Q9VB17_DROME	36 kDa			unknown	1	0	0	0	0	0
1454	TRUE	Empty	Calcium channel flower OS=Drosophila melanogaster GN=fwe PE=1 SV=1	sp|Q95T12|FLOWR_DROME	21 kDa			unknown	0	1	0	0	0	0
1455	TRUE	Empty	GH16429p OS=Drosophila melanogaster GN=RagC-D PE=2 SV=1	tr|Q7K519|Q7K519_DROME	44 kDa			unknown	1	0	0	0	0	0
1456	TRUE	Empty	Zinc finger FYVE domain-containing protein 26 homolog OS=Drosophila melanogaster GN=CG5270 PE=1 SV=3	sp|Q9VGP1|ZFY26_DROME	254 kDa			unknown	0	0	0	0	1	0
1457	TRUE	Empty	IP18235p OS=Drosophila melanogaster GN=mRpL17 PE=2 SV=2	tr|Q9W0S6|Q9W0S6_DROME	21 kDa			unknown	0	0	0	0	0	1
1458	TRUE	Empty	CG9248, isoform A OS=Drosophila melanogaster GN=CG9248 PE=2 SV=1	tr|Q9VIF2|Q9VIF2_DROME	56 kDa			unknown	0	0	0	0	0	1
1459	TRUE	Empty	GH01794p OS=Drosophila melanogaster GN=Rcd5 PE=2 SV=1	tr|Q9VZJ3|Q9VZJ3_DROME	64 kDa			unknown	0	0	0	1	0	0
1460	TRUE	Empty	GM01970p OS=Drosophila melanogaster GN=Rrp46 PE=2 SV=1	tr|Q95TW1|Q95TW1_DROME (+1)	26 kDa			unknown	1	0	0	0	0	0
1461	TRUE	Empty	CG11037-PA OS=Drosophila melanogaster GN=CG11037 PE=3 SV=1	tr|C0MIV0|C0MIV0_DROME (+1)	32 kDa			unknown	0	0	0	0	0	1
1462	TRUE	Empty	Elongin C, isoform A OS=Drosophila melanogaster GN=Elongin-C PE=1 SV=1	tr|Q7JWD6|Q7JWD6_DROME	13 kDa			unknown	0	0	0	0	0	1
1463	TRUE	Empty	5-aminolevulinate synthase OS=Drosophila melanogaster GN=Alas PE=2 SV=1	tr|O18680|O18680_DROME (+1)	59 kDa			unknown	0	0	0	0	0	1
1464	TRUE	Empty	LD08944p (Fragment) OS=Drosophila melanogaster GN=Socs16D-RA PE=2 SV=1	tr|F0JAQ1|F0JAQ1_DROME	82 kDa			unknown	0	0	0	1	0	0
1465	TRUE	Empty	CG9663 OS=Drosophila melanogaster GN=CG9663 PE=2 SV=1	tr|Q8MRL3|Q8MRL3_DROME	90 kDa			unknown	0	1	0	0	0	0
1466	TRUE	Empty	HDC14495 OS=Drosophila melanogaster GN=HDC14495 PE=4 SV=1	tr|Q6IJP3|Q6IJP3_DROME	18 kDa			unknown	1	0	0	0	0	0
1467	TRUE	Empty	CG10710 OS=Drosophila melanogaster GN=CG10710 PE=2 SV=1	tr|Q9VU89|Q9VU89_DROME	78 kDa			unknown	0	1	0	0	0	0
1468	TRUE	Empty	Ferrochelatase, mitochondrial OS=Drosophila melanogaster GN=Fech PE=2 SV=1	sp|Q9V9S8|HEMH_DROME	44 kDa			unknown	0	0	0	0	0	1
1469	TRUE	Empty	LP03941p OS=Drosophila melanogaster GN=Hsp70Ab-RA PE=2 SV=1	tr|F3YDI6|F3YDI6_DROME	70 kDa	TRUE		unknown	14	0	0	0	0	0
1470	TRUE	Empty	CG11999 OS=Drosophila melanogaster GN=CG11999 PE=2 SV=1	tr|Q9VNA3|Q9VNA3_DROME	24 kDa			unknown	0	0	0	1	0	0
1471	TRUE	Empty	CG31200 OS=Drosophila melanogaster GN=CG17837 PE=2 SV=1	tr|Q95SN8|Q95SN8_DROME	32 kDa			unknown	0	0	1	0	0	0
1472	TRUE	Empty	Acyl-coenzyme A oxidase OS=Drosophila melanogaster GN=CG17544 PE=2 SV=1	tr|Q95TH0|Q95TH0_DROME (+1)	77 kDa			unknown	1	0	0	0	0	0
1473	TRUE	Empty	Thrombospondin, isoform A OS=Drosophila melanogaster GN=Tsp PE=4 SV=2	tr|Q9VM97|Q9VM97_DROME	118 kDa			unknown	0	0	0	1	0	0
1474	TRUE	Empty	CG1941 OS=Drosophila melanogaster GN=CG1941 PE=2 SV=1	tr|Q7JYK2|Q7JYK2_DROME	40 kDa			unknown	0	0	0	0	0	1
1475	TRUE	Empty	AT05857p (Fragment) OS=Drosophila melanogaster GN=TrxT-RA PE=2 SV=1	tr|C8VV89|C8VV89_DROME	19 kDa			unknown	2	0	0	0	0	0
1476	TRUE	Empty	Protein kinase DIK2 OS=Drosophila melanogaster GN=ik2 PE=2 SV=1	tr|Q7KJQ4|Q7KJQ4_DROME (+2)	81 kDa			unknown	0	0	2	0	0	0
1477	TRUE	Empty	RH67738p (Fragment) OS=Drosophila melanogaster GN=CG30373 PE=2 SV=1	tr|Q8IGB5|Q8IGB5_DROME	20 kDa			unknown	0	0	0	0	0	2
1478	TRUE	Empty	Salivary glue protein Sgs-8 OS=Drosophila melanogaster GN=Sgs8 PE=2 SV=1	sp|P02842|SGS8_DROME (+1)	8 kDa			unknown	0	0	0	0	1	0
1479	TRUE	Empty	Larval cuticle protein 4 OS=Drosophila melanogaster GN=Lcp4 PE=1 SV=2	sp|P07189|LCP4_DROME	12 kDa			unknown	0	0	0	0	0	1
1480	TRUE	Empty	Isoform Short of Cytochrome P450 4d1 OS=Drosophila melanogaster GN=Cyp4d1	sp|P33269-2|CP4D1_DROME (+1)	57 kDa			unknown	0	0	0	0	0	1
1481	TRUE	Empty	Putative hydroxypyruvate isomerase OS=Drosophila melanogaster GN=Gip PE=1 SV=1	sp|P36951|HYI_DROME	29 kDa			unknown	0	0	1	0	0	0
1482	TRUE	Empty	ATP synthase protein 8 OS=Drosophila melanogaster GN=mt:ATPase8 PE=3 SV=1	sp|P84345|ATP8_DROME (+2)	6 kDa			unknown	0	0	0	0	0	1
1483	TRUE	Empty	High mobility group protein Z OS=Drosophila melanogaster GN=HmgZ PE=1 SV=1	sp|Q06943|HMGZ_DROME	13 kDa			unknown	0	0	0	0	0	1
1484	TRUE	Empty	Isoform C of Protein sly1 homolog OS=Drosophila melanogaster GN=Slh	sp|Q24179-2|SLY1_DROME (+3)	72 kDa			unknown	1	0	0	0	0	0
1485	TRUE	Empty	Isoform A of Transmembrane protein 11 homolog, mitochondrial OS=Drosophila melanogaster GN=Pmi	sp|Q8IQ56-2|TMM11_DROME (+2)	19 kDa			unknown	0	0	0	1	0	0
1486	TRUE	Empty	COP9 signalosome complex subunit 7 OS=Drosophila melanogaster GN=CSN7 PE=1 SV=2	sp|Q9V4S8|CSN7_DROME (+1)	31 kDa			unknown	1	0	0	0	0	0
1487	TRUE	Empty	V-type proton ATPase subunit d 1 OS=Drosophila melanogaster GN=VhaAC39-1 PE=2 SV=1	sp|Q9W4P5|VA0D1_DROME	40 kDa			unknown	0	0	0	1	0	0
1488	TRUE	Empty	MIP02858p OS=Drosophila melanogaster GN=AP-1sigma-RA PE=2 SV=1	tr|B8A403|B8A403_DROME (+2)	19 kDa			unknown	0	1	0	0	0	0
1489	TRUE	Empty	IP04047p (Fragment) OS=Drosophila melanogaster GN=CG13403-RA PE=2 SV=1	tr|F2FB87|F2FB87_DROME (+2)	16 kDa			unknown	0	0	1	0	0	0
1490	TRUE	Empty	CG31808 OS=Drosophila melanogaster GN=CG31808-RC PE=4 SV=1	tr|F9VMG5|F9VMG5_DROME	6 kDa			unknown	0	0	0	0	0	1
1491	TRUE	Empty	Terribly reduced optic lobes, isoform AB OS=Drosophila melanogaster GN=trol PE=4 SV=1	tr|M9NES6|M9NES6_DROME	505 kDa	TRUE		unknown	247	0	0	0	0	0
1492	TRUE	Empty	Sec22, isoform B OS=Drosophila melanogaster GN=Sec22 PE=4 SV=1	tr|M9PGI6|M9PGI6_DROME (+1)	25 kDa			unknown	0	0	0	0	0	1
1493	TRUE	Empty	CG2051 OS=Drosophila melanogaster GN=CG2051 PE=4 SV=1	tr|Q0KIB3|Q0KIB3_DROME (+1)	48 kDa			unknown	0	0	0	0	1	0
1494	TRUE	Empty	CG13319, isoform A OS=Drosophila melanogaster GN=CG13319 PE=2 SV=1	tr|Q7JWR4|Q7JWR4_DROME	14 kDa			unknown	0	0	0	0	0	1
1495	TRUE	Empty	Glutamate oxaloacetate transaminase 1, isoform A OS=Drosophila melanogaster GN=Got1 PE=2 SV=1	tr|Q7K221|Q7K221_DROME (+1)	46 kDa	TRUE		unknown	0	0	0	0	0	8
1496	TRUE	Empty	Cuticular protein 50Cb OS=Drosophila melanogaster GN=Cpr50Cb PE=2 SV=1	tr|Q7K2P1|Q7K2P1_DROME	19 kDa			unknown	0	0	0	1	0	0
1497	TRUE	Empty	IP16419p OS=Drosophila melanogaster GN=Spn42Da PE=2 SV=1	tr|Q7K8Y3|Q7K8Y3_DROME (+9)	44 kDa			unknown	1	0	0	0	0	0
1498	TRUE	Empty	LD17191p OS=Drosophila melanogaster GN=Patronin PE=4 SV=1	tr|Q8MSC7|Q8MSC7_DROME	9 kDa			unknown	1	0	0	0	0	0
1499	TRUE	Empty	CG5089 OS=Drosophila melanogaster GN=CG5089 PE=2 SV=1	tr|Q8T0U2|Q8T0U2_DROME	52 kDa			unknown	0	1	0	0	0	0
1500	TRUE	Empty	AT30951p OS=Drosophila melanogaster GN=CG9920 PE=3 SV=1	tr|Q9VFN5|Q9VFN5_DROME	11 kDa			unknown	0	0	0	0	0	1
1501	TRUE	Empty	CG3397 OS=Drosophila melanogaster GN=CG3397 PE=2 SV=1	tr|Q9VGF1|Q9VGF1_DROME	38 kDa			unknown	0	0	0	0	0	1
1502	TRUE	Empty	AT13539p OS=Drosophila melanogaster GN=CG11885 PE=2 SV=1	tr|Q9VPP7|Q9VPP7_DROME	16 kDa			unknown	0	0	0	1	0	0
1503	TRUE	Empty	Mad2 OS=Drosophila melanogaster GN=mad2 PE=2 SV=1	tr|Q9VRQ2|Q9VRQ2_DROME	23 kDa			unknown	1	0	0	0	0	0
1504	TRUE	Empty	CG5506 OS=Drosophila melanogaster GN=CG5506 PE=2 SV=1	tr|Q9VVM2|Q9VVM2_DROME	20 kDa			unknown	1	0	0	0	0	0
1505	TRUE	Empty	Cytochrome c oxidase subunit 3 OS=Drosophila melanogaster GN=mt:CoIII PE=3 SV=1	sp|P00417|COX3_DROME (+3)	30 kDa			unknown	0	0	0	0	0	1
1506	TRUE	Empty	CG15887 OS=Drosophila melanogaster GN=CG15887 PE=2 SV=1	tr|Q9VFX3|Q9VFX3_DROME	14 kDa			unknown	0	1	0	0	0	0
END OF FILE

## Sheet: Fold change All
Identified Proteins (1506)	Accession Number	Molecular Weight	Control_L1	Control_L3	Control_L5	MHC/Dg-GFP_L2	MHC/Dg-GFP_L4	MHC/Dg-GFP_L6			AVE FOLD MEAN		Mean Control	Mean Experiment	Std. dev control	Std. dec experiment			T-Test / Significance	Significane	Mean to STD con	Mean to STD exp
Myosin heavy chain, isoform T OS=Drosophila melanogaster GN=Mhc PE=4 SV=1	tr|M9NEP1|M9NEP1_DROME	224 kDa	1085	907	877	1307	1485	1214			1.39631	1.39631	956.333	1335.33	91.8017	112.435	91.8017	112.435	0.0209711	Significant	0.0959934	0.0841997
Dystroglycan type I OS=Drosophila melanogaster GN=Dg PE=2 SV=1	tr|Q8WR08|Q8WR08_DROME	130 kDa	153	197	201	1176	992	1136			5.99637	5.99637	183.667	1101.33	21.746	79.0162	21.746	79.0162	9.29334e-05	Significant	0.118399	0.0717459
GH10595p OS=Drosophila melanogaster GN=Gpo-1 PE=2 SV=1	tr|Q7K569|Q7K569_DROME	80 kDa	211	199	210	786	756	945			4.01129	4.01129	206.667	829	5.4365	82.9337	5.4365	82.9337	0.000450049	Significant	0.0263057	0.100041
Zipper, isoform D OS=Drosophila melanogaster GN=zip PE=4 SV=1	tr|Q59E59|Q59E59_DROME	232 kDa	347	219	205	658	668	553			2.43709	2.43709	257	626.333	63.8957	52.015	63.8957	52.015	0.00317041	Significant	0.248622	0.0830468
Isoform A of ADP,ATP carrier protein OS=Drosophila melanogaster GN=sesB	sp|Q26365-2|ADT_DROME	33 kDa	224	224	246	275	312	313			1.29683	1.29683	231.333	300	10.3709	17.6824	10.3709	17.6824	0.00905589	Significant	0.044831	0.0589413
Actin-87E OS=Drosophila melanogaster GN=Act87E PE=1 SV=1	sp|P10981|ACT5_DROME	42 kDa	194	195	202	206	251	238			1.17597	1.17597	197	231.667	3.55903	18.9091	3.55903	18.9091	0.0634413	Not Significant	0.0180661	0.0816222
Terribly reduced optic lobes, isoform Z OS=Drosophila melanogaster GN=trol PE=4 SV=1	tr|M9NE61|M9NE61_DROME	471 kDa	246	115	134	188	145	141			0.957576	0.957576	165	158	57.7985	21.276	57.7985	21.276	0.880095	Not Significant	0.350294	0.134658
Bent, isoform I OS=Drosophila melanogaster GN=bt PE=4 SV=1	tr|L0MN91|L0MN91_DROME	993 kDa	194	100	123	137	122	153			0.98801	0.98801	139	137.333	40.0083	12.6579	40.0083	12.6579	0.957901	Not Significant	0.28783	0.0921691
Isoform A of Calcium-transporting ATPase sarcoplasmic/endoplasmic reticulum type OS=Drosophila melanogaster GN=Ca-P60A	sp|P22700-2|ATC1_DROME	110 kDa	171	168	191	157	161	154			0.890566	0.890566	176.667	157.333	10.2089	2.86744	10.2089	2.86744	0.0614302	Not Significant	0.0577864	0.0182253
CG3523, isoform C OS=Drosophila melanogaster GN=CG3523 PE=4 SV=2	tr|B7Z001|B7Z001_DROME (+1)	278 kDa	221	103	135	147	157	105			0.891068	0.891068	153	136.333	49.8264	22.529	49.8264	22.529	0.688656	Not Significant	0.325663	0.165249
Tubulin beta-1 chain OS=Drosophila melanogaster GN=betaTub56D PE=1 SV=2	sp|Q24560|TBB1_DROME	50 kDa	133	148	167	168	155	190			1.14509	1.14509	149.333	171	13.9124	14.4453	13.9124	14.4453	0.201274	Not Significant	0.0931636	0.0844754
ATP synthase subunit beta OS=Drosophila melanogaster GN=ATPsyn-beta PE=3 SV=1	tr|L0MQ04|L0MQ04_DROME	55 kDa	167	158	189	130	124	154			0.793774	0.793774	171.333	136	13.0213	12.9615	13.0213	12.9615	0.0530012	Not Significant	0.0760001	0.095305
Apolipophorins OS=Drosophila melanogaster GN=Rfabg PE=1 SV=2	sp|Q9V496|APLP_DROME (+1)	373 kDa	170	63	106	149	109	104			1.06785	1.06785	113	120.667	43.9621	20.1384	43.9621	20.1384	0.833572	Not Significant	0.389045	0.166893
CG10226, isoform A OS=Drosophila melanogaster GN=CG10226 PE=4 SV=1	tr|Q9VRW2|Q9VRW2_DROME	147 kDa	1	1	0	242	231	257			365	365	0.666667	243.333	0.471405	10.6562	0.471405	10.6562	5.56383e-06	Significant	0.707107	0.0437928
Tubulin alpha-1 chain OS=Drosophila melanogaster GN=alphaTub84B PE=2 SV=1	sp|P06603|TBA1_DROME (+2)	50 kDa	130	132	137	127	119	141			0.969925	0.969925	133	129	2.94392	9.09212	2.94392	9.09212	0.585742	Not Significant	0.0221347	0.0704816
SD23689p (Fragment) OS=Drosophila melanogaster GN=CG9485-RB PE=2 SV=1	tr|C7LAB1|C7LAB1_DROME	185 kDa	229	151	194	41	34	36			0.19338	0.19338	191.333	37	31.8991	2.94392	31.8991	2.94392	0.00242551	Significant	0.16672	0.0795654
ATP synthase subunit alpha, mitochondrial OS=Drosophila melanogaster GN=blw PE=1 SV=2	sp|P35381|ATPA_DROME	59 kDa	119	121	141	98	85	99			0.740157	0.740157	127	94	9.93311	6.37704	9.93311	6.37704	0.0167662	Significant	0.0782135	0.0678409
Paramyosin, long form OS=Drosophila melanogaster GN=Prm PE=1 SV=1	sp|P35415|MYSP1_DROME (+1)	102 kDa	155	147	120	106	141	106			0.836493	0.836493	140.667	117.667	14.9741	16.4992	14.9741	16.4992	0.218109	Not Significant	0.106451	0.140219
Elongation factor 1-alpha 1 OS=Drosophila melanogaster GN=Ef1alpha48D PE=1 SV=2	sp|P08736|EF1A1_DROME (+1)	50 kDa	142	117	142	103	83	113			0.745636	0.745636	133.667	99.6667	11.7851	12.4722	11.7851	12.4722	0.0487044	Significant	0.0881679	0.125139
Fat-body protein 1 OS=Drosophila melanogaster GN=Fbp1 PE=2 SV=2	sp|Q04691|FBP1_DROME (+1)	120 kDa	119	114	100	132	147	137			1.24925	1.24925	111	138.667	8.04156	6.2361	8.04156	6.2361	0.0183824	Significant	0.0724465	0.0449718
Spectrin alpha chain OS=Drosophila melanogaster GN=alpha-Spec PE=1 SV=2	sp|P13395|SPTCA_DROME (+1)	278 kDa	114	13	73	182	155	110			2.235	2.235	66.6667	149	41.4756	29.6985	41.4756	29.6985	0.0845493	Not Significant	0.622133	0.199319
AT02348p OS=Drosophila melanogaster GN=CG4169 PE=2 SV=1	tr|Q9VV75|Q9VV75_DROME	45 kDa	155	140	173	83	77	89			0.532051	0.532051	156	83	13.4907	4.89898	13.4907	4.89898	0.00197946	Significant	0.0864791	0.0590238
Pyruvate carboxylase OS=Drosophila melanogaster GN=CG1516 PE=2 SV=1	tr|Q7KN97|Q7KN97_DROME	131 kDa	136	89	105	69	57	58			0.557576	0.557576	110	61.3333	19.5107	5.4365	19.5107	5.4365	0.027325	Significant	0.17737	0.0886386
Laminin subunit alpha OS=Drosophila melanogaster GN=LanA PE=1 SV=2	sp|Q00174|LAMA_DROME (+1)	411 kDa	16	4	2	195	152	186			24.2273	24.2273	7.33333	177.667	6.18241	18.5173	6.18241	18.5173	0.000247865	Significant	0.843056	0.104225
Isoform B of Titin OS=Drosophila melanogaster GN=sls	sp|Q9I7U4-3|TITIN_DROME	2042 kDa	85	22	8	55	100	72			1.97391	1.97391	38.3333	75.6667	33.4896	18.5532	33.4896	18.5532	0.239973	Not Significant	0.873643	0.245197
Unc-89, isoform C OS=Drosophila melanogaster GN=Unc-89 PE=4 SV=1	tr|A8DYP0|A8DYP0_DROME	476 kDa	93	30	45	71	69	99			1.42262	1.42262	56	79.6667	26.8701	13.6951	26.8701	13.6951	0.329314	Not Significant	0.479822	0.171905
Isoform A of Probable isocitrate dehydrogenase [NAD] subunit alpha, mitochondrial OS=Drosophila melanogaster GN=l(1)G0156	sp|Q9VWH4-2|IDH3A_DROME	39 kDa	80	80	89	78	81	83			0.971888	0.971888	83	80.6667	4.24264	2.0548	4.24264	2.0548	0.5225	Not Significant	0.0511162	0.0254728
Stretchin-Mlck, isoform C OS=Drosophila melanogaster GN=Strn-Mlck PE=4 SV=1	tr|A1ZA67|A1ZA67_DROME	497 kDa	110	68	78	46	41	59			0.570312	0.570312	85.3333	48.6667	17.9134	7.58654	17.9134	7.58654	0.0560657	Not Significant	0.209922	0.155888
Glyceraldehyde-3-phosphate dehydrogenase 2 OS=Drosophila melanogaster GN=Gapdh2 PE=1 SV=2	sp|P07487|G3P2_DROME (+1)	35 kDa	79	67	80	61	62	73			0.867257	0.867257	75.3333	65.3333	5.90668	5.4365	5.90668	5.4365	0.15292	Not Significant	0.0784073	0.0832118
Tropomyosin-1, isoforms 33/34 OS=Drosophila melanogaster GN=Tm1 PE=1 SV=2	sp|P49455|TPM4_DROME	55 kDa	69	67	62	89	98	94			1.41919	1.41919	66	93.6667	2.94392	3.68179	2.94392	3.68179	0.00115064	Significant	0.0446049	0.0393073
Elongation factor 2 OS=Drosophila melanogaster GN=Ef2b PE=1 SV=4	sp|P13060|EF2_DROME	94 kDa	97	91	106	43	31	47			0.411565	0.411565	98	40.3333	6.16441	6.79869	6.16441	6.79869	0.000886018	Significant	0.0629022	0.168563
CG9090 OS=Drosophila melanogaster GN=CG9090-RA PE=2 SV=1	tr|Q7JUS9|Q7JUS9_DROME	41 kDa	57	40	49	62	54	62			1.21918	1.21918	48.6667	59.3333	6.94422	3.77124	6.94422	3.77124	0.1289	Not Significant	0.142689	0.0635602
Larval serum protein 1 gamma chain OS=Drosophila melanogaster GN=Lsp1gamma PE=2 SV=2	sp|P11997|LSP1G_DROME	93 kDa	41	42	47	77	83	70			1.76923	1.76923	43.3333	76.6667	2.62467	5.31246	2.62467	5.31246	0.00135223	Significant	0.0605693	0.0692929
Na pump alpha subunit, isoform I OS=Drosophila melanogaster GN=Atpalpha PE=3 SV=1	tr|E1JIR4|E1JIR4_DROME	111 kDa	38	37	40	87	62	95			2.12174	2.12174	38.3333	81.3333	1.24722	14.0554	1.24722	14.0554	0.0125501	Significant	0.0325362	0.172813
Isoform Larval muscle of Alpha-actinin, sarcomeric OS=Drosophila melanogaster GN=Actn	sp|P18091-3|ACTN_DROME (+4)	106 kDa	88	71	84	39	57	46			0.584362	0.584362	81	47.3333	7.25718	7.4087	7.25718	7.4087	0.0100999	Significant	0.0895948	0.156522
Beta spectrin, isoform B OS=Drosophila melanogaster GN=beta-Spec PE=4 SV=1	tr|M9PF16|M9PF16_DROME	268 kDa	59	12	27	90	97	41			2.32653	2.32653	32.6667	76	19.6016	24.9132	19.6016	24.9132	0.125352	Not Significant	0.600049	0.327805
Ubiquitin-40S ribosomal protein S27a OS=Drosophila melanogaster GN=RpS27A PE=1 SV=2	sp|P15357|RS27A_DROME (+1)	18 kDa	19	13	20	81	61	77			4.21154	4.21154	17.3333	73	3.09121	8.64099	3.09121	8.64099	0.0010144	Significant	0.178339	0.11837
Lethal (1) G0334, isoform C OS=Drosophila melanogaster GN=l(1)G0334 PE=2 SV=1	tr|Q7KVX1|Q7KVX1_DROME (+1)	49 kDa	69	62	96	36	33	44			0.497797	0.497797	75.6667	37.6667	14.6591	4.6428	14.6591	4.6428	0.0250116	Significant	0.193732	0.12326
Isoform Embryonic of Tropomyosin-2 OS=Drosophila melanogaster GN=Tm2	sp|P09491-2|TPM2_DROME	33 kDa	45	52	59	63	81	72			1.38462	1.38462	52	72	5.71548	7.34847	5.71548	7.34847	0.0384693	Significant	0.109913	0.102062
Catalase OS=Drosophila melanogaster GN=Cat PE=1 SV=2	sp|P17336|CATA_DROME	57 kDa	64	72	81	47	41	40			0.589862	0.589862	72.3333	42.6667	6.94422	3.09121	6.94422	3.09121	0.00526033	Significant	0.0960031	0.0724501
BcDNA.GH08860 OS=Drosophila melanogaster GN=Tps1 PE=2 SV=1	tr|Q9Y119|Q9Y119_DROME	91 kDa	82	63	65	29	29	46			0.495238	0.495238	70	34.6667	8.52447	8.01388	8.52447	8.01388	0.0129413	Significant	0.121778	0.23117
Myosin regulatory light chain 2 OS=Drosophila melanogaster GN=Mlc2 PE=1 SV=2	sp|P18432|MLR_DROME	24 kDa	49	50	57	66	89	70			1.44231	1.44231	52	75	3.55903	10.0333	3.55903	10.0333	0.0378291	Significant	0.0684428	0.133777
Isoform 3 of Troponin T, skeletal muscle OS=Drosophila melanogaster GN=up	sp|P19351-3|TNNT_DROME (+1)	47 kDa	37	50	47	54	65	55			1.29851	1.29851	44.6667	58	5.55778	4.96655	5.55778	4.96655	0.0646769	Not Significant	0.124428	0.0856303
Heat shock 70 kDa protein cognate 4 OS=Drosophila melanogaster GN=Hsc70-4 PE=1 SV=3	sp|P11147|HSP7D_DROME (+1)	71 kDa	62	58	57	44	42	48			0.757062	0.757062	59	44.6667	2.16025	2.49444	2.16025	2.49444	0.00356114	Significant	0.0366144	0.0558456
Isoform B of Pyruvate kinase OS=Drosophila melanogaster GN=PyK	sp|O62619-2|KPYK_DROME (+1)	55 kDa	49	52	55	53	60	59			1.10256	1.10256	52	57.3333	2.44949	3.09121	2.44949	3.09121	0.128395	Not Significant	0.0471056	0.0539164
CG8036, isoform B OS=Drosophila melanogaster GN=CG8036 PE=2 SV=3	tr|Q9VHN7|Q9VHN7_DROME	68 kDa	68	69	79	37	33	30			0.462963	0.462963	72	33.3333	4.96655	2.86744	4.96655	2.86744	0.000675539	Significant	0.0689799	0.0860233
CG11876, isoform A OS=Drosophila melanogaster GN=CG11876 PE=2 SV=1	tr|Q7K5K3|Q7K5K3_DROME	39 kDa	59	50	65	52	42	56			0.862069	0.862069	58	50	6.16441	5.88784	6.16441	5.88784	0.255128	Not Significant	0.106283	0.117757
Actin-5C OS=Drosophila melanogaster GN=Act5C PE=1 SV=4	sp|P10987|ACT1_DROME	42 kDa	167	164	166	178	204	214			1.1992	1.1992	165.667	198.667	1.24722	15.1731	1.24722	15.1731	0.0374591	Significant	0.00752849	0.0763745
Alcohol dehydrogenase OS=Drosophila melanogaster GN=Adh PE=1 SV=2	sp|P00334|ADH_DROME	28 kDa	39	33	36	36	41	40			1.08333	1.08333	36	39	2.44949	2.16025	2.44949	2.16025	0.263751	Not Significant	0.0680414	0.0553909
CG6439, isoform A OS=Drosophila melanogaster GN=CG6439 PE=2 SV=1	tr|Q9VD58|Q9VD58_DROME	40 kDa	60	48	50	51	40	41			0.835443	0.835443	52.6667	44	5.24934	4.96655	5.24934	4.96655	0.165117	Not Significant	0.099671	0.112876
Heat shock protein 83 OS=Drosophila melanogaster GN=Hsp83 PE=1 SV=1	sp|P02828|HSP83_DROME (+1)	82 kDa	60	40	52	21	21	28			0.460526	0.460526	50.6667	23.3333	8.21922	3.29983	8.21922	3.29983	0.0120205	Significant	0.162221	0.141421
CG3731, isoform A OS=Drosophila melanogaster GN=CG3731 PE=2 SV=2	tr|Q9VFF0|Q9VFF0_DROME	52 kDa	58	45	67	32	32	34			0.576471	0.576471	56.6667	32.6667	9.03081	0.942809	9.03081	0.942809	0.0201551	Significant	0.159367	0.0288615
Isoform A of Triosephosphate isomerase OS=Drosophila melanogaster GN=Tpi	sp|P29613-1|TPIS_DROME	38 kDa	53	47	70	31	40	28			0.582353	0.582353	56.6667	33	9.74109	5.09902	9.74109	5.09902	0.0382484	Significant	0.171902	0.154516
Aconitase, isoform B OS=Drosophila melanogaster GN=Acon PE=2 SV=2	tr|Q9VIE8|Q9VIE8_DROME	85 kDa	69	58	54	20	23	28			0.392265	0.392265	60.3333	23.6667	6.3421	3.29983	6.3421	3.29983	0.00191828	Significant	0.105118	0.13943
SkpA associated protein, isoform A OS=Drosophila melanogaster GN=skap PE=3 SV=2	tr|Q9VHJ8|Q9VHJ8_DROME	55 kDa	49	57	69	39	35	47			0.691429	0.691429	58.3333	40.3333	8.21922	4.98888	8.21922	4.98888	0.0571267	Not Significant	0.140901	0.123691
Glucose-6-phosphate isomerase OS=Drosophila melanogaster GN=Pgi PE=2 SV=2	sp|P52029|G6PI_DROME	62 kDa	56	60	75	30	28	35			0.486911	0.486911	63.6667	31	8.17856	2.94392	8.17856	2.94392	0.00602667	Significant	0.128459	0.0949652
CG5261, isoform E OS=Drosophila melanogaster GN=CG5261 PE=3 SV=1	tr|M9PCG1|M9PCG1_DROME	53 kDa	54	50	63	37	39	33			0.652695	0.652695	55.6667	36.3333	5.4365	2.49444	5.4365	2.49444	0.0102527	Significant	0.0976617	0.0686543
Eukaryotic initiation factor 4A OS=Drosophila melanogaster GN=eIF-4a PE=1 SV=3	sp|Q02748|IF4A_DROME (+1)	46 kDa	39	44	56	44	34	44			0.877698	0.877698	46.3333	40.6667	7.13364	4.71405	7.13364	4.71405	0.401697	Not Significant	0.153964	0.115919
CG11198, isoform B OS=Drosophila melanogaster GN=ACC PE=2 SV=1	tr|Q7JV23|Q7JV23_DROME	262 kDa	77	45	60	22	22	4			0.263736	0.263736	60.6667	16	13.0724	8.48528	13.0724	8.48528	0.0154353	Significant	0.21548	0.53033
GH22814p (Fragment) OS=Drosophila melanogaster PE=2 SV=1	tr|Q4QPQ0|Q4QPQ0_DROME (+1)	62 kDa	51	58	66	33	32	29			0.537143	0.537143	58.3333	31.3333	6.12826	1.69967	6.12826	1.69967	0.00387278	Significant	0.105056	0.0542449
Isoform A of 6-phosphofructokinase OS=Drosophila melanogaster GN=Pfk	sp|P52034-2|K6PF_DROME	105 kDa	74	50	73	27	24	27			0.395939	0.395939	65.6667	26	11.0855	1.41421	11.0855	1.41421	0.00738686	Significant	0.168815	0.0543928
CG7920, isoform A OS=Drosophila melanogaster GN=CG7920 PE=2 SV=1	tr|Q9VAC1|Q9VAC1_DROME	52 kDa	56	51	58	34	33	40			0.648485	0.648485	55	35.6667	2.94392	3.09121	2.94392	3.09121	0.00305206	Significant	0.0535258	0.0866693
CG5028, isoform C OS=Drosophila melanogaster GN=CG5028-RC PE=2 SV=1	tr|A8JRB8|A8JRB8_DROME (+2)	43 kDa	35	37	50	38	29	42			0.893443	0.893443	40.6667	36.3333	6.64998	5.4365	6.64998	5.4365	0.514974	Not Significant	0.163524	0.149628
Glutactin OS=Drosophila melanogaster GN=Glt PE=1 SV=2	sp|P33438|GLT_DROME (+1)	119 kDa	61	52	62	27	33	28			0.502857	0.502857	58.3333	29.3333	4.49691	2.62467	4.49691	2.62467	0.00140446	Significant	0.0770899	0.0894774
Guanine nucleotide-binding protein subunit beta-like protein OS=Drosophila melanogaster GN=Rack1 PE=1 SV=2	sp|O18640|GBLP_DROME (+1)	36 kDa	53	53	56	25	29	27			0.5	0.5	54	27	1.41421	1.63299	1.41421	1.63299	6.01782e-05	Significant	0.0261891	0.0604812
V-type proton ATPase subunit B OS=Drosophila melanogaster GN=Vha55 PE=2 SV=1	sp|P31409|VATB_DROME (+1)	55 kDa	57	54	72	26	18	23			0.36612	0.36612	61	22.3333	7.87401	3.29983	7.87401	3.29983	0.00305206	Significant	0.129082	0.147754
Troponin I OS=Drosophila melanogaster GN=wupA PE=2 SV=3	sp|P36188|TNNI_DROME	30 kDa	25	15	13	38	47	39			2.33962	2.33962	17.6667	41.3333	5.24934	4.02768	5.24934	4.02768	0.00718789	Significant	0.297132	0.0974439
Isoform A of Arginine kinase OS=Drosophila melanogaster GN=Argk	sp|P48610-2|KARG_DROME (+2)	61 kDa	36	31	40	33	34	37			0.971963	0.971963	35.6667	34.6667	3.68179	1.69967	3.68179	1.69967	0.744865	Not Significant	0.103228	0.049029
CG7470, isoform A OS=Drosophila melanogaster GN=CG7470 PE=2 SV=1	tr|Q9VNW6|Q9VNW6_DROME	84 kDa	49	43	46	24	25	29			0.565217	0.565217	46	26	2.44949	2.16025	2.44949	2.16025	0.000978089	Significant	0.0532498	0.0830864
Isoform B of Probable citrate synthase, mitochondrial OS=Drosophila melanogaster GN=kdn	sp|Q9W401-2|CISY_DROME	58 kDa	29	32	58	38	36	35			0.915966	0.915966	39.6667	36.3333	13.0213	1.24722	13.0213	1.24722	0.736791	Not Significant	0.328269	0.0343271
40S ribosomal protein S3a OS=Drosophila melanogaster GN=RpS3A PE=1 SV=4	sp|P55830|RS3A_DROME	30 kDa	21	26	27	26	24	25			1.01351	1.01351	24.6667	25	2.62467	0.816497	2.62467	0.816497	0.872158	Not Significant	0.106406	0.0326599
V-type proton ATPase catalytic subunit A isoform 2 OS=Drosophila melanogaster GN=Vha68-2 PE=1 SV=2	sp|Q27331|VATA2_DROME (+1)	68 kDa	58	41	49	11	8	18			0.25	0.25	49.3333	12.3333	6.94422	4.18994	6.94422	4.18994	0.00297099	Significant	0.140761	0.339724
Clathrin heavy chain OS=Drosophila melanogaster GN=Chc PE=1 SV=1	sp|P29742|CLH_DROME	191 kDa	79	45	47	8	9	5			0.128655	0.128655	57	7.33333	15.5778	1.69967	15.5778	1.69967	0.0109701	Significant	0.273294	0.231774
Isoform A of Enolase OS=Drosophila melanogaster GN=Eno	sp|P15007-2|ENO_DROME (+1)	47 kDa	30	40	48	31	28	38			0.822034	0.822034	39.3333	32.3333	7.36357	4.18994	7.36357	4.18994	0.307506	Not Significant	0.18721	0.129586
Viking, isoform A OS=Drosophila melanogaster GN=vkg PE=4 SV=1	tr|Q9VMV5|Q9VMV5_DROME	194 kDa	56	31	27	45	41	35			1.0614	1.0614	38	40.3333	12.8323	4.10961	12.8323	4.10961	0.818585	Not Significant	0.337691	0.101891
Fructose-bisphosphate aldolase OS=Drosophila melanogaster GN=Ald PE=1 SV=5	sp|P07764|ALF_DROME (+2)	39 kDa	31	34	38	31	31	37			0.961165	0.961165	34.3333	33	2.86744	2.82843	2.86744	2.82843	0.664038	Not Significant	0.0835177	0.0857099
Delta-1-Pyrroline-5-carboxylate dehydrogenase 1, isoform A OS=Drosophila melanogaster GN=P5CDh1 PE=2 SV=1	tr|Q9VNX4|Q9VNX4_DROME	64 kDa	37	41	52	22	23	23			0.523077	0.523077	43.3333	22.6667	6.3421	0.471405	6.3421	0.471405	0.0100631	Significant	0.146356	0.0207973
Histone H4 OS=Drosophila melanogaster GN=His4 PE=1 SV=2	sp|P84040|H4_DROME	11 kDa	17	26	27	52	52	50			2.2	2.2	23.3333	51.3333	4.49691	0.942809	4.49691	0.942809	0.000996487	Significant	0.192725	0.0183664
PDZ and LIM domain protein Zasp OS=Drosophila melanogaster GN=Zasp52 PE=1 SV=2	sp|A1ZA47|ZASP_DROME	238 kDa	46	31	39	24	23	21			0.586207	0.586207	38.6667	22.6667	6.12826	1.24722	6.12826	1.24722	0.0223942	Significant	0.158489	0.0550244
Papilin OS=Drosophila melanogaster GN=Ppn PE=1 SV=2	sp|Q868Z9|PPN_DROME	313 kDa	36	16	21	35	28	24			1.19178	1.19178	24.3333	29	8.49837	4.54606	8.49837	4.54606	0.531112	Not Significant	0.349248	0.156761
Peroxiredoxin 1 OS=Drosophila melanogaster GN=Jafrac1 PE=1 SV=1	sp|Q9V3P0|PRDX1_DROME	22 kDa	47	38	48	19	24	25			0.511278	0.511278	44.3333	22.6667	4.49691	2.62467	4.49691	2.62467	0.00416791	Significant	0.101434	0.115794
Isoform A of Thioredoxin reductase 1, mitochondrial OS=Drosophila melanogaster GN=Trxr-1	sp|P91938-2|TRXR1_DROME	53 kDa	52	44	61	21	11	19			0.324841	0.324841	52.3333	17	6.94422	4.32049	6.94422	4.32049	0.00363264	Significant	0.132692	0.254147
RH24570p (Fragment) OS=Drosophila melanogaster GN=CG2907 PE=2 SV=1	tr|Q8IGG7|Q8IGG7_DROME (+1)	29 kDa	42	37	51	25	30	31			0.661538	0.661538	43.3333	28.6667	5.79272	2.62467	5.79272	2.62467	0.0310369	Significant	0.133678	0.0915582
Neural conserved at 73EF, isoform I OS=Drosophila melanogaster GN=Nc73EF PE=4 SV=1	tr|A8JNU6|A8JNU6_DROME	123 kDa	51	35	45	16	8	20			0.335878	0.335878	43.6667	14.6667	6.59966	4.98888	6.59966	4.98888	0.00772102	Significant	0.151137	0.340151
CG6084, isoform D OS=Drosophila melanogaster GN=CG6084 PE=4 SV=1	tr|M9PI17|M9PI17_DROME	36 kDa	37	41	41	18	13	19			0.420168	0.420168	39.6667	16.6667	1.88562	2.62467	1.88562	2.62467	0.000548145	Significant	0.0475366	0.15748
40S ribosomal protein S16 OS=Drosophila melanogaster GN=RpS16 PE=1 SV=1	sp|Q9W237|RS16_DROME	17 kDa	19	24	19	29	21	24			1.19355	1.19355	20.6667	24.6667	2.35702	3.29983	2.35702	3.29983	0.235496	Not Significant	0.114049	0.133777
Putative glycogen [starch] synthase OS=Drosophila melanogaster GN=CG6904 PE=1 SV=2	sp|Q9VFC8|GYS_DROME (+1)	82 kDa	45	30	45	23	23	25			0.591667	0.591667	40	23.6667	7.07107	0.942809	7.07107	0.942809	0.0317337	Significant	0.176777	0.039837
Superoxide dismutase [Mn], mitochondrial OS=Drosophila melanogaster GN=Sod2 PE=2 SV=3	sp|Q00637|SODM_DROME	25 kDa	33	25	45	24	25	26			0.728155	0.728155	34.3333	25	8.21922	0.816497	8.21922	0.816497	0.185275	Not Significant	0.239395	0.0326599
ATP synthase subunit gamma, mitochondrial OS=Drosophila melanogaster GN=ATPsyn-gamma PE=2 SV=2	sp|O01666|ATPG_DROME	33 kDa	28	26	26	21	29	33			1.0375	1.0375	26.6667	27.6667	0.942809	4.98888	0.942809	4.98888	0.794402	Not Significant	0.0353553	0.180321
Glycogen phosphorylase OS=Drosophila melanogaster GN=GlyP PE=2 SV=2	sp|Q9XTL9|PYG_DROME (+1)	97 kDa	36	21	40	9	13	21			0.443299	0.443299	32.3333	14.3333	8.17856	4.98888	8.17856	4.98888	0.0565572	Not Significant	0.252945	0.348061
Cheerio, isoform G OS=Drosophila melanogaster GN=cher PE=4 SV=2	tr|Q7KSF4|Q7KSF4_DROME	259 kDa	45	28	42	7	2	9			0.156522	0.156522	38.3333	6	7.4087	2.94392	7.4087	2.94392	0.0045766	Significant	0.193271	0.490653
Dipeptidase B, isoform A OS=Drosophila melanogaster GN=Dip-B PE=2 SV=2	tr|Q9VFQ9|Q9VFQ9_DROME	56 kDa	42	39	42	18	14	15			0.382114	0.382114	41	15.6667	1.41421	1.69967	1.41421	1.69967	8.48778e-05	Significant	0.034493	0.10849
Calcium-binding protein (Fragment) OS=Drosophila melanogaster GN=Scp1 PE=2 SV=1	tr|O16157|O16157_DROME (+1)	21 kDa	23	24	28	17	19	24			0.8	0.8	25	20	2.16025	2.94392	2.16025	2.94392	0.12488	Not Significant	0.0864099	0.147196
Actin 57B, isoform C OS=Drosophila melanogaster GN=Act57B PE=2 SV=1	tr|E1JGP0|E1JGP0_DROME	40 kDa	191	188	196	193	246	221			1.14783	1.14783	191.667	220	3.29983	21.6487	3.29983	21.6487	0.141268	Not Significant	0.0172165	0.0984032
Plasma membrane calcium ATPase, isoform P OS=Drosophila melanogaster GN=PMCA PE=3 SV=1	tr|E6EK15|E6EK15_DROME	132 kDa	18	10	13	34	28	35			2.36585	2.36585	13.6667	32.3333	3.29983	3.09121	3.29983	3.09121	0.00429017	Significant	0.241451	0.0956043
Histone H2B OS=Drosophila melanogaster GN=His2B PE=1 SV=2	sp|P02283|H2B_DROME	14 kDa	5	9	6	23	34	33			4.5	4.5	6.66667	30	1.69967	4.96655	1.69967	4.96655	0.00327091	Significant	0.254951	0.165552
Myosin light chain alkali OS=Drosophila melanogaster GN=Mlc1 PE=2 SV=4	sp|P06742|MLC1_DROME	18 kDa	19	17	16	27	44	29			1.92308	1.92308	17.3333	33.3333	1.24722	7.58654	1.24722	7.58654	0.0422598	Significant	0.0719549	0.227596
Heat shock 70 kDa protein cognate 3 OS=Drosophila melanogaster GN=Hsc70-3 PE=2 SV=2	sp|P29844|HSP7C_DROME (+1)	72 kDa	27	25	33	37	37	51			1.47059	1.47059	28.3333	41.6667	3.39935	6.59966	3.39935	6.59966	0.0639807	Not Significant	0.119977	0.158392
ATP synthase subunit O, mitochondrial OS=Drosophila melanogaster GN=Oscp PE=2 SV=2	sp|Q24439|ATPO_DROME	22 kDa	27	24	25	26	22	24			0.947368	0.947368	25.3333	24	1.24722	1.63299	1.24722	1.63299	0.41072	Not Significant	0.0492323	0.0680414
Accessory gland protein Acp36DE OS=Drosophila melanogaster GN=Acp36DE PE=2 SV=1	sp|Q9V3R1|A36DE_DROME	102 kDa	13	55	62	6	0	0			0.0461538	0.0461538	43.3333	2	21.6384	2.82843	21.6384	2.82843	0.055308	Not Significant	0.499349	1.41421
40S ribosomal protein S3 OS=Drosophila melanogaster GN=RpS3 PE=1 SV=1	sp|Q06559|RS3_DROME (+2)	27 kDa	24	20	21	19	22	22			0.969231	0.969231	21.6667	21	1.69967	1.41421	1.69967	1.41421	0.691761	Not Significant	0.0784465	0.0673435
AT07754p OS=Drosophila melanogaster GN=Psa-RC PE=2 SV=1	tr|E8NH92|E8NH92_DROME	123 kDa	32	27	40	10	6	12			0.282828	0.282828	33	9.33333	5.35413	2.49444	5.35413	2.49444	0.00478327	Significant	0.162246	0.267261
Succinate dehydrogenase [ubiquinone] flavoprotein subunit, mitochondrial OS=Drosophila melanogaster GN=SdhA PE=2 SV=3	sp|Q94523|DHSA_DROME	72 kDa	35	43	34	10	10	9			0.258929	0.258929	37.3333	9.66667	4.02768	0.471405	4.02768	0.471405	0.000645394	Significant	0.107884	0.048766
Cofilin/actin-depolymerizing factor homolog OS=Drosophila melanogaster GN=tsr PE=2 SV=1	sp|P45594|CADF_DROME	17 kDa	23	19	29	19	23	19			0.859155	0.859155	23.6667	20.3333	4.10961	1.88562	4.10961	1.88562	0.35601	Not Significant	0.173645	0.0927353
Muscle LIM protein Mlp84B OS=Drosophila melanogaster GN=Mlp84B PE=1 SV=1	sp|Q24400|MLP2_DROME (+1)	54 kDa	34	34	41	20	15	19			0.495413	0.495413	36.3333	18	3.29983	2.16025	3.29983	2.16025	0.00277141	Significant	0.0908211	0.120014
GH24511p OS=Drosophila melanogaster GN=Uba1 PE=2 SV=1	tr|Q8T0L3|Q8T0L3_DROME	131 kDa	41	29	43	7	4	7			0.159292	0.159292	37.6667	6	6.18241	1.41421	6.18241	1.41421	0.00212163	Significant	0.164135	0.235702
Superoxide dismutase [Cu-Zn] OS=Drosophila melanogaster GN=Sod PE=1 SV=2	sp|P61851|SODC_DROME	16 kDa	25	31	34	19	18	16			0.588889	0.588889	30	17.6667	3.74166	1.24722	3.74166	1.24722	0.01149	Significant	0.124722	0.0705973
Laminin subunit gamma-1 OS=Drosophila melanogaster GN=LanB2 PE=2 SV=2	sp|P15215|LAMC1_DROME	182 kDa	13	6	6	33	29	38			4	4	8.33333	33.3333	3.29983	3.68179	3.29983	3.68179	0.00202345	Significant	0.39598	0.110454
Probable trans-2-enoyl-CoA reductase, mitochondrial OS=Drosophila melanogaster GN=CG16935 PE=3 SV=2	sp|Q9V6U9|MECR_DROME (+1)	39 kDa	35	35	38	10	11	12			0.305556	0.305556	36	11	1.41421	0.816497	1.41421	0.816497	2.69226e-05	Significant	0.0392837	0.074227
Voltage-dependent anion-selective channel OS=Drosophila melanogaster GN=porin PE=1 SV=3	sp|Q94920|VDAC_DROME (+1)	31 kDa	26	15	24	17	33	20			1.07692	1.07692	21.6667	23.3333	4.78423	6.94422	4.78423	6.94422	0.793712	Not Significant	0.220811	0.29761
Isoform GPDH-1 of Glycerol-3-phosphate dehydrogenase [NAD(+)], cytoplasmic OS=Drosophila melanogaster GN=Gpdh	sp|P13706-2|GPDA_DROME (+6)	39 kDa	29	27	29	16	21	24			0.717647	0.717647	28.3333	20.3333	0.942809	3.29983	0.942809	3.29983	0.0300275	Significant	0.0332756	0.162287
40S ribosomal protein S4 OS=Drosophila melanogaster GN=RpS4 PE=1 SV=2	sp|P41042|RS4_DROME	29 kDa	26	22	17	19	24	18			0.938462	0.938462	21.6667	20.3333	3.68179	2.62467	3.68179	2.62467	0.698066	Not Significant	0.169929	0.129082
Isoform 3 of Gelsolin OS=Drosophila melanogaster GN=Gel	sp|Q07171-3|GELS_DROME (+1)	98 kDa	14	14	9	34	37	33			2.81081	2.81081	12.3333	34.6667	2.35702	1.69967	2.35702	1.69967	0.000406723	Significant	0.19111	0.049029
Peroxiredoxin 5037 OS=Drosophila melanogaster GN=Prx3 PE=2 SV=2	tr|Q9VEJ0|Q9VEJ0_DROME	26 kDa	27	22	38	20	17	19			0.643678	0.643678	29	18.6667	6.68331	1.24722	6.68331	1.24722	0.0980406	Not Significant	0.230459	0.0668153
CG33138 OS=Drosophila melanogaster GN=AGBE PE=4 SV=1	tr|A1Z992|A1Z992_DROME	79 kDa	44	32	35	3	2	3			0.0720721	0.0720721	37	2.66667	5.09902	0.471405	5.09902	0.471405	0.000690288	Significant	0.137811	0.176777
GH04080p OS=Drosophila melanogaster GN=proPO-A1 PE=2 SV=1	tr|Q7K2W6|Q7K2W6_DROME	79 kDa	38	23	23	8	7	11			0.309524	0.309524	28	8.66667	7.07107	1.69967	7.07107	1.69967	0.0197821	Significant	0.252538	0.196116
CG5177, isoform A OS=Drosophila melanogaster GN=CG5177 PE=2 SV=1	tr|Q9VM18|Q9VM18_DROME	31 kDa	31	24	34	8	11	16			0.393258	0.393258	29.6667	11.6667	4.18994	3.29983	4.18994	3.29983	0.00882084	Significant	0.141234	0.282843
60S acidic ribosomal protein P0 OS=Drosophila melanogaster GN=RpLP0 PE=1 SV=1	sp|P19889|RLA0_DROME (+1)	34 kDa	21	27	27	21	21	26			0.906667	0.906667	25	22.6667	2.82843	2.35702	2.82843	2.35702	0.420778	Not Significant	0.113137	0.103986
40S ribosomal protein S7 OS=Drosophila melanogaster GN=RpS7 PE=1 SV=1	sp|Q9VA91|RS7_DROME	22 kDa	14	10	13	17	24	22			1.7027	1.7027	12.3333	21	1.69967	2.94392	1.69967	2.94392	0.022646	Significant	0.137811	0.140187
Actin, indirect flight muscle OS=Drosophila melanogaster GN=Act88F PE=1 SV=1	sp|P83967|ACT6_DROME (+1)	42 kDa	184	183	194	209	243	242			1.23708	1.23708	187	231.333	4.96655	15.7973	4.96655	15.7973	0.0193335	Significant	0.0265591	0.0682882
Flightin OS=Drosophila melanogaster GN=fln PE=2 SV=1	sp|P35554|FTN_DROME (+1)	21 kDa	19	16	15	20	25	25			1.4	1.4	16.6667	23.3333	1.69967	2.35702	1.69967	2.35702	0.0315415	Significant	0.10198	0.101015
Probable UDP-glucose 4-epimerase OS=Drosophila melanogaster GN=Gale PE=2 SV=1	sp|Q9W0P5|GALE_DROME (+1)	39 kDa	31	28	27	12	10	15			0.430233	0.430233	28.6667	12.3333	1.69967	2.0548	1.69967	2.0548	0.000977308	Significant	0.0592909	0.166606
IP07124p (Fragment) OS=Drosophila melanogaster GN=CG15008 PE=2 SV=1	tr|Q4V5H9|Q4V5H9_DROME (+1)	21 kDa	14	11	14	19	27	21			1.71795	1.71795	13	22.3333	1.41421	3.39935	1.41421	3.39935	0.0230638	Significant	0.108786	0.15221
Larval serum protein 1 beta chain OS=Drosophila melanogaster GN=Lsp1beta PE=2 SV=3	sp|P11996|LSP1B_DROME	96 kDa	25	11	16	15	22	18			1.05769	1.05769	17.3333	18.3333	5.79272	2.86744	5.79272	2.86744	0.837518	Not Significant	0.334195	0.156406
Protein disulfide-isomerase OS=Drosophila melanogaster GN=Pdi PE=2 SV=1	sp|P54399|PDI_DROME	56 kDa	25	17	18	15	20	20			0.916667	0.916667	20	18.3333	3.55903	2.35702	3.55903	2.35702	0.610239	Not Significant	0.177951	0.128565
LD45324p OS=Drosophila melanogaster GN=Prx5 PE=2 SV=1	tr|Q960M4|Q960M4_DROME	20 kDa	21	27	27	17	11	19			0.626667	0.626667	25	15.6667	2.82843	3.39935	2.82843	3.39935	0.0405455	Significant	0.113137	0.21698
Thiolase OS=Drosophila melanogaster GN=Thiolase PE=2 SV=1	tr|O77466|O77466_DROME (+1)	51 kDa	19	11	22	26	21	23			1.34615	1.34615	17.3333	23.3333	4.6428	2.0548	4.6428	2.0548	0.16999	Not Significant	0.267854	0.0880631
GH20910p (Fragment) OS=Drosophila melanogaster PE=2 SV=1	tr|A9UNE9|A9UNE9_DROME (+1)	55 kDa	16	21	29	27	24	22			1.10606	1.10606	22	24.3333	5.35413	2.0548	5.35413	2.0548	0.595843	Not Significant	0.243369	0.084444
Vitellogenin-3 OS=Drosophila melanogaster GN=Yp3 PE=1 SV=1	sp|P06607|VIT3_DROME	46 kDa	16	14	26	11	8	13			0.571429	0.571429	18.6667	10.6667	5.24934	2.0548	5.24934	2.0548	0.115195	Not Significant	0.281215	0.192638
Eukaryotic translation initiation factor 5A OS=Drosophila melanogaster GN=eIF-5A PE=2 SV=2	sp|Q9GU68|IF5A_DROME	18 kDa	18	12	20	16	15	19			1	1	16.6667	16.6667	3.39935	1.69967	3.39935	1.69967	1	Not Significant	0.203961	0.10198
CG6767, isoform G OS=Drosophila melanogaster GN=CG6767 PE=4 SV=1	tr|M9PF46|M9PF46_DROME (+2)	41 kDa	21	15	28	7	10	12			0.453125	0.453125	21.3333	9.66667	5.31246	2.0548	5.31246	2.0548	0.0442677	Significant	0.249022	0.212566
Isoform 2 of Troponin I OS=Drosophila melanogaster GN=wupA	sp|P36188-3|TNNI_DROME (+1)	24 kDa	27	24	20	23	43	26			1.29577	1.29577	23.6667	30.6667	2.86744	8.80656	2.86744	8.80656	0.345341	Not Significant	0.12116	0.287171
Heat shock 70 kDa protein cognate 5 OS=Drosophila melanogaster GN=Hsc70-5 PE=1 SV=2	sp|P29845|HSP7E_DROME	74 kDa	15	11	17	23	24	22			1.60465	1.60465	14.3333	23	2.49444	0.816497	2.49444	0.816497	0.00952018	Significant	0.174031	0.0354999
Actin, larval muscle OS=Drosophila melanogaster GN=Act79B PE=1 SV=2	sp|P02574|ACT4_DROME (+1)	42 kDa	177	183	194	199	239	219			1.18592	1.18592	184.667	219	7.03957	16.3299	7.03957	16.3299	0.0524185	Not Significant	0.0381204	0.0745659
Trifunctional purine biosynthetic protein adenosine-3 OS=Drosophila melanogaster GN=ade3 PE=1 SV=2	sp|P00967|PUR2_DROME	144 kDa	36	24	33	3	2	3			0.0860215	0.0860215	31	2.66667	5.09902	0.471405	5.09902	0.471405	0.00144003	Significant	0.164485	0.176777
Elongation factor Tu OS=Drosophila melanogaster GN=EfTuM PE=3 SV=1	tr|A1Z9E3|A1Z9E3_DROME	54 kDa	13	15	22	19	11	22			1.04	1.04	16.6667	17.3333	3.85861	4.6428	3.85861	4.6428	0.883461	Not Significant	0.231517	0.267854
AT19513p OS=Drosophila melanogaster GN=Fer2LCH PE=2 SV=1	tr|Q9VA83|Q9VA83_DROME	25 kDa	24	11	24	17	13	13			0.728814	0.728814	19.6667	14.3333	6.12826	1.88562	6.12826	1.88562	0.304685	Not Significant	0.311606	0.131555
Cuticular protein 64Ad OS=Drosophila melanogaster GN=Cpr64Ad PE=2 SV=2	tr|Q9VZF9|Q9VZF9_DROME	24 kDa	16	23	16	15	16	11			0.763636	0.763636	18.3333	14	3.29983	2.16025	3.29983	2.16025	0.195198	Not Significant	0.179991	0.154303
LD20211p OS=Drosophila melanogaster GN=Tudor-SN PE=1 SV=1	tr|Q9W0S7|Q9W0S7_DROME	103 kDa	19	11	21	18	8	11			0.72549	0.72549	17	12.3333	4.32049	4.18994	4.32049	4.18994	0.334417	Not Significant	0.254147	0.339724
RE33133p OS=Drosophila melanogaster GN=Cg25C-RC PE=2 SV=1	tr|B7FNQ3|B7FNQ3_DROME	174 kDa	26	10	15	20	15	17			1.01961	1.01961	17	17.3333	6.68331	2.0548	6.68331	2.0548	0.949483	Not Significant	0.393136	0.118546
CG7998 OS=Drosophila melanogaster GN=Mdh2 PE=2 SV=1	tr|Q9VEB1|Q9VEB1_DROME	35 kDa	16	21	19	13	16	13			0.75	0.75	18.6667	14	2.0548	1.41421	2.0548	1.41421	0.0572352	Not Significant	0.110079	0.101015
Short stop/Kakapo long isoform OS=Drosophila melanogaster GN=shot PE=2 SV=1	tr|Q7KJN8|Q7KJN8_DROME	595 kDa	14	1	0	10	20	5			2.33333	2.33333	5	11.6667	6.37704	6.2361	6.37704	6.2361	0.350108	Not Significant	1.27541	0.534522
60S ribosomal protein L4 OS=Drosophila melanogaster GN=RpL4 PE=1 SV=2	sp|P09180|RL4_DROME	45 kDa	16	11	14	13	26	22			1.4878	1.4878	13.6667	20.3333	2.0548	5.4365	2.0548	5.4365	0.180077	Not Significant	0.150352	0.267369
CG34205 OS=Drosophila melanogaster GN=CG13504 PE=4 SV=3	tr|Q9W287|Q9W287_DROME	22 kDa	8	9	10	20	35	22			2.85185	2.85185	9	25.6667	0.816497	6.64998	0.816497	6.64998	0.0244945	Significant	0.0907218	0.25909
Muscle-specific protein 20 OS=Drosophila melanogaster GN=Mp20 PE=2 SV=2	sp|P14318|MP20_DROME	20 kDa	20	17	29	10	10	15			0.530303	0.530303	22	11.6667	5.09902	2.35702	5.09902	2.35702	0.0599558	Not Significant	0.231774	0.202031
FI20112p1 (Fragment) OS=Drosophila melanogaster GN=Nurf-38-RA PE=2 SV=1	tr|I0DHK6|I0DHK6_DROME	39 kDa	27	23	29	7	6	9			0.278481	0.278481	26.3333	7.33333	2.49444	1.24722	2.49444	1.24722	0.00064897	Significant	0.0947255	0.170075
Limpet, isoform J OS=Drosophila melanogaster GN=Lmpt PE=4 SV=1	tr|M9MRX0|M9MRX0_DROME	114 kDa	25	19	20	7	7	7			0.328125	0.328125	21.3333	7	2.62467	0	2.62467	Significant	0	Significant	0.123031	0
Glutathione S-transferase S1 OS=Drosophila melanogaster GN=GstS1 PE=1 SV=2	sp|P41043|GST1_DROME (+1)	28 kDa	17	10	14	16	22	22			1.46341	1.46341	13.6667	20	2.86744	2.82843	2.86744	2.82843	0.0902321	Not Significant	0.209813	0.141421
Glyceraldehyde-3-phosphate dehydrogenase 1 OS=Drosophila melanogaster GN=Gapdh1 PE=2 SV=2	sp|P07486|G3P1_DROME	35 kDa	89	72	86	69	66	77			0.8583	0.8583	82.3333	70.6667	7.4087	4.6428	7.4087	4.6428	0.132197	Not Significant	0.0899843	0.0656999
40S ribosomal protein S8 OS=Drosophila melanogaster GN=RpS8 PE=1 SV=1	sp|Q8MLY8|RS8_DROME	24 kDa	21	14	16	17	16	14			0.921569	0.921569	17	15.6667	2.94392	1.24722	2.94392	1.24722	0.58705	Not Significant	0.173172	0.0796097
CG6782, isoform A OS=Drosophila melanogaster GN=sea PE=2 SV=1	tr|Q7KSQ0|Q7KSQ0_DROME	34 kDa	14	8	10	14	12	15			1.28125	1.28125	10.6667	13.6667	2.49444	1.24722	2.49444	1.24722	0.202837	Not Significant	0.233854	0.0912599
Succinate dehydrogenase [ubiquinone] iron-sulfur subunit, mitochondrial OS=Drosophila melanogaster GN=SdhB PE=2 SV=2	sp|P21914|DHSB_DROME	34 kDa	18	17	18	5	9	10			0.45283	0.45283	17.6667	8	0.471405	2.16025	0.471405	2.16025	0.00347714	Significant	0.0266833	0.270031
CG3663 OS=Drosophila melanogaster GN=CG3663 PE=2 SV=1	tr|Q9W127|Q9W127_DROME	23 kDa	15	14	19	14	15	15			0.916667	0.916667	16	14.6667	2.16025	0.471405	2.16025	0.471405	0.441823	Not Significant	0.135015	0.0321412
AT04676p OS=Drosophila melanogaster GN=CG1640 PE=2 SV=3	tr|Q9VYD9|Q9VYD9_DROME	64 kDa	16	23	27	11	10	12			0.5	0.5	22	11	4.54606	0.816497	4.54606	0.816497	0.0280945	Significant	0.206639	0.074227
Isoform BDBBA of Myosin heavy chain, muscle OS=Drosophila melanogaster GN=Mhc	sp|P05661-2|MYSA_DROME	224 kDa	1069	893	869	1298	1466	1198			1.39951	1.39951	943.667	1320.67	89.164	110.578	89.164	110.578	0.0198891	Significant	0.0944868	0.0837291
GH14252p OS=Drosophila melanogaster GN=Mf PE=2 SV=1	tr|Q95U15|Q95U15_DROME	36 kDa	14	13	9	8	13	10			0.861111	0.861111	12	10.3333	2.16025	2.0548	2.16025	2.0548	0.473427	Not Significant	0.180021	0.198852
26-29kD-proteinase OS=Drosophila melanogaster GN=26-29-p PE=2 SV=1	tr|Q9V3U6|Q9V3U6_DROME	62 kDa	11	7	12	16	19	20			1.83333	1.83333	10	18.3333	2.16025	1.69967	2.16025	1.69967	0.0127718	Significant	0.216025	0.0927094
Protein ROP OS=Drosophila melanogaster GN=Rop PE=2 SV=2	sp|Q07327|ROP_DROME (+1)	68 kDa	18	19	29	2	1	4			0.106061	0.106061	22	2.33333	4.96655	1.24722	4.96655	1.24722	0.00557473	Significant	0.225752	0.534522
40S ribosomal protein S14 OS=Drosophila melanogaster GN=RpS14a PE=1 SV=1	sp|P14130|RS14_DROME	16 kDa	12	12	12	23	19	21			1.75	1.75	12	21	0	1.63299	Significant	1.63299	0	Significant	0	0.0777616
Histone H2A.v OS=Drosophila melanogaster GN=His2Av PE=1 SV=2	sp|P08985|H2AV_DROME	15 kDa	5	9	5	10	18	16			2.31579	2.31579	6.33333	14.6667	1.88562	3.39935	1.88562	3.39935	0.0387161	Significant	0.297729	0.231774
Rhea, isoform G OS=Drosophila melanogaster GN=rhea PE=4 SV=1	tr|M9PBW9|M9PBW9_DROME (+1)	305 kDa	21	3	9	11	22	12			1.36364	1.36364	11	15	7.48331	4.96655	7.48331	4.96655	0.562987	Not Significant	0.680301	0.331104
Walrus, isoform A OS=Drosophila melanogaster GN=wal PE=2 SV=1	tr|Q7KN94|Q7KN94_DROME	34 kDa	23	21	22	12	13	11			0.545455	0.545455	22	12	0.816497	0.816497	0.816497	0.816497	0.000255217	Significant	0.0371135	0.0680414
Crystallin OS=Drosophila melanogaster GN=Cry PE=2 SV=2	tr|Q9VKE2|Q9VKE2_DROME	56 kDa	17	11	22	11	14	21			0.92	0.92	16.6667	15.3333	4.49691	4.18994	4.49691	4.18994	0.774313	Not Significant	0.269815	0.273257
ATP synthase subunit b, mitochondrial OS=Drosophila melanogaster GN=ATPsyn-b PE=2 SV=2	sp|Q94516|AT5F1_DROME	27 kDa	14	10	19	14	14	15			1	1	14.3333	14.3333	3.68179	0.471405	3.68179	0.471405	1	Not Significant	0.256869	0.0328887
Laminin subunit beta-1 OS=Drosophila melanogaster GN=LanB1 PE=1 SV=4	sp|P11046|LAMB1_DROME	198 kDa	1	0	0	28	25	13			66	66	0.333333	22	0.471405	6.48074	0.471405	6.48074	0.0092015	Significant	1.41421	0.294579
FI05817p (Fragment) OS=Drosophila melanogaster PE=2 SV=1	tr|C7LA95|C7LA95_DROME	102 kDa	23	17	13	9	4	10			0.433962	0.433962	17.6667	7.66667	4.10961	2.62467	4.10961	2.62467	0.0441087	Significant	0.232619	0.342348
CG17259, isoform A OS=Drosophila melanogaster GN=CG17259 PE=2 SV=1	tr|Q9VQL1|Q9VQL1_DROME	56 kDa	24	13	20	6	5	5			0.280702	0.280702	19	5.33333	4.54606	0.471405	4.54606	0.471405	0.0133826	Significant	0.239266	0.0883883
Succinyl-CoA ligase [ADP/GDP-forming] subunit alpha, mitochondrial OS=Drosophila melanogaster GN=Scsalpha PE=2 SV=3	sp|Q94522|SUCA_DROME (+1)	34 kDa	23	16	18	8	8	12			0.491228	0.491228	19	9.33333	2.94392	1.88562	2.94392	1.88562	0.0173886	Significant	0.154943	0.202031
Isocitrate dehydrogenase [NADP] OS=Drosophila melanogaster GN=Idh PE=3 SV=2	tr|B7Z0E0|B7Z0E0_DROME (+1)	54 kDa	14	14	19	9	6	16			0.659574	0.659574	15.6667	10.3333	2.35702	4.18994	2.35702	4.18994	0.191744	Not Significant	0.150448	0.405478
CG10932 OS=Drosophila melanogaster GN=CG10932 PE=2 SV=1	tr|Q9W3N9|Q9W3N9_DROME	43 kDa	16	15	19	11	12	11			0.68	0.68	16.6667	11.3333	1.69967	0.471405	1.69967	0.471405	0.0128867	Significant	0.10198	0.0415945
Vitellogenin-2 OS=Drosophila melanogaster GN=Yp2 PE=1 SV=2	sp|P02844|VIT2_DROME	50 kDa	9	18	19	10	8	8			0.565217	0.565217	15.3333	8.66667	4.49691	0.942809	4.49691	0.942809	0.109447	Not Significant	0.293277	0.108786
AT31511p OS=Drosophila melanogaster GN=grsm PE=2 SV=1	tr|Q8IH82|Q8IH82_DROME	71 kDa	22	14	22	11	6	9			0.448276	0.448276	19.3333	8.66667	3.77124	2.0548	3.77124	2.0548	0.0246172	Significant	0.195064	0.237093
CG11594, isoform A OS=Drosophila melanogaster GN=CG11594 PE=2 SV=1	tr|Q9VZJ8|Q9VZJ8_DROME	60 kDa	15	17	24	10	7	9			0.464286	0.464286	18.6667	8.66667	3.85861	1.24722	3.85861	1.24722	0.0251815	Significant	0.206711	0.14391
Myosin light chain cytoplasmic, isoform B OS=Drosophila melanogaster GN=Mlc-c PE=4 SV=1	tr|M9NEW1|M9NEW1_DROME	17 kDa	8	9	8	17	22	21			2.4	2.4	8.33333	20	0.471405	2.16025	0.471405	2.16025	0.0017236	Significant	0.0565685	0.108012
MIP08013p1 OS=Drosophila melanogaster GN=Mpcp PE=2 SV=1	tr|Q0E8E8|Q0E8E8_DROME (+1)	39 kDa	12	4	9	10	11	9			1.2	1.2	8.33333	10	3.29983	0.816497	3.29983	0.816497	0.526232	Not Significant	0.39598	0.0816497
CG6543, isoform A OS=Drosophila melanogaster GN=CG6543 PE=2 SV=1	tr|Q7JR58|Q7JR58_DROME	32 kDa	18	14	17	6	12	9			0.55102	0.55102	16.3333	9	1.69967	2.44949	1.69967	2.44949	0.0253864	Significant	0.104062	0.272166
CG34415, isoform C OS=Drosophila melanogaster GN=mute PE=4 SV=1	tr|A8DYH1|A8DYH1_DROME	196 kDa	2	3	4	2	2	2			0.666667	0.666667	3	2	0.816497	0	0.816497	Significant	0	Significant	0.272166	0
CG16885 OS=Drosophila melanogaster GN=CG16885 PE=2 SV=1	tr|Q8SZM2|Q8SZM2_DROME	29 kDa	4	2	5	3	11	11			2.27273	2.27273	3.66667	8.33333	1.24722	3.77124	1.24722	3.77124	0.17195	Not Significant	0.340151	0.452548
Neither inactivation nor afterpotential protein C OS=Drosophila melanogaster GN=ninaC PE=1 SV=2	sp|P10676|NINAC_DROME	174 kDa	32	12	14	1	3	7			0.189655	0.189655	19.3333	3.66667	8.99383	2.49444	8.99383	2.49444	0.0764988	Not Significant	0.465198	0.680301
Muscle-specific protein 300, isoform D OS=Drosophila melanogaster GN=Msp-300 PE=4 SV=1	tr|M9MRD1|M9MRD1_DROME (+1)	1405 kDa	2	0	0	4	12	7			11.5	11.5	0.666667	7.66667	0.942809	3.29983	0.942809	3.29983	0.0448066	Significant	1.41421	0.430413
Nucleoside diphosphate kinase OS=Drosophila melanogaster GN=awd PE=1 SV=3	sp|P08879|NDKA_DROME (+1)	17 kDa	9	6	10	9	8	11			1.12	1.12	8.33333	9.33333	1.69967	1.24722	1.69967	1.24722	0.53908	Not Significant	0.203961	0.133631
Presequence protease, mitochondrial OS=Drosophila melanogaster GN=CG3107 PE=2 SV=2	sp|Q9V9E3|PREP_DROME	119 kDa	19	13	14	6	1	0			0.152174	0.152174	15.3333	2.33333	2.62467	2.62467	2.62467	2.62467	0.0077446	Significant	0.171174	1.12486
RT10361p (Fragment) OS=Drosophila melanogaster GN=CG5195-RA PE=2 SV=1	tr|E3CTU4|E3CTU4_DROME (+3)	138 kDa	2	0	0	1	0	5			3	3	0.666667	2	0.942809	2.16025	0.942809	2.16025	0.468527	Not Significant	1.41421	1.08012
60S ribosomal protein L9 OS=Drosophila melanogaster GN=RpL9 PE=1 SV=2	sp|P50882|RL9_DROME	21 kDa	18	10	13	10	12	14			0.878049	0.878049	13.6667	12	3.29983	1.63299	3.29983	1.63299	0.556883	Not Significant	0.241451	0.136083
Putative ATP-dependent RNA helicase me31b OS=Drosophila melanogaster GN=me31B PE=1 SV=3	sp|P23128|DDX6_DROME	52 kDa	19	16	13	4	2	4			0.208333	0.208333	16	3.33333	2.44949	0.942809	2.44949	0.942809	0.00240994	Significant	0.153093	0.282843
Vinculin OS=Drosophila melanogaster GN=Vinc PE=1 SV=1	sp|O46037|VINC_DROME	106 kDa	19	16	15	9	5	10			0.48	0.48	16.6667	8	1.69967	2.16025	1.69967	2.16025	0.0111692	Significant	0.10198	0.270031
RH35990p (Fragment) OS=Drosophila melanogaster GN=lost PE=2 SV=1	tr|Q8IGE9|Q8IGE9_DROME (+2)	59 kDa	12	7	7	9	8	10			1.03846	1.03846	8.66667	9	2.35702	0.816497	2.35702	0.816497	0.859308	Not Significant	0.271964	0.0907218
CG6180 OS=Drosophila melanogaster GN=CG6180 PE=2 SV=2	tr|Q9VK60|Q9VK60_DROME	29 kDa	18	15	19	8	8	10			0.5	0.5	17.3333	8.66667	1.69967	0.942809	1.69967	0.942809	0.00323325	Significant	0.0980581	0.108786
3-hydroxyacyl-CoA dehydrogenase type-2 OS=Drosophila melanogaster GN=scu PE=1 SV=1	sp|O18404|HCD2_DROME	27 kDa	15	8	7	12	16	16			1.46667	1.46667	10	14.6667	3.55903	1.88562	3.55903	1.88562	0.176644	Not Significant	0.355903	0.128565
Phosrestin-2 OS=Drosophila melanogaster GN=Arr1 PE=1 SV=1	sp|P15372|ARRA_DROME (+1)	41 kDa	18	15	16	9	8	9			0.530612	0.530612	16.3333	8.66667	1.24722	0.471405	1.24722	0.471405	0.0012441	Significant	0.0763604	0.0543928
Glutathione S-transferase 1-1 OS=Drosophila melanogaster GN=GstD1 PE=1 SV=1	sp|P20432|GSTT1_DROME	24 kDa	15	8	15	10	8	11			0.763158	0.763158	12.6667	9.66667	3.29983	1.24722	3.29983	1.24722	0.295422	Not Significant	0.260513	0.129023
Isoform D of 14-3-3 protein epsilon OS=Drosophila melanogaster GN=14-3-3epsilon	sp|P92177-1|1433E_DROME (+5)	30 kDa	16	13	13	8	11	12			0.738095	0.738095	14	10.3333	1.41421	1.69967	1.41421	1.69967	0.0789276	Not Significant	0.101015	0.164485
1-cys peroxiredoxin DPx-2540-1 OS=Drosophila melanogaster GN=Prx2540-1 PE=2 SV=1	tr|Q9GPQ1|Q9GPQ1_DROME	25 kDa	16	6	12	6	7	5			0.529412	0.529412	11.3333	6	4.10961	0.816497	4.10961	0.816497	0.146214	Not Significant	0.362613	0.136083
Muscle LIM protein at 60A, isoform B OS=Drosophila melanogaster GN=Mlp60A PE=4 SV=1	tr|B7YZP9|B7YZP9_DROME	53 kDa	10	11	12	8	7	4			0.575758	0.575758	11	6.33333	0.816497	1.69967	0.816497	1.69967	0.0248962	Significant	0.074227	0.268369
Isoform A of C-1-tetrahydrofolate synthase, cytoplasmic OS=Drosophila melanogaster GN=pug	sp|O96553-2|C1TC_DROME (+2)	100 kDa	16	12	11	7	5	7			0.487179	0.487179	13	6.33333	2.16025	0.942809	2.16025	0.942809	0.0161301	Significant	0.166173	0.148865
ERp60 (Fragment) OS=Drosophila melanogaster GN=ERp60 PE=2 SV=1	tr|Q3YMU0|Q3YMU0_DROME (+1)	55 kDa	14	11	15	10	10	12			0.8	0.8	13.3333	10.6667	1.69967	0.942809	1.69967	0.942809	0.124337	Not Significant	0.127475	0.0883883
AT16867p (Fragment) OS=Drosophila melanogaster GN=Got1 PE=2 SV=1	tr|Q8IHB4|Q8IHB4_DROME	50 kDa	12	11	21	7	5	7			0.431818	0.431818	14.6667	6.33333	4.49691	0.942809	4.49691	0.942809	0.062311	Not Significant	0.306608	0.148865
26S proteasome regulatory complex subunit p97 OS=Drosophila melanogaster GN=Rpn1 PE=2 SV=2	tr|Q9VW54|Q9VW54_DROME	102 kDa	18	8	13	12	2	4			0.461538	0.461538	13	6	4.08248	4.32049	4.08248	4.32049	0.171161	Not Significant	0.314037	0.720082
60S ribosomal protein L23 OS=Drosophila melanogaster GN=RpL23 PE=1 SV=2	sp|P48159|RL23_DROME	15 kDa	7	7	9	13	11	13			1.6087	1.6087	7.66667	12.3333	0.942809	0.942809	0.942809	0.942809	0.0077626	Significant	0.122975	0.076444
AT19618p (Fragment) OS=Drosophila melanogaster GN=Cct5-RB PE=2 SV=1	tr|C8VV32|C8VV32_DROME	56 kDa	18	12	15	7	8	6			0.466667	0.466667	15	7	2.44949	0.816497	2.44949	0.816497	0.0118584	Significant	0.163299	0.116642
Ribulose-phosphate 3-epimerase OS=Drosophila melanogaster GN=CG1364 PE=2 SV=1	tr|Q95RV5|Q95RV5_DROME	24 kDa	17	11	19	11	9	12			0.680851	0.680851	15.6667	10.6667	3.39935	1.24722	3.39935	1.24722	0.122558	Not Significant	0.21698	0.116927
Paxillin, isoform D OS=Drosophila melanogaster GN=Pax PE=2 SV=1	tr|Q966T5|Q966T5_DROME	22 kDa	10	9	12	7	10	9			0.83871	0.83871	10.3333	8.66667	1.24722	1.24722	1.24722	1.24722	0.252401	Not Significant	0.120699	0.14391
60S ribosomal protein L22 OS=Drosophila melanogaster GN=RpL22 PE=1 SV=2	sp|P50887|RL22_DROME	31 kDa	12	9	12	12	13	9			1.0303	1.0303	11	11.3333	1.41421	1.69967	1.41421	1.69967	0.841596	Not Significant	0.128565	0.149971
Sec23, isoform A OS=Drosophila melanogaster GN=Sec23 PE=4 SV=2	tr|Q9VNF8|Q9VNF8_DROME	87 kDa	26	15	13	4	4	1			0.166667	0.166667	18	3	5.71548	1.41421	5.71548	1.41421	0.0226998	Significant	0.317526	0.471405
Tubulin beta-2 chain OS=Drosophila melanogaster GN=betaTub85D PE=1 SV=1	sp|P61857|TBB2_DROME	50 kDa	79	93	104	111	98	134			1.24275	1.24275	92	114.333	10.2307	14.8847	10.2307	14.8847	0.155254	Not Significant	0.111203	0.130187
IP17216p (Fragment) OS=Drosophila melanogaster GN=RpL23a PE=2 SV=1	tr|A1A6X4|A1A6X4_DROME (+2)	29 kDa	15	8	6	8	12	8			0.965517	0.965517	9.66667	9.33333	3.85861	1.88562	3.85861	1.88562	0.917883	Not Significant	0.399167	0.202031
40S ribosomal protein SA OS=Drosophila melanogaster GN=sta-RD PE=2 SV=1	tr|C6SV50|C6SV50_DROME	35 kDa	16	12	19	8	6	10			0.510638	0.510638	15.6667	8	2.86744	1.63299	2.86744	1.63299	0.0303374	Significant	0.183028	0.204124
CG17374 OS=Drosophila melanogaster GN=CG17374 PE=4 SV=3	tr|Q7PLB8|Q7PLB8_DROME	267 kDa	17	6	21	0	0	0			0	0	14.6667	0	6.3421	0	6.3421	Significant	0	Significant	0.432416	0
60S acidic ribosomal protein P2 OS=Drosophila melanogaster GN=RpLP2 PE=1 SV=1	sp|P05389|RLA2_DROME	12 kDa	10	9	12	11	14	15			1.29032	1.29032	10.3333	13.3333	1.24722	1.69967	1.24722	1.69967	0.114477	Not Significant	0.120699	0.127475
Cuticular protein 49Ae OS=Drosophila melanogaster GN=Cpr49Ae PE=2 SV=1	tr|Q95RB2|Q95RB2_DROME	14 kDa	7	8	12	8	9	16			1.22222	1.22222	9	11	2.16025	3.55903	2.16025	3.55903	0.534186	Not Significant	0.240027	0.323548
LD10783p OS=Drosophila melanogaster GN=ScpX PE=2 SV=1	tr|Q9VJ43|Q9VJ43_DROME	59 kDa	11	11	20	6	8	10			0.571429	0.571429	14	8	4.24264	1.63299	4.24264	1.63299	0.135376	Not Significant	0.303046	0.204124
60S ribosomal protein L5 OS=Drosophila melanogaster GN=RpL5 PE=1 SV=2	sp|Q9W5R8|RL5_DROME (+1)	34 kDa	15	15	11	6	10	8			0.585366	0.585366	13.6667	8	1.88562	1.63299	1.88562	1.63299	0.0325054	Significant	0.137972	0.204124
FI02875p (Fragment) OS=Drosophila melanogaster PE=2 SV=1	tr|B5RIJ9|B5RIJ9_DROME (+2)	14 kDa	11	9	8	11	14	11			1.28571	1.28571	9.33333	12	1.24722	1.41421	1.24722	1.41421	0.116117	Not Significant	0.133631	0.117851
AT31109p OS=Drosophila melanogaster GN=CG5793 PE=2 SV=1	tr|Q8T8S4|Q8T8S4_DROME (+1)	25 kDa	14	14	15	12	11	9			0.744186	0.744186	14.3333	10.6667	0.471405	1.24722	0.471405	1.24722	0.0177043	Significant	0.0328887	0.116927
CG7834, isoform A OS=Drosophila melanogaster GN=CG7834 PE=4 SV=1	tr|Q0KHZ6|Q0KHZ6_DROME (+1)	27 kDa	15	10	14	6	4	9			0.487179	0.487179	13	6.33333	2.16025	2.0548	2.16025	2.0548	0.0341094	Significant	0.166173	0.324443
RE70805p OS=Drosophila melanogaster PE=2 SV=1	tr|Q6AWP8|Q6AWP8_DROME (+1)	121 kDa	18	6	7	1	3	5			0.290323	0.290323	10.3333	3	5.4365	1.63299	5.4365	1.63299	0.14172	Not Significant	0.526113	0.544331
Dodeca-satellite-binding protein 1, isoform A OS=Drosophila melanogaster GN=Dp1 PE=2 SV=1	tr|Q7KN75|Q7KN75_DROME	144 kDa	18	9	20	1	0	3			0.0851064	0.0851064	15.6667	1.33333	4.78423	1.24722	4.78423	1.24722	0.0148544	Significant	0.305377	0.935414
40S ribosomal protein S15Aa OS=Drosophila melanogaster GN=RpS15Aa PE=1 SV=2	sp|P48149|RS15A_DROME (+1)	15 kDa	10	8	8	13	15	13			1.57692	1.57692	8.66667	13.6667	0.942809	0.942809	0.942809	0.942809	0.00607361	Significant	0.108786	0.068986
Eukaryotic translation initiation factor 2 subunit 3 OS=Drosophila melanogaster GN=eIF-2gamma PE=2 SV=1	sp|Q24208|IF2G_DROME	51 kDa	7	11	10	7	8	11			0.928571	0.928571	9.33333	8.66667	1.69967	1.69967	1.69967	1.69967	0.714889	Not Significant	0.182108	0.196116
Ade5, isoform B OS=Drosophila melanogaster GN=ade5 PE=2 SV=1	tr|F0JAN1|F0JAN1_DROME	47 kDa	10	7	20	9	7	10			0.702703	0.702703	12.3333	8.66667	5.55778	1.24722	5.55778	1.24722	0.414126	Not Significant	0.450631	0.14391
40S ribosomal protein S17 OS=Drosophila melanogaster GN=RpS17 PE=1 SV=2	sp|P17704|RS17_DROME	15 kDa	6	8	9	7	6	10			1	1	7.66667	7.66667	1.24722	1.69967	1.24722	1.69967	1	Not Significant	0.162681	0.221697
CG5590 OS=Drosophila melanogaster GN=CG5590 PE=2 SV=1	tr|Q9VB10|Q9VB10_DROME	44 kDa	8	8	10	8	6	12			1	1	8.66667	8.66667	0.942809	2.49444	0.942809	2.49444	1	Not Significant	0.108786	0.28782
Protein anoxia up-regulated OS=Drosophila melanogaster GN=fau PE=1 SV=3	sp|Q9VGX3|FAU_DROME	69 kDa	19	15	11	4	8	6			0.4	0.4	15	6	3.26599	1.63299	3.26599	1.63299	0.0252214	Significant	0.217732	0.272166
ALG-2 interacting protein X OS=Drosophila melanogaster GN=ALiX PE=1 SV=1	tr|Q9VB05|Q9VB05_DROME	93 kDa	22	15	22	0	1	2			0.0508475	0.0508475	19.6667	1	3.29983	0.816497	3.29983	0.816497	0.00148204	Significant	0.167788	0.816497
T-complex protein 1 subunit alpha OS=Drosophila melanogaster GN=T-cp1 PE=2 SV=2	sp|P12613|TCPA_DROME (+1)	60 kDa	12	10	14	6	8	7			0.583333	0.583333	12	7	1.63299	0.816497	1.63299	0.816497	0.0179479	Significant	0.136083	0.116642
Actin-interacting protein 1 OS=Drosophila melanogaster GN=flr PE=2 SV=1	sp|Q9VU68|WDR1_DROME	67 kDa	14	9	16	8	4	2			0.358974	0.358974	13	4.66667	2.94392	2.49444	2.94392	2.49444	0.0378711	Significant	0.226455	0.534522
Beta-Tubulin at 97EF, isoform B OS=Drosophila melanogaster GN=betaTub97EF PE=2 SV=1	tr|Q8MST5|Q8MST5_DROME	51 kDa	55	51	59	53	51	64			1.01818	1.01818	55	56	3.26599	5.71548	3.26599	5.71548	0.840405	Not Significant	0.0593816	0.102062
26S proteasome non-ATPase regulatory subunit 1 OS=Drosophila melanogaster GN=Rpn2 PE=1 SV=1	sp|Q9V3P6|PSMD1_DROME	113 kDa	21	11	13	2	5	8			0.333333	0.333333	15	5	4.32049	2.44949	4.32049	2.44949	0.0465145	Significant	0.288033	0.489898
Isoform 1 of Myosin heavy chain, non-muscle OS=Drosophila melanogaster GN=zip	sp|Q99323-1|MYSN_DROME (+1)	232 kDa	353	219	209	656	664	552			2.39693	2.39693	260.333	624	65.6523	51.0163	65.6523	51.0163	0.00347118	Significant	0.252185	0.081757
Protein kibra OS=Drosophila melanogaster GN=kibra PE=1 SV=2	sp|Q9VFG8|KIBRA_DROME	144 kDa	0	0	0	16	19	16			17	#DIV/0!	0	17	0	1.41421	Significant	1.41421	0	Significant	0	0.083189
60S ribosomal protein L7 OS=Drosophila melanogaster GN=RpL7 PE=1 SV=2	sp|P32100|RL7_DROME	30 kDa	8	5	4	6	11	6			1.35294	1.35294	5.66667	7.66667	1.69967	2.35702	1.69967	2.35702	0.385505	Not Significant	0.299942	0.307438
Myosin-VIIa OS=Drosophila melanogaster GN=ck PE=1 SV=1	sp|Q9V3Z6|MYO7A_DROME (+1)	250 kDa	0	0	0	21	18	26			21.6667	#DIV/0!	0	21.6667	0	3.29983	Significant	3.29983	0	Significant	0	0.1523
Cytochrome P450 4g1 OS=Drosophila melanogaster GN=Cyp4g1 PE=2 SV=1	sp|Q9V3S0|CP4G1_DROME	63 kDa	5	10	8	6	10	7			1	1	7.66667	7.66667	2.0548	1.69967	2.0548	1.69967	1	Not Significant	0.268018	0.221697
Probable 6-phosphogluconolactonase OS=Drosophila melanogaster GN=CG17333 PE=2 SV=1	sp|Q9VZ64|6PGL_DROME	27 kDa	14	11	17	2	5	6			0.309524	0.309524	14	4.33333	2.44949	1.69967	2.44949	1.69967	0.0101427	Significant	0.174964	0.392232
Myosin regulatory light chain sqh OS=Drosophila melanogaster GN=sqh PE=1 SV=1	sp|P40423|SQH_DROME (+1)	20 kDa	3	2	1	15	17	18			8.33333	8.33333	2	16.6667	0.816497	1.24722	0.816497	1.24722	0.000154715	Significant	0.408248	0.0748331
Ankyrin OS=Drosophila melanogaster GN=Ank PE=4 SV=1	tr|Q24241|Q24241_DROME	170 kDa	18	15	14	1	1	0			0.0425532	0.0425532	15.6667	0.666667	1.69967	0.471405	1.69967	0.471405	0.000274032	Significant	0.10849	0.707107
RE28824p OS=Drosophila melanogaster GN=RpL12 PE=1 SV=1	tr|Q9W1B9|Q9W1B9_DROME	18 kDa	8	9	11	12	10	13			1.25	1.25	9.33333	11.6667	1.24722	1.24722	1.24722	1.24722	0.134702	Not Significant	0.133631	0.106904
AT03383p OS=Drosophila melanogaster GN=S-Lap1 PE=2 SV=2	tr|Q9VSM6|Q9VSM6_DROME	62 kDa	7	4	2	15	13	15			3.30769	3.30769	4.33333	14.3333	2.0548	0.942809	2.0548	0.942809	0.00333066	Significant	0.474186	0.0657774
Transitional endoplasmic reticulum ATPase TER94 OS=Drosophila melanogaster GN=TER94 PE=1 SV=1	sp|Q7KN62|TERA_DROME	89 kDa	16	11	16	2	0	7			0.209302	0.209302	14.3333	3	2.35702	2.94392	2.35702	2.94392	0.0131581	Significant	0.164443	0.981307
Isoform b of Annexin-B9 OS=Drosophila melanogaster GN=AnnIX	sp|P22464-2|ANXB9_DROME (+4)	36 kDa	10	14	13	6	5	4			0.405405	0.405405	12.3333	5	1.69967	0.816497	1.69967	0.816497	0.00532813	Significant	0.137811	0.163299
Serpin 77Bb OS=Drosophila melanogaster GN=Spn77Bb PE=3 SV=3	tr|Q9VWB4|Q9VWB4_DROME	41 kDa	11	9	10	11	9	12			1.06667	1.06667	10	10.6667	0.816497	1.24722	0.816497	1.24722	0.561438	Not Significant	0.0816497	0.116927
60S ribosomal protein L18a OS=Drosophila melanogaster GN=RpL18A PE=1 SV=1	sp|P41093|RL18A_DROME	21 kDa	5	3	4	5	4	5			1.16667	1.16667	4	4.66667	0.816497	0.471405	0.816497	0.471405	0.373901	Not Significant	0.204124	0.101015
NADH-ubiquinone oxidoreductase 75 kDa subunit, mitochondrial OS=Drosophila melanogaster GN=ND75 PE=2 SV=3	sp|Q94511|NDUS1_DROME (+2)	79 kDa	17	18	20	2	4	3			0.163636	0.163636	18.3333	3	1.24722	0.816497	1.24722	0.816497	0.000129885	Significant	0.0680301	0.272166
40S ribosomal protein S18 OS=Drosophila melanogaster GN=RpS18 PE=1 SV=1	sp|P41094|RS18_DROME (+1)	18 kDa	12	6	12	9	9	9			0.9	0.9	10	9	2.82843	0	2.82843	Significant	0	Significant	0.282843	0
Glutamate dehydrogenase, mitochondrial OS=Drosophila melanogaster GN=Gdh PE=1 SV=2	sp|P54385|DHE3_DROME	63 kDa	6	9	13	6	7	11			0.857143	0.857143	9.33333	8	2.86744	2.16025	2.86744	2.16025	0.627193	Not Significant	0.307226	0.270031
Isoform B of Glutamine synthetase 2 cytoplasmic OS=Drosophila melanogaster GN=Gs2	sp|P20478-3|GLNA2_DROME (+2)	41 kDa	13	12	15	6	8	8			0.55	0.55	13.3333	7.33333	1.24722	0.942809	1.24722	0.942809	0.00559023	Significant	0.0935414	0.128565
CG8834, isoform A OS=Drosophila melanogaster GN=CG8834 PE=4 SV=1	tr|A1Z8Z9|A1Z8Z9_DROME (+1)	59 kDa	9	16	10	5	4	5			0.4	0.4	11.6667	4.66667	3.09121	0.471405	3.09121	0.471405	0.0339921	Significant	0.264961	0.101015
Annexin-B10 OS=Drosophila melanogaster GN=AnnX PE=2 SV=2	sp|P22465|ANX10_DROME	36 kDa	21	14	20	4	2	3			0.163636	0.163636	18.3333	3	3.09121	0.816497	3.09121	0.816497	0.00246704	Significant	0.168611	0.272166
Hexokinase A, isoform A OS=Drosophila melanogaster GN=Hex-A PE=2 SV=1	tr|Q9W330|Q9W330_DROME	59 kDa	11	14	13	8	3	6			0.447368	0.447368	12.6667	5.66667	1.24722	2.0548	1.24722	2.0548	0.0146311	Significant	0.0984647	0.362613
Heat shock protein 23 OS=Drosophila melanogaster GN=Hsp23 PE=2 SV=2	sp|P02516|HSP23_DROME (+1)	21 kDa	6	2	8	9	7	9			1.5625	1.5625	5.33333	8.33333	2.49444	0.942809	2.49444	0.942809	0.186822	Not Significant	0.467707	0.113137
Amidophosphoribosyltransferase OS=Drosophila melanogaster GN=Prat2 PE=2 SV=1	tr|Q967S0|Q967S0_DROME (+1)	59 kDa	17	15	18	4	2	5			0.22	0.22	16.6667	3.66667	1.24722	1.24722	1.24722	1.24722	0.000478584	Significant	0.0748331	0.340151
FI05212p OS=Drosophila melanogaster GN=Sodh-1 PE=2 SV=1	tr|O97479|O97479_DROME (+1)	39 kDa	14	11	16	3	4	2			0.219512	0.219512	13.6667	3	2.0548	0.816497	2.0548	0.816497	0.00241334	Significant	0.150352	0.272166
Isoform D of Myosin heavy chain, muscle OS=Drosophila melanogaster GN=Mhc	sp|P05661-17|MYSA_DROME	224 kDa	1075	899	866	1293	1468	1202			1.39542	1.39542	946.667	1321	91.74	110.384	91.74	110.384	0.0210494	Significant	0.0969084	0.0835611
60S ribosomal protein L13 OS=Drosophila melanogaster GN=RpL13 PE=1 SV=1	sp|P41126|RL13_DROME (+1)	25 kDa	7	2	3	6	6	3			1.25	1.25	4	5	2.16025	1.41421	2.16025	1.41421	0.613011	Not Significant	0.540062	0.282843
T-complex protein 1 subunit gamma OS=Drosophila melanogaster GN=Cctgamma PE=2 SV=2	sp|P48605|TCPG_DROME (+1)	59 kDa	8	10	11	6	6	5			0.586207	0.586207	9.66667	5.66667	1.24722	0.471405	1.24722	0.471405	0.0132356	Significant	0.129023	0.083189
CG5214 OS=Drosophila melanogaster GN=CG5214 PE=2 SV=1	tr|Q9VGQ1|Q9VGQ1_DROME	50 kDa	6	7	9	6	4	10			0.909091	0.909091	7.33333	6.66667	1.24722	2.49444	1.24722	2.49444	0.752315	Not Significant	0.170075	0.374166
40S ribosomal protein S2 OS=Drosophila melanogaster GN=RpS2 PE=1 SV=2	sp|P31009|RS2_DROME (+1)	29 kDa	5	3	8	10	8	7			1.5625	1.5625	5.33333	8.33333	2.0548	1.24722	2.0548	1.24722	0.152317	Not Significant	0.385276	0.149666
Paramyosin, short form OS=Drosophila melanogaster GN=Prm PE=2 SV=2	sp|P35416|MYSP2_DROME (+1)	74 kDa	77	79	70	61	88	60			0.924779	0.924779	75.3333	69.6667	3.85861	12.9701	3.85861	12.9701	0.585556	Not Significant	0.0512205	0.186173
40S ribosomal protein S9 OS=Drosophila melanogaster GN=RpS9 PE=1 SV=2	sp|P55935|RS9_DROME (+1)	23 kDa	4	5	3	8	7	6			1.75	1.75	4	7	0.816497	0.816497	0.816497	0.816497	0.0213116	Significant	0.204124	0.116642
ATP synthase subunit d, mitochondrial OS=Drosophila melanogaster GN=ATPsyn-d PE=2 SV=2	sp|Q24251|ATP5H_DROME	20 kDa	12	10	13	10	6	9			0.714286	0.714286	11.6667	8.33333	1.24722	1.69967	1.24722	1.69967	0.0890093	Not Significant	0.106904	0.203961
Ribosomal protein S11 (Fragment) OS=Drosophila melanogaster GN=RPS11 PE=3 SV=1	tr|L0CPE3|L0CPE3_DROME	18 kDa	3	4	2	3	6	3			1.33333	1.33333	3	4	0.816497	1.41421	0.816497	1.41421	0.435331	Not Significant	0.272166	0.353553
LD36566p (Fragment) OS=Drosophila melanogaster GN=CG1532 PE=2 SV=1	tr|Q7K0S8|Q7K0S8_DROME (+1)	32 kDa	16	18	20	0	0	1			0.0185185	0.0185185	18	0.333333	1.63299	0.471405	1.63299	0.471405	0.000124639	Significant	0.0907218	1.41421
ATP-dependent RNA helicase WM6 OS=Drosophila melanogaster GN=Hel25E PE=1 SV=1	sp|Q27268|DX39B_DROME	49 kDa	8	8	11	7	5	9			0.777778	0.777778	9	7	1.41421	1.63299	1.41421	1.63299	0.260575	Not Significant	0.157135	0.233285
GM06787p (Fragment) OS=Drosophila melanogaster PE=2 SV=1	tr|Q5U0W4|Q5U0W4_DROME	19 kDa	12	6	10	10	13	10			1.17857	1.17857	9.33333	11	2.49444	1.41421	2.49444	1.41421	0.457253	Not Significant	0.267261	0.128565
Ferritin 1 heavy chain homologue, isoform A OS=Drosophila melanogaster GN=Fer1HCH PE=2 SV=1	tr|Q7KRU8|Q7KRU8_DROME	23 kDa	11	10	14	9	9	9			0.771429	0.771429	11.6667	9	1.69967	0	1.69967	Significant	0	Significant	0.145686	0
Lethal (1) G0230, isoform A OS=Drosophila melanogaster GN=l(1)G0230 PE=2 SV=1	tr|Q9W2X6|Q9W2X6_DROME	17 kDa	9	7	11	11	10	13			1.25926	1.25926	9	11.3333	1.63299	1.24722	1.63299	1.24722	0.183567	Not Significant	0.181444	0.110049
CCHC-type zinc finger protein CG3800 OS=Drosophila melanogaster GN=CG3800 PE=1 SV=1	sp|Q8T8R1|Y3800_DROME	18 kDa	11	9	11	7	6	6			0.612903	0.612903	10.3333	6.33333	0.942809	0.471405	0.942809	0.471405	0.00582069	Significant	0.0912396	0.0744323
Isoform 2 of Dynamin OS=Drosophila melanogaster GN=shi	sp|P27619-2|DYN_DROME (+7)	93 kDa	10	5	6	1	3	4			0.380952	0.380952	7	2.66667	2.16025	1.24722	2.16025	1.24722	0.069934	Not Significant	0.308607	0.467707
Glycoprotein 93 OS=Drosophila melanogaster GN=Gp93 PE=2 SV=1	tr|Q9VAY2|Q9VAY2_DROME	90 kDa	18	16	17	8	9	12			0.568627	0.568627	17	9.66667	0.816497	1.69967	0.816497	1.69967	0.00532813	Significant	0.0480292	0.175828
CG11771 OS=Drosophila melanogaster GN=CG11771 PE=2 SV=1	tr|Q9VC06|Q9VC06_DROME	81 kDa	13	13	14	1	1	3			0.125	0.125	13.3333	1.66667	0.471405	0.942809	0.471405	0.942809	9.72956e-05	Significant	0.0353553	0.565685
Histone H3.3 OS=Drosophila melanogaster GN=His3.3A PE=1 SV=2	sp|P84249|H33_DROME (+1)	15 kDa	0	0	0	0	4	0			1.33333	#DIV/0!	0	1.33333	0	1.88562	Significant	1.88562	0	Significant	0	1.41421
Lethal (2) 03709, isoform E OS=Drosophila melanogaster GN=l(2)03709 PE=4 SV=1	tr|A8DYI6|A8DYI6_DROME (+2)	37 kDa	7	4	5	6	9	9			1.5	1.5	5.33333	8	1.24722	1.41421	1.24722	1.41421	0.116117	Not Significant	0.233854	0.176777
CG5224 OS=Drosophila melanogaster GN=GstE11 PE=2 SV=1	tr|Q7JVZ8|Q7JVZ8_DROME	25 kDa	10	7	11	6	5	6			0.607143	0.607143	9.33333	5.66667	1.69967	0.471405	1.69967	0.471405	0.0423945	Significant	0.182108	0.083189
RE04513p (Fragment) OS=Drosophila melanogaster GN=Ccp84Ag PE=2 SV=1	tr|Q8MRD2|Q8MRD2_DROME	21 kDa	11	11	5	9	9	7			0.925926	0.925926	9	8.33333	2.82843	0.942809	2.82843	0.942809	0.767644	Not Significant	0.31427	0.113137
Vacuolar protein sorting 13 OS=Drosophila melanogaster GN=Vps13 PE=4 SV=2	tr|A1Z713|A1Z713_DROME	375 kDa	4	4	2	5	3	3			1.1	1.1	3.33333	3.66667	0.942809	0.942809	0.942809	0.942809	0.741521	Not Significant	0.282843	0.25713
CG13049 OS=Drosophila melanogaster GN=CG13049 PE=2 SV=1	tr|Q8SWS3|Q8SWS3_DROME	17 kDa	12	6	5	11	9	8			1.21739	1.21739	7.66667	9.33333	3.09121	1.24722	3.09121	1.24722	0.518519	Not Significant	0.403201	0.133631
Probable 26S proteasome non-ATPase regulatory subunit 3 OS=Drosophila melanogaster GN=Rpn3 PE=2 SV=1	sp|P25161|PSMD3_DROME (+1)	56 kDa	3	5	4	6	3	8			1.41667	1.41667	4	5.66667	0.816497	2.0548	0.816497	2.0548	0.34649	Not Significant	0.204124	0.362613
Probable medium-chain specific acyl-CoA dehydrogenase, mitochondrial OS=Drosophila melanogaster GN=CG12262 PE=1 SV=1	sp|Q9VSA3|ACADM_DROME (+1)	46 kDa	14	13	8	7	9	9			0.714286	0.714286	11.6667	8.33333	2.62467	0.942809	2.62467	0.942809	0.166233	Not Significant	0.224972	0.113137
Polyadenylate-binding protein OS=Drosophila melanogaster GN=pAbp PE=1 SV=3	sp|P21187|PABP_DROME	70 kDa	7	14	13	7	2	9			0.529412	0.529412	11.3333	6	3.09121	2.94392	3.09121	2.94392	0.151987	Not Significant	0.272753	0.490653
60S acidic ribosomal protein P1 OS=Drosophila melanogaster GN=RpLP1 PE=1 SV=2	sp|P08570|RLA1_DROME (+1)	12 kDa	8	9	7	8	9	10			1.125	1.125	8	9	0.816497	0.816497	0.816497	0.816497	0.287864	Not Significant	0.102062	0.0907218
Eukaryotic translation initiation factor 3 subunit L OS=Drosophila melanogaster GN=CG5642 PE=2 SV=1	sp|Q9VTU4|EIF3L_DROME	63 kDa	10	4	11	8	8	8			0.96	0.96	8.33333	8	3.09121	0	3.09121	Significant	0	Significant	0.370945	0
Methionine aminopeptidase OS=Drosophila melanogaster GN=CG13630 PE=2 SV=1	tr|Q9VC48|Q9VC48_DROME	42 kDa	11	9	9	6	4	10			0.689655	0.689655	9.66667	6.66667	0.942809	2.49444	0.942809	2.49444	0.186822	Not Significant	0.097532	0.374166
1,2-dihydroxy-3-keto-5-methylthiopentene dioxygenase OS=Drosophila melanogaster GN=CG32068 PE=2 SV=2	sp|Q6AWN0|MTND_DROME	22 kDa	12	6	12	10	3	6			0.633333	0.633333	10	6.33333	2.82843	2.86744	2.82843	2.86744	0.267379	Not Significant	0.282843	0.452754
Cytochrome b-c1 complex subunit Rieske, mitochondrial OS=Drosophila melanogaster GN=RFeSP PE=2 SV=3	tr|Q9VQ29|Q9VQ29_DROME	25 kDa	7	2	1	10	6	5			2.1	2.1	3.33333	7	2.62467	2.16025	2.62467	2.16025	0.201846	Not Significant	0.787401	0.308607
Kynurenine formamidase OS=Drosophila melanogaster GN=CG9542 PE=1 SV=1	sp|Q9VMC9|KFA_DROME	35 kDa	11	8	5	3	4	5			0.5	0.5	8	4	2.44949	0.816497	2.44949	0.816497	0.093599	Not Significant	0.306186	0.204124
Glutathione peroxidase OS=Drosophila melanogaster GN=PHGPx PE=2 SV=1	tr|Q8IRD4|Q8IRD4_DROME (+1)	22 kDa	12	11	12	7	6	7			0.571429	0.571429	11.6667	6.66667	0.471405	0.471405	0.471405	0.471405	0.000447238	Significant	0.0404061	0.0707107
CG5023 OS=Drosophila melanogaster GN=CG5023 PE=2 SV=1	tr|Q9I7J0|Q9I7J0_DROME	19 kDa	6	4	7	10	8	11			1.70588	1.70588	5.66667	9.66667	1.24722	1.24722	1.24722	1.24722	0.0326779	Significant	0.220097	0.129023
Calcium-binding protein 1 OS=Drosophila melanogaster GN=CaBP1 PE=2 SV=1	tr|Q9V438|Q9V438_DROME	47 kDa	13	12	12	6	3	3			0.324324	0.324324	12.3333	4	0.471405	1.41421	0.471405	1.41421	0.00138494	Significant	0.038222	0.353553
60S ribosomal protein L27a OS=Drosophila melanogaster GN=RpL27A PE=1 SV=2	sp|P41092|RL27A_DROME (+1)	17 kDa	10	5	4	3	7	6			0.842105	0.842105	6.33333	5.33333	2.62467	1.69967	2.62467	1.69967	0.674518	Not Significant	0.414421	0.318689
CG31817 OS=Drosophila melanogaster GN=CG31817 PE=4 SV=2	tr|Q7KT60|Q7KT60_DROME	269 kDa	0	3	1	0	1	2			0.75	0.75	1.33333	1	1.24722	0.816497	1.24722	0.816497	0.767644	Not Significant	0.935414	0.816497
Serine/threonine-protein phosphatase alpha-2 isoform OS=Drosophila melanogaster GN=Pp1-87B PE=1 SV=1	sp|P12982|PP12_DROME	35 kDa	14	9	14	8	8	8			0.648649	0.648649	12.3333	8	2.35702	0	2.35702	Significant	0	Significant	0.19111	0
Acetyl-coenzyme A synthetase OS=Drosophila melanogaster GN=AcCoAS PE=2 SV=1	sp|Q9VP61|ACSA_DROME (+1)	76 kDa	11	8	9	3	3	4			0.357143	0.357143	9.33333	3.33333	1.24722	0.471405	1.24722	0.471405	0.00312559	Significant	0.133631	0.141421
RE62581p OS=Drosophila melanogaster GN=RpL21 PE=1 SV=1	tr|Q9V9M7|Q9V9M7_DROME	18 kDa	7	3	9	9	11	8			1.47368	1.47368	6.33333	9.33333	2.49444	1.24722	2.49444	1.24722	0.202837	Not Significant	0.393859	0.133631
Calcium/calmodulin-dependent protein kinase II, isoform J OS=Drosophila melanogaster GN=CaMKII PE=4 SV=1	tr|D1YSG8|D1YSG8_DROME (+2)	60 kDa	13	14	14	1	1	3			0.121951	0.121951	13.6667	1.66667	0.471405	0.942809	0.471405	0.942809	8.70548e-05	Significant	0.034493	0.565685
Ubiquitin carboxyl-terminal hydrolase OS=Drosophila melanogaster GN=CG12082 PE=2 SV=1	tr|Q9VZU7|Q9VZU7_DROME	92 kDa	15	13	17	0	0	1			0.0222222	0.0222222	15	0.333333	1.63299	0.471405	1.63299	0.471405	0.00025884	Significant	0.108866	1.41421
V-type proton ATPase subunit E OS=Drosophila melanogaster GN=Vha26 PE=2 SV=1	sp|P54611|VATE_DROME	26 kDa	12	9	13	4	4	3			0.323529	0.323529	11.3333	3.66667	1.69967	0.471405	1.69967	0.471405	0.00355229	Significant	0.149971	0.128565
Cuticular protein 49Ab OS=Drosophila melanogaster GN=Cpr49Ab PE=4 SV=1	tr|A1Z8Y3|A1Z8Y3_DROME (+1)	27 kDa	12	9	15	6	9	6			0.583333	0.583333	12	7	2.44949	1.41421	2.44949	1.41421	0.0667665	Not Significant	0.204124	0.202031
CG16936 OS=Drosophila melanogaster GN=GstE12 PE=2 SV=1	tr|Q9XYZ9|Q9XYZ9_DROME	25 kDa	13	9	11	6	5	8			0.575758	0.575758	11	6.33333	1.63299	1.24722	1.63299	1.24722	0.0325325	Significant	0.148454	0.196929
40S ribosomal protein S10b OS=Drosophila melanogaster GN=RpS10b PE=1 SV=2	sp|Q9VWG3|RS10B_DROME (+1)	18 kDa	7	3	4	10	9	9			2	2	4.66667	9.33333	1.69967	0.471405	1.69967	0.471405	0.0200921	Significant	0.364216	0.0505076
Isoform K of Myosin heavy chain, muscle OS=Drosophila melanogaster GN=Mhc	sp|P05661-24|MYSA_DROME	221 kDa	1070	893	870	1302	1459	1210			1.40169	1.40169	944.333	1323.67	89.3545	102.802	89.3545	102.802	0.0169806	Significant	0.0946218	0.0776645
Alpha-coatomer protein, isoform A OS=Drosophila melanogaster GN=alphaCop PE=2 SV=1	tr|Q9W0B8|Q9W0B8_DROME	139 kDa	13	6	4	1	1	1			0.130435	0.130435	7.66667	1	3.85861	0	3.85861	Significant	0	Significant	0.503297	0
Eukaryotic translation initiation factor 3 subunit E OS=Drosophila melanogaster GN=eIF3-S6 PE=2 SV=1	sp|O77410|EIF3E_DROME	51 kDa	10	7	11	8	10	7			0.892857	0.892857	9.33333	8.33333	1.69967	1.24722	1.69967	1.24722	0.53908	Not Significant	0.182108	0.149666
Tropomyosin-1, isoforms 9A/A/B OS=Drosophila melanogaster GN=Tm1 PE=2 SV=2	sp|P06754|TPM1_DROME	39 kDa	61	57	56	74	88	83			1.40805	1.40805	58	81.6667	2.16025	5.79272	2.16025	5.79272	0.00564057	Significant	0.0372456	0.0709312
40S ribosomal protein S6 OS=Drosophila melanogaster GN=RpS6 PE=1 SV=1	sp|P29327|RS6_DROME (+1)	28 kDa	10	6	7	6	7	8			0.913043	0.913043	7.66667	7	1.69967	0.816497	1.69967	0.816497	0.64333	Not Significant	0.221697	0.116642
60S ribosomal protein L10a-2 OS=Drosophila melanogaster GN=RpL10Ab PE=1 SV=2	sp|Q9VTP4|R10AB_DROME	24 kDa	7	7	9	6	7	8			0.913043	0.913043	7.66667	7	0.942809	0.816497	0.942809	0.816497	0.491767	Not Significant	0.122975	0.116642
HL08109p OS=Drosophila melanogaster GN=yip2 PE=2 SV=1	tr|Q9VL70|Q9VL70_DROME	42 kDa	8	4	10	8	6	8			1	1	7.33333	7.33333	2.49444	0.942809	2.49444	0.942809	1	Not Significant	0.340151	0.128565
Eukaryotic translation initiation factor 3 subunit K OS=Drosophila melanogaster GN=CG10306 PE=2 SV=1	sp|Q9W2D9|EIF3K_DROME	26 kDa	9	3	8	11	13	6			1.5	1.5	6.66667	10	2.62467	2.94392	2.62467	2.94392	0.298015	Not Significant	0.3937	0.294392
Isoform A of V-type proton ATPase subunit C OS=Drosophila melanogaster GN=Vha44	sp|Q9V7N5-2|VATC_DROME	45 kDa	13	10	14	2	2	4			0.216216	0.216216	12.3333	2.66667	1.69967	0.942809	1.69967	0.942809	0.00215321	Significant	0.137811	0.353553
Isoform B of V-type proton ATPase subunit H OS=Drosophila melanogaster GN=VhaSFD	sp|Q9V3J1-2|VATH_DROME (+2)	62 kDa	6	8	7	5	1	5			0.52381	0.52381	7	3.66667	0.816497	1.88562	0.816497	1.88562	0.083474	Not Significant	0.116642	0.514259
CG4764 OS=Drosophila melanogaster GN=CG4764 PE=2 SV=1	tr|Q9VPX5|Q9VPX5_DROME	20 kDa	9	6	6	5	3	6			0.666667	0.666667	7	4.66667	1.41421	1.24722	1.41421	1.24722	0.155016	Not Significant	0.202031	0.267261
Cuticular protein 64Aa OS=Drosophila melanogaster GN=Cpr64Aa PE=2 SV=1	tr|Q9VZG2|Q9VZG2_DROME	20 kDa	6	7	6	6	16	5			1.42105	1.42105	6.33333	9	0.471405	4.96655	0.471405	4.96655	0.491767	Not Significant	0.0744323	0.551839
CG1041, isoform B OS=Drosophila melanogaster GN=CG1041 PE=3 SV=1	tr|Q0KIA8|Q0KIA8_DROME (+1)	74 kDa	11	7	16	0	1	0			0.0294118	0.0294118	11.3333	0.333333	3.68179	0.471405	3.68179	0.471405	0.0137954	Significant	0.324864	1.41421
Heterogeneous nuclear ribonucleoprotein 27C OS=Drosophila melanogaster GN=Hrb27C PE=1 SV=2	sp|P48809|RB27C_DROME (+7)	45 kDa	13	11	9	5	6	8			0.575758	0.575758	11	6.33333	1.63299	1.24722	1.63299	1.24722	0.0325325	Significant	0.148454	0.196929
Phosphoglycerate kinase OS=Drosophila melanogaster GN=Pgk PE=2 SV=2	sp|Q01604|PGK_DROME (+1)	44 kDa	8	11	11	4	4	6			0.466667	0.466667	10	4.66667	1.41421	0.942809	1.41421	0.942809	0.011355	Significant	0.141421	0.202031
rRNA 2'-O-methyltransferase fibrillarin OS=Drosophila melanogaster GN=Fib PE=2 SV=1	sp|Q9W1V3|FBRL_DROME (+1)	35 kDa	6	6	2	7	4	3			1	1	4.66667	4.66667	1.88562	1.69967	1.88562	1.69967	1	Not Significant	0.404061	0.364216
IP08228p (Fragment) OS=Drosophila melanogaster GN=CG15912 PE=2 SV=1	tr|Q4V6J9|Q4V6J9_DROME (+1)	28 kDa	5	5	11	5	7	5			0.809524	0.809524	7	5.66667	2.82843	0.942809	2.82843	0.942809	0.561438	Not Significant	0.404061	0.166378
CG3902 OS=Drosophila melanogaster GN=CG3902-RA PE=2 SV=1	tr|Q9VVU1|Q9VVU1_DROME	45 kDa	7	7	7	6	7	7			0.952381	0.952381	7	6.66667	0	0.471405	Significant	0.471405	0	Significant	0	0.0707107
Protein l(2)37Cc OS=Drosophila melanogaster GN=l(2)37Cc PE=2 SV=2	sp|P24156|L2CC_DROME	30 kDa	12	6	9	4	3	2			0.333333	0.333333	9	3	2.44949	0.816497	2.44949	0.816497	0.0303197	Significant	0.272166	0.272166
Tropomodulin, isoform H OS=Drosophila melanogaster GN=tmod PE=4 SV=1	tr|E1JJ21|E1JJ21_DROME	42 kDa	3	4	1	14	14	11			4.875	4.875	2.66667	13	1.24722	1.41421	1.24722	1.41421	0.00149353	Significant	0.467707	0.108786
DSec61alpha OS=Drosophila melanogaster GN=Sec61alpha PE=2 SV=1	tr|Q8STG9|Q8STG9_DROME	52 kDa	8	4	10	5	6	7			0.818182	0.818182	7.33333	6	2.49444	0.816497	2.49444	0.816497	0.512225	Not Significant	0.340151	0.136083
Coatomer subunit beta' OS=Drosophila melanogaster GN=beta'Cop PE=2 SV=2	sp|O62621|COPB2_DROME	103 kDa	10	6	9	3	1	3			0.28	0.28	8.33333	2.33333	1.69967	0.942809	1.69967	0.942809	0.012009	Significant	0.203961	0.404061
CG12065, isoform A OS=Drosophila melanogaster GN=CG12065 PE=4 SV=1	tr|Q9W3D6|Q9W3D6_DROME	77 kDa	15	8	12	0	0	0			0	0	11.6667	0	2.86744	0	2.86744	Significant	0	Significant	0.245781	0
Peptidyl-prolyl cis-trans isomerase OS=Drosophila melanogaster GN=Cyp1 PE=1 SV=2	sp|P25007|PPIA_DROME (+1)	25 kDa	5	6	7	9	9	10			1.55556	1.55556	6	9.33333	0.816497	0.471405	0.816497	0.471405	0.00749043	Significant	0.136083	0.0505076
Translationally-controlled tumor protein homolog OS=Drosophila melanogaster GN=Tctp PE=1 SV=1	sp|Q9VGS2|TCTP_DROME (+1)	20 kDa	11	10	10	5	5	7			0.548387	0.548387	10.3333	5.66667	0.471405	0.942809	0.471405	0.942809	0.00331976	Significant	0.0456198	0.166378
GM06507p OS=Drosophila melanogaster GN=Swim PE=2 SV=1	tr|Q95S79|Q95S79_DROME	49 kDa	9	7	7	6	4	5			0.652174	0.652174	7.66667	5	0.942809	0.816497	0.942809	0.816497	0.0390205	Significant	0.122975	0.163299
Mutant tan OS=Drosophila melanogaster GN=t PE=2 SV=1	tr|Q9W369|Q9W369_DROME	44 kDa	6	5	9	6	5	7			0.9	0.9	6.66667	6	1.69967	0.816497	1.69967	0.816497	0.64333	Not Significant	0.254951	0.136083
Chd64, isoform C OS=Drosophila melanogaster GN=Chd64 PE=4 SV=1	tr|M9PE30|M9PE30_DROME (+1)	19 kDa	6	4	5	11	9	12			2.13333	2.13333	5	10.6667	0.816497	1.24722	0.816497	1.24722	0.00578456	Significant	0.163299	0.116927
Ubiquitin-conjugating enzyme E2-17 kDa OS=Drosophila melanogaster GN=eff PE=2 SV=1	sp|P25867|UBCD1_DROME	17 kDa	7	4	7	5	6	4			0.833333	0.833333	6	5	1.41421	0.816497	1.41421	0.816497	0.435331	Not Significant	0.235702	0.163299
GH19966p OS=Drosophila melanogaster GN=Yp1 PE=2 SV=1	tr|Q29QE3|Q29QE3_DROME	54 kDa	8	11	17	3	5	6			0.388889	0.388889	12	4.66667	3.74166	1.24722	3.74166	1.24722	0.0582165	Not Significant	0.311805	0.267261
FBP2 (Fragment) OS=Drosophila melanogaster GN=Fbp2 PE=3 SV=1	tr|J7K8W3|J7K8W3_DROME (+1)	26 kDa	4	3	1	4	6	5			1.875	1.875	2.66667	5	1.24722	0.816497	1.24722	0.816497	0.0912602	Not Significant	0.467707	0.163299
Histone H2A OS=Drosophila melanogaster GN=His2A PE=1 SV=2	sp|P84051|H2A_DROME (+1)	13 kDa	8	9	9	14	24	20			2.23077	2.23077	8.66667	19.3333	0.471405	4.10961	0.471405	4.10961	0.0218343	Significant	0.0543928	0.212566
Drongo, isoform I OS=Drosophila melanogaster GN=drongo PE=4 SV=2	tr|B7Z005|B7Z005_DROME (+5)	55 kDa	6	0	3	5	4	3			1.33333	1.33333	3	4	2.44949	0.816497	2.44949	0.816497	0.613011	Not Significant	0.816497	0.204124
Troponin C, isoform 3 OS=Drosophila melanogaster GN=TpnC73F PE=2 SV=2	sp|P47949|TNNC3_DROME	18 kDa	5	6	9	10	12	14			1.8	1.8	6.66667	12	1.69967	1.63299	1.69967	1.63299	0.0329008	Significant	0.254951	0.136083
Serine/threonine-protein phosphatase PP2A 65 kDa regulatory subunit OS=Drosophila melanogaster GN=Pp2A-29B PE=2 SV=4	sp|P36179|2AAA_DROME (+1)	65 kDa	8	6	8	1	5	5			0.5	0.5	7.33333	3.66667	0.942809	1.88562	0.942809	1.88562	0.0697158	Not Significant	0.128565	0.514259
40S ribosomal protein S20 OS=Drosophila melanogaster GN=RpS20 PE=1 SV=1	sp|P55828|RS20_DROME	13 kDa	6	5	6	6	7	3			0.941176	0.941176	5.66667	5.33333	0.471405	1.69967	0.471405	1.69967	0.802482	Not Significant	0.083189	0.318689
ADP-ribosylation factor 2 OS=Drosophila melanogaster GN=Arf102F PE=2 SV=2	sp|P40945|ARF2_DROME (+1)	21 kDa	6	7	10	10	10	10			1.30435	1.30435	7.66667	10	1.69967	0	1.69967	Significant	0	Significant	0.221697	0
Ribosomal protein L6, isoform A OS=Drosophila melanogaster GN=RpL6 PE=1 SV=1	tr|Q9V9W2|Q9V9W2_DROME (+1)	28 kDa	6	5	5	5	7	5			1.0625	1.0625	5.33333	5.66667	0.471405	0.942809	0.471405	0.942809	0.677869	Not Significant	0.0883883	0.166378
Aspartyl tRNA synthetase OS=Drosophila melanogaster GN=Aats-asp PE=2 SV=1	tr|Q9XYM1|Q9XYM1_DROME	59 kDa	8	5	8	4	9	7			0.952381	0.952381	7	6.66667	1.41421	2.0548	1.41421	2.0548	0.859308	Not Significant	0.202031	0.308221
40S ribosomal protein S23 OS=Drosophila melanogaster GN=RpS23 PE=1 SV=1	sp|Q8T3U2|RS23_DROME	16 kDa	5	6	7	7	11	6			1.33333	1.33333	6	8	0.816497	2.16025	0.816497	2.16025	0.287864	Not Significant	0.136083	0.270031
Ccp84Ae OS=Drosophila melanogaster GN=Ccp84Ae PE=2 SV=1	tr|O97062|O97062_DROME	21 kDa	10	8	3	3	10	1			0.666667	0.666667	7	4.66667	2.94392	3.85861	2.94392	3.85861	0.533881	Not Significant	0.42056	0.826845
CG16884 OS=Drosophila melanogaster GN=BG:DS00180.3 PE=2 SV=1	tr|Q9V3Z9|Q9V3Z9_DROME	30 kDa	5	4	3	7	10	6			1.91667	1.91667	4	7.66667	0.816497	1.69967	0.816497	1.69967	0.0513744	Not Significant	0.204124	0.221697
CG5653 OS=Drosophila melanogaster GN=CG5653 PE=4 SV=1	tr|Q9VSR8|Q9VSR8_DROME (+1)	54 kDa	8	9	11	5	1	1			0.25	0.25	9.33333	2.33333	1.24722	1.88562	1.24722	1.88562	0.011886	Significant	0.133631	0.808122
60S ribosomal protein L27 OS=Drosophila melanogaster GN=RpL27 PE=1 SV=1	tr|Q9VBN5|Q9VBN5_DROME	16 kDa	5	0	5	3	5	3			1.1	1.1	3.33333	3.66667	2.35702	0.942809	2.35702	0.942809	0.86172	Not Significant	0.707107	0.25713
Phosphoenolpyruvate carboxykinase [GTP] OS=Drosophila melanogaster GN=Pepck PE=2 SV=2	sp|P20007|PCKG_DROME	71 kDa	9	5	7	1	1	1			0.142857	0.142857	7	1	1.63299	0	1.63299	Significant	0	Significant	0.233285	0
Angiotensin-converting enzyme-related protein OS=Drosophila melanogaster GN=Acer PE=1 SV=1	sp|Q9VLJ6|ACER_DROME (+1)	73 kDa	18	14	12	0	0	0			0	0	14.6667	0	2.49444	0	2.49444	Significant	0	Significant	0.170075	0
LD47396p OS=Drosophila melanogaster GN=Tcp-1eta PE=2 SV=2	tr|Q9VHL2|Q9VHL2_DROME	59 kDa	7	9	10	5	4	3			0.461538	0.461538	8.66667	4	1.24722	0.816497	1.24722	0.816497	0.0114469	Significant	0.14391	0.204124
CG4115 OS=Drosophila melanogaster GN=CG4115 PE=2 SV=2	tr|Q9VGA3|Q9VGA3_DROME	25 kDa	4	2	4	8	9	6			2.3	2.3	3.33333	7.66667	0.942809	1.24722	0.942809	1.24722	0.0172528	Significant	0.282843	0.162681
ATP-dependent RNA helicase bel OS=Drosophila melanogaster GN=bel PE=1 SV=1	sp|Q9VHP0|DDX3_DROME (+1)	85 kDa	11	8	7	3	4	4			0.423077	0.423077	8.66667	3.66667	1.69967	0.471405	1.69967	0.471405	0.016011	Significant	0.196116	0.128565
CG7409 OS=Drosophila melanogaster GN=CG7409 PE=2 SV=1	tr|Q9VSA9|Q9VSA9_DROME	18 kDa	2	2	5	5	9	5			2.11111	2.11111	3	6.33333	1.41421	1.88562	1.41421	1.88562	0.116117	Not Significant	0.471405	0.297729
AT28824p (Fragment) OS=Drosophila melanogaster GN=Pmm45A PE=2 SV=1	tr|Q86NU8|Q86NU8_DROME	72 kDa	16	13	15	0	0	0			0	0	14.6667	0	1.24722	0	1.24722	Significant	0	Significant	0.0850377	0
CG14095 OS=Drosophila melanogaster GN=CG14095 PE=4 SV=1	tr|Q9VVZ4|Q9VVZ4_DROME	16 kDa	0	0	0	12	11	7			10	#DIV/0!	0	10	0	2.16025	Significant	2.16025	0	Significant	0	0.216025
60 kDa heat shock protein, mitochondrial OS=Drosophila melanogaster GN=Hsp60 PE=1 SV=3	sp|O02649|CH60_DROME (+1)	61 kDa	9	10	11	3	4	6			0.433333	0.433333	10	4.33333	0.816497	1.24722	0.816497	1.24722	0.00578456	Significant	0.0816497	0.28782
Heat shock protein 68 OS=Drosophila melanogaster GN=Hsp68 PE=1 SV=1	sp|O97125|HSP68_DROME	70 kDa	22	16	18	14	10	19			0.767857	0.767857	18.6667	14.3333	2.49444	3.68179	2.49444	3.68179	0.240269	Not Significant	0.133631	0.256869
GTP-binding nuclear protein Ran OS=Drosophila melanogaster GN=ran PE=1 SV=1	sp|Q9VZ23|RAN_DROME (+1)	25 kDa	10	5	7	5	5	4			0.636364	0.636364	7.33333	4.66667	2.0548	0.471405	2.0548	0.471405	0.148148	Not Significant	0.280201	0.101015
FI18837p1 OS=Drosophila melanogaster GN=UGP PE=2 SV=1	tr|E1JI91|E1JI91_DROME (+1)	59 kDa	6	9	10	4	3	8			0.6	0.6	8.33333	5	1.69967	2.16025	1.69967	2.16025	0.161495	Not Significant	0.203961	0.432049
Elongation factor 1-alpha 2 OS=Drosophila melanogaster GN=Ef1alpha100E PE=2 SV=2	sp|P05303|EF1A2_DROME (+1)	51 kDa	114	89	104	85	76	89			0.814332	0.814332	102.333	83.3333	10.274	5.4365	10.274	5.4365	0.0818833	Not Significant	0.100398	0.065238
Karst, isoform E OS=Drosophila melanogaster GN=kst PE=4 SV=2	tr|A8JNJ6|A8JNJ6_DROME (+2)	498 kDa	7	1	0	5	4	7			2	2	2.66667	5.33333	3.09121	1.24722	3.09121	1.24722	0.321132	Not Significant	1.1592	0.233854
Hsc70Cb, isoform A OS=Drosophila melanogaster GN=Hsc70Cb PE=2 SV=1	tr|Q9VUC1|Q9VUC1_DROME	89 kDa	15	12	9	0	0	5			0.138889	0.138889	12	1.66667	2.44949	2.35702	2.44949	2.35702	0.0126564	Significant	0.204124	1.41421
IP13359p OS=Drosophila melanogaster GN=CG30325 PE=2 SV=1	tr|Q4V525|Q4V525_DROME	77 kDa	0	0	1	0	0	1			1	1	0.333333	0.333333	0.471405	0.471405	0.471405	0.471405	1	Not Significant	1.41421	1.41421
60S ribosomal protein L18 OS=Drosophila melanogaster GN=RpL18 PE=1 SV=1	sp|Q9VS34|RL18_DROME (+1)	22 kDa	8	7	7	5	9	3			0.772727	0.772727	7.33333	5.66667	0.471405	2.49444	0.471405	2.49444	0.405715	Not Significant	0.0642824	0.440195
Troponin C-akin-1 protein OS=Drosophila melanogaster GN=Tina-1 PE=2 SV=1	sp|Q9W0Y1|TINA1_DROME	19 kDa	8	4	7	4	5	6			0.789474	0.789474	6.33333	5	1.69967	0.816497	1.69967	0.816497	0.373901	Not Significant	0.268369	0.163299
Dihydrolipoyl dehydrogenase OS=Drosophila melanogaster GN=CG7430 PE=2 SV=1	tr|Q9VVL7|Q9VVL7_DROME	53 kDa	7	5	6	6	7	7			1.11111	1.11111	6	6.66667	0.816497	0.471405	0.816497	0.471405	0.373901	Not Significant	0.136083	0.0707107
GH11113p OS=Drosophila melanogaster GN=Galk PE=2 SV=1	tr|Q95U34|Q95U34_DROME	54 kDa	7	11	8	4	3	3			0.384615	0.384615	8.66667	3.33333	1.69967	0.471405	1.69967	0.471405	0.0128867	Significant	0.196116	0.141421
FI18226p1 (Fragment) OS=Drosophila melanogaster GN=rl-RB PE=2 SV=1	tr|M9ZYW3|M9ZYW3_DROME	47 kDa	8	5	10	2	2	2			0.26087	0.26087	7.66667	2	2.0548	0	2.0548	Significant	0	Significant	0.268018	0
Dak1 protein OS=Drosophila melanogaster GN=Dak1 PE=2 SV=1	tr|Q9TW62|Q9TW62_DROME	22 kDa	11	9	7	4	1	4			0.333333	0.333333	9	3	1.63299	1.41421	1.63299	1.41421	0.017133	Significant	0.181444	0.471405
CG6028 OS=Drosophila melanogaster GN=CG6028 PE=2 SV=1	tr|Q95SI7|Q95SI7_DROME	32 kDa	10	8	9	3	3	6			0.444444	0.444444	9	4	0.816497	1.41421	0.816497	1.41421	0.0123485	Significant	0.0907218	0.353553
Elongation factor 1-gamma OS=Drosophila melanogaster GN=Ef1gamma PE=2 SV=2	sp|Q9NJH0|EF1G_DROME	49 kDa	7	6	4	4	5	5			0.823529	0.823529	5.66667	4.66667	1.24722	0.471405	1.24722	0.471405	0.348641	Not Significant	0.220097	0.101015
C-type lectin 27kD, isoform A OS=Drosophila melanogaster GN=Clect27 PE=2 SV=1	tr|Q8SZK9|Q8SZK9_DROME	26 kDa	3	1	2	5	8	5			3	3	2	6	0.816497	1.41421	0.816497	1.41421	0.0257214	Significant	0.408248	0.235702
60S ribosomal protein L10 OS=Drosophila melanogaster GN=RpL10 PE=1 SV=1	sp|O61231|RL10_DROME (+1)	26 kDa	3	0	1	2	2	3			1.75	1.75	1.33333	2.33333	1.24722	0.471405	1.24722	0.471405	0.348641	Not Significant	0.935414	0.202031
SP2637 OS=Drosophila melanogaster GN=SP2637 PE=2 SV=1	tr|Q7KIS4|Q7KIS4_DROME	35 kDa	11	7	8	4	5	4			0.5	0.5	8.66667	4.33333	1.69967	0.471405	1.69967	0.471405	0.0254815	Significant	0.196116	0.108786
EG:52C10.4 protein OS=Drosophila melanogaster GN=UbcD10 PE=2 SV=1	tr|Q7K738|Q7K738_DROME	18 kDa	7	6	7	5	4	3			0.6	0.6	6.66667	4	0.471405	0.816497	0.471405	0.816497	0.0161301	Significant	0.0707107	0.204124
Fondue, isoform D OS=Drosophila melanogaster GN=fon PE=4 SV=1	tr|M9PDP3|M9PDP3_DROME (+2)	58 kDa	9	8	11	3	5	5			0.464286	0.464286	9.33333	4.33333	1.24722	0.942809	1.24722	0.942809	0.0106366	Significant	0.133631	0.217571
FI07231p OS=Drosophila melanogaster GN=TpnC4 PE=2 SV=1	tr|Q7K860|Q7K860_DROME (+1)	17 kDa	4	3	5	10	9	10			2.41667	2.41667	4	9.66667	0.816497	0.471405	0.816497	0.471405	0.00105058	Significant	0.204124	0.048766
40S ribosomal protein S19a OS=Drosophila melanogaster GN=RpS19a PE=1 SV=3	sp|P39018|RS19A_DROME (+1)	17 kDa	3	3	2	3	5	5			1.625	1.625	2.66667	4.33333	0.471405	0.942809	0.471405	0.942809	0.0890093	Not Significant	0.176777	0.217571
Acp65Aa OS=Drosophila melanogaster GN=Acp65Aa PE=4 SV=2	tr|P91941|P91941_DROME (+1)	11 kDa	3	7	8	4	7	8			1.05556	1.05556	6	6.33333	2.16025	1.69967	2.16025	1.69967	0.872158	Not Significant	0.360041	0.268369
Bifunctional glutamate/proline--tRNA ligase OS=Drosophila melanogaster GN=Aats-glupro PE=1 SV=2	sp|P28668|SYEP_DROME	189 kDa	8	1	5	1	1	1			0.214286	0.214286	4.66667	1	2.86744	0	2.86744	Significant	0	Significant	0.614452	0
Ghost, isoform A OS=Drosophila melanogaster GN=gho PE=2 SV=2	tr|Q9VQ94|Q9VQ94_DROME	129 kDa	9	7	11	1	2	0			0.111111	0.111111	9	1	1.63299	0.816497	1.63299	0.816497	0.00344838	Significant	0.181444	0.816497
RH56322p (Fragment) OS=Drosophila melanogaster GN=CG32626-RD PE=2 SV=1	tr|D0IQK3|D0IQK3_DROME (+1)	94 kDa	9	5	9	0	0	0			0	0	7.66667	0	1.88562	0	1.88562	Significant	0	Significant	0.24595	0
HDAC6, isoform G OS=Drosophila melanogaster GN=HDAC6 PE=4 SV=1	tr|M9PJN5|M9PJN5_DROME	131 kDa	10	5	7	0	0	0			0	0	7.33333	0	2.0548	0	2.0548	Significant	0	Significant	0.280201	0
Isoform 8 of Troponin I OS=Drosophila melanogaster GN=wupA	sp|P36188-9|TNNI_DROME	24 kDa	11	11	11	18	27	19			1.93939	1.93939	11	21.3333	0	4.02768	Significant	4.02768	0	Significant	0	0.188798
RH09294p (Fragment) OS=Drosophila melanogaster GN=CG2330-RA PE=2 SV=1	tr|B3DNM6|B3DNM6_DROME	92 kDa	9	7	4	3	4	8			0.75	0.75	6.66667	5	2.0548	2.16025	2.0548	2.16025	0.473427	Not Significant	0.308221	0.432049
Larval serum protein 1 alpha chain OS=Drosophila melanogaster GN=Lsp1alpha PE=2 SV=3	sp|P11995|LSP1A_DROME	99 kDa	15	11	10	8	12	11			0.861111	0.861111	12	10.3333	2.16025	1.69967	2.16025	1.69967	0.439512	Not Significant	0.180021	0.164485
CG1444 OS=Drosophila melanogaster GN=CG1444 PE=2 SV=1	tr|Q9W3N1|Q9W3N1_DROME	35 kDa	11	5	6	0	5	4			0.409091	0.409091	7.33333	3	2.62467	2.16025	2.62467	2.16025	0.145767	Not Significant	0.357909	0.720082
Kinesin heavy chain OS=Drosophila melanogaster GN=Khc PE=1 SV=2	sp|P17210|KINH_DROME	110 kDa	11	9	7	2	0	1			0.111111	0.111111	9	1	1.63299	0.816497	1.63299	0.816497	0.00344838	Significant	0.181444	0.816497
RE64894p OS=Drosophila melanogaster GN=CG9297 PE=2 SV=1	tr|Q494H0|Q494H0_DROME (+4)	104 kDa	8	6	9	0	1	3			0.173913	0.173913	7.66667	1.33333	1.24722	1.24722	1.24722	1.24722	0.00709081	Significant	0.162681	0.935414
Microtubule-associated protein futsch OS=Drosophila melanogaster GN=futsch PE=1 SV=4	sp|Q9W596|FUTSC_DROME (+1)	592 kDa	11	3	10	1	0	0			0.0416667	0.0416667	8	0.333333	3.55903	0.471405	3.55903	0.471405	0.0391614	Significant	0.444878	1.41421
Ubiquitin carboxyl-terminal hydrolase 7 OS=Drosophila melanogaster GN=Usp7 PE=1 SV=1	sp|Q9VYQ8|UBP7_DROME	130 kDa	4	2	2	0	0	0			0	0	2.66667	0	0.942809	0	0.942809	Significant	0	Significant	0.353553	0
CG10237, isoform C OS=Drosophila melanogaster GN=CG10237-RC PE=2 SV=1	tr|Q8INW5|Q8INW5_DROME (+2)	36 kDa	8	7	7	5	7	6			0.818182	0.818182	7.33333	6	0.471405	0.816497	0.471405	0.816497	0.116117	Not Significant	0.0642824	0.136083
CG9629 OS=Drosophila melanogaster GN=CG9629 PE=2 SV=1	tr|Q8SXQ1|Q8SXQ1_DROME	58 kDa	7	8	7	3	4	8			0.681818	0.681818	7.33333	5	0.471405	2.16025	0.471405	2.16025	0.209875	Not Significant	0.0642824	0.432049
CG4019, isoform C OS=Drosophila melanogaster GN=CG4019-RC PE=2 SV=1	tr|Q8MLR2|Q8MLR2_DROME	28 kDa	7	6	5	6	8	5			1.05556	1.05556	6	6.33333	0.816497	1.24722	0.816497	1.24722	0.767644	Not Significant	0.136083	0.196929
Photoreceptor dehydrogenase, isoform C OS=Drosophila melanogaster GN=Pdh PE=2 SV=1	tr|Q7KNR7|Q7KNR7_DROME (+1)	28 kDa	8	3	10	4	1	4			0.428571	0.428571	7	3	2.94392	1.41421	2.94392	1.41421	0.158302	Not Significant	0.42056	0.471405
CG34461, isoform A OS=Drosophila melanogaster GN=CG34461 PE=2 SV=1	tr|Q5U126|Q5U126_DROME	15 kDa	1	1	1	3	6	7			5.33333	5.33333	1	5.33333	0	1.69967	Significant	1.69967	0	Significant	0	0.318689
SD12036p (Fragment) OS=Drosophila melanogaster GN=fabp PE=2 SV=1	tr|Q8IGA2|Q8IGA2_DROME (+1)	16 kDa	4	8	4	8	5	11			1.5	1.5	5.33333	8	1.88562	2.44949	1.88562	2.44949	0.289477	Not Significant	0.353553	0.306186
40S ribosomal protein S13 OS=Drosophila melanogaster GN=RpS13 PE=1 SV=3	sp|Q03334|RS13_DROME	17 kDa	7	4	4	4	4	5			0.866667	0.866667	5	4.33333	1.41421	0.471405	1.41421	0.471405	0.561438	Not Significant	0.282843	0.108786
60S ribosomal protein L13a OS=Drosophila melanogaster GN=RpL13A PE=1 SV=1	sp|Q9VNE9|RL13A_DROME	24 kDa	5	3	3	2	5	3			0.909091	0.909091	3.66667	3.33333	0.942809	1.24722	0.942809	1.24722	0.77805	Not Significant	0.25713	0.374166
Isoform A of Proline dehydrogenase 1, mitochondrial OS=Drosophila melanogaster GN=slgA	sp|Q04499-2|PROD_DROME (+3)	76 kDa	10	9	6	0	2	2			0.16	0.16	8.33333	1.33333	1.69967	0.942809	1.69967	0.942809	0.00701554	Significant	0.203961	0.707107
Isoform T3A of cGMP-dependent protein kinase, isozyme 2 forms cD4/T1/T3A/T3B OS=Drosophila melanogaster GN=for	sp|Q03043-2|KGP24_DROME (+2)	102 kDa	8	8	6	0	0	0			0	0	7.33333	0	0.942809	0	0.942809	Significant	0	Significant	0.128565	0
CG5958 OS=Drosophila melanogaster GN=CG5958-RA PE=2 SV=1	tr|Q9VM12|Q9VM12_DROME	34 kDa	7	6	3	3	6	10			1.1875	1.1875	5.33333	6.33333	1.69967	2.86744	1.69967	2.86744	0.693197	Not Significant	0.318689	0.452754
60S ribosomal protein L7a OS=Drosophila melanogaster GN=RpL7A PE=1 SV=2	sp|P46223|RL7A_DROME	31 kDa	4	1	4	6	7	3			1.77778	1.77778	3	5.33333	1.41421	1.69967	1.41421	1.69967	0.209875	Not Significant	0.471405	0.318689
Cuticular protein 72Ec OS=Drosophila melanogaster GN=Cpr72Ec PE=2 SV=1	tr|Q9VV46|Q9VV46_DROME	51 kDa	2	4	9	3	7	11			1.4	1.4	5	7	2.94392	3.26599	2.94392	3.26599	0.555073	Not Significant	0.588784	0.466569
Isoform C of ATP-dependent RNA helicase p62 OS=Drosophila melanogaster GN=Rm62	sp|P19109-2|DDX17_DROME (+4)	63 kDa	6	5	6	1	5	4			0.588235	0.588235	5.66667	3.33333	0.471405	1.69967	0.471405	1.69967	0.134702	Not Significant	0.083189	0.509902
Stress-activated protein kinase JNK OS=Drosophila melanogaster GN=bsk PE=1 SV=1	sp|P92208|JNK_DROME (+1)	43 kDa	7	7	9	4	2	3			0.391304	0.391304	7.66667	3	0.942809	0.816497	0.942809	0.816497	0.00612226	Significant	0.122975	0.272166
Tripeptidyl-peptidase 2 OS=Drosophila melanogaster GN=TppII PE=1 SV=2	sp|Q9V6K1|TPP2_DROME	159 kDa	9	4	10	0	0	0			0	0	7.66667	0	2.62467	0	2.62467	Significant	0	Significant	0.342348	0
Cuticular protein 49Aa OS=Drosophila melanogaster GN=Cpr49Aa PE=4 SV=1	tr|A8DRW0|A8DRW0_DROME	16 kDa	4	9	5	9	7	8			1.33333	1.33333	6	8	2.16025	0.816497	2.16025	0.816497	0.287864	Not Significant	0.360041	0.102062
Isoform B of 60S ribosomal protein L3 OS=Drosophila melanogaster GN=RpL3	sp|O16797-4|RL3_DROME (+2)	45 kDa	5	4	4	5	5	4			1.07692	1.07692	4.33333	4.66667	0.471405	0.471405	0.471405	0.471405	0.518519	Not Significant	0.108786	0.101015
Vap-33-1, isoform A OS=Drosophila melanogaster GN=Vap-33-1 PE=4 SV=1	tr|Q7KVX5|Q7KVX5_DROME (+1)	27 kDa	5	3	6	2	5	7			1	1	4.66667	4.66667	1.24722	2.0548	1.24722	2.0548	1	Not Significant	0.267261	0.440315
Cytochrome c-2 OS=Drosophila melanogaster GN=Cyt-c-p PE=1 SV=2	sp|P84029|CYC2_DROME	12 kDa	3	4	4	4	4	7			1.36364	1.36364	3.66667	5	0.471405	1.41421	0.471405	1.41421	0.274577	Not Significant	0.128565	0.282843
CG9399, isoform A OS=Drosophila melanogaster GN=CG9399 PE=2 SV=1	tr|Q9VHB1|Q9VHB1_DROME	17 kDa	5	3	3	4	7	6			1.54545	1.54545	3.66667	5.66667	0.942809	1.24722	0.942809	1.24722	0.144704	Not Significant	0.25713	0.220097
RE19272p OS=Drosophila melanogaster GN=Aats-gly-RB PE=2 SV=1	tr|C9QP25|C9QP25_DROME	85 kDa	13	9	10	1	0	2			0.09375	0.09375	10.6667	1	1.69967	0.816497	1.69967	0.816497	0.00192145	Significant	0.159344	0.816497
LD24756p OS=Drosophila melanogaster GN=prtp PE=1 SV=2	tr|Q9VYV3|Q9VYV3_DROME	47 kDa	4	7	9	4	3	4			0.55	0.55	6.66667	3.66667	2.0548	0.471405	2.0548	0.471405	0.114477	Not Significant	0.308221	0.128565
Adenylate kinase-1, isoform B OS=Drosophila melanogaster GN=Adk1 PE=2 SV=1	tr|Q8IQG9|Q8IQG9_DROME	25 kDa	7	10	10	4	2	2			0.296296	0.296296	9	2.66667	1.41421	0.942809	1.41421	0.942809	0.00621361	Significant	0.157135	0.353553
Proliferating cell nuclear antigen OS=Drosophila melanogaster GN=mus209 PE=1 SV=2	sp|P17917|PCNA_DROME	29 kDa	9	7	9	3	3	2			0.32	0.32	8.33333	2.66667	0.942809	0.471405	0.942809	0.471405	0.00160618	Significant	0.113137	0.176777
Isoform C of Protein anoxia up-regulated OS=Drosophila melanogaster GN=fau	sp|Q9VGX3-3|FAU_DROME	14 kDa	8	9	7	7	12	9			1.16667	1.16667	8	9.33333	0.816497	2.0548	0.816497	2.0548	0.441823	Not Significant	0.102062	0.220158
60S ribosomal protein L19 OS=Drosophila melanogaster GN=RpL19 PE=1 SV=2	sp|P36241|RL19_DROME	24 kDa	3	4	1	3	4	1			1	1	2.66667	2.66667	1.24722	1.24722	1.24722	1.24722	1	Not Significant	0.467707	0.467707
Eukaryotic translation initiation factor 3 subunit C OS=Drosophila melanogaster GN=eIF3-S8 PE=1 SV=1	sp|A1ZAX1|EIF3C_DROME	106 kDa	6	2	3	1	0	2			0.272727	0.272727	3.66667	1	1.69967	0.816497	1.69967	0.816497	0.116117	Not Significant	0.463547	0.816497
CG9391, isoform A OS=Drosophila melanogaster GN=CG9391 PE=2 SV=1	tr|Q7KTW5|Q7KTW5_DROME	31 kDa	12	11	11	1	0	2			0.0882353	0.0882353	11.3333	1	0.471405	0.816497	0.471405	0.816497	0.000101127	Significant	0.0415945	0.816497
Ubiquitin carboxyl-terminal hydrolase OS=Drosophila melanogaster GN=CG5384 PE=2 SV=1	tr|Q9VKZ8|Q9VKZ8_DROME	54 kDa	8	9	8	3	3	4			0.4	0.4	8.33333	3.33333	0.471405	0.471405	0.471405	0.471405	0.000447238	Significant	0.0565685	0.141421
60S ribosomal protein L31 OS=Drosophila melanogaster GN=RpL31 PE=1 SV=1	sp|Q9V597|RL31_DROME	15 kDa	6	6	4	9	8	5			1.375	1.375	5.33333	7.33333	0.942809	1.69967	0.942809	1.69967	0.219307	Not Significant	0.176777	0.231774
40S ribosomal protein S12 OS=Drosophila melanogaster GN=RpS12 PE=1 SV=2	sp|P80455|RS12_DROME	15 kDa	5	2	7	7	3	6			1.14286	1.14286	4.66667	5.33333	2.0548	1.69967	2.0548	1.69967	0.741521	Not Significant	0.440315	0.318689
AT30376p OS=Drosophila melanogaster GN=loopin-1 PE=2 SV=1	tr|Q7K2S9|Q7K2S9_DROME	57 kDa	5	4	2	7	9	6			2	2	3.66667	7.33333	1.24722	1.24722	1.24722	1.24722	0.0423945	Significant	0.340151	0.170075
CG3999 OS=Drosophila melanogaster GN=CG3999 PE=2 SV=1	tr|Q9VH09|Q9VH09_DROME	110 kDa	9	4	7	1	2	2			0.25	0.25	6.66667	1.66667	2.0548	0.471405	2.0548	0.471405	0.0284602	Significant	0.308221	0.282843
Serine/threonine-protein phosphatase PP2A OS=Drosophila melanogaster GN=mts PE=2 SV=1	sp|P23696|PP2A_DROME	35 kDa	9	7	8	2	3	2			0.291667	0.291667	8	2.33333	0.816497	0.471405	0.816497	0.471405	0.00105058	Significant	0.102062	0.202031
CG1907 OS=Drosophila melanogaster GN=CG1907 PE=2 SV=1	tr|Q9VAJ9|Q9VAJ9_DROME	35 kDa	8	7	7	1	1	5			0.318182	0.318182	7.33333	2.33333	0.471405	1.88562	0.471405	1.88562	0.0220029	Significant	0.0642824	0.808122
CG13048, isoform A OS=Drosophila melanogaster GN=CG13048 PE=4 SV=1	tr|Q9VV17|Q9VV17_DROME	22 kDa	5	3	2	9	9	5			2.3	2.3	3.33333	7.66667	1.24722	1.88562	1.24722	1.88562	0.0534992	Not Significant	0.374166	0.24595
Regucalcin, isoform D OS=Drosophila melanogaster GN=regucalcin PE=4 SV=1	tr|Q76NR6|Q76NR6_DROME (+1)	35 kDa	9	5	6	0	1	4			0.25	0.25	6.66667	1.66667	1.69967	1.69967	1.69967	1.69967	0.0423157	Significant	0.254951	1.0198
CG12119 OS=Drosophila melanogaster GN=CG12119 PE=4 SV=1	tr|Q9W373|Q9W373_DROME	56 kDa	6	5	9	0	0	4			0.2	0.2	6.66667	1.33333	1.69967	1.88562	1.69967	1.88562	0.0410984	Significant	0.254951	1.41421
CG5903 OS=Drosophila melanogaster GN=CG5903 PE=2 SV=1	tr|Q9VEY5|Q9VEY5_DROME	24 kDa	7	2	3	4	3	4			0.916667	0.916667	4	3.66667	2.16025	0.471405	2.16025	0.471405	0.841596	Not Significant	0.540062	0.128565
Elongation factor Ts, mitochondrial OS=Drosophila melanogaster GN=CG6412 PE=2 SV=1	sp|Q9VJC7|EFTS_DROME	35 kDa	8	7	5	4	4	3			0.55	0.55	6.66667	3.66667	1.24722	0.471405	1.24722	0.471405	0.0334717	Significant	0.187083	0.128565
Glucose-6-phosphate 1-dehydrogenase OS=Drosophila melanogaster GN=Zw PE=1 SV=2	sp|P12646|G6PD_DROME	60 kDa	6	4	10	2	2	3			0.35	0.35	6.66667	2.33333	2.49444	0.471405	2.49444	0.471405	0.0732338	Not Significant	0.374166	0.202031
CG2257 (Fragment) OS=Drosophila melanogaster GN=Ubc-E2H PE=3 SV=1	tr|Q2XYF2|Q2XYF2_DROME (+1)	20 kDa	4	2	7	6	5	4			1.15385	1.15385	4.33333	5	2.0548	0.816497	2.0548	0.816497	0.691761	Not Significant	0.474186	0.163299
Eukaryotic translation initiation factor 2 subunit 1 OS=Drosophila melanogaster GN=eIF-2alpha PE=2 SV=1	sp|P41374|IF2A_DROME	39 kDa	5	1	6	2	4	4			0.833333	0.833333	4	3.33333	2.16025	0.942809	2.16025	0.942809	0.709597	Not Significant	0.540062	0.282843
Isoform B of Myosin-IB OS=Drosophila melanogaster GN=Myo61F	sp|Q23979-2|MY61F_DROME (+3)	118 kDa	6	2	9	0	0	0			0	0	5.66667	0	2.86744	0	2.86744	Significant	0	Significant	0.506019	0
CG2233, isoform A OS=Drosophila melanogaster GN=CG2233 PE=2 SV=1	tr|Q9W3L4|Q9W3L4_DROME	47 kDa	4	7	6	1	1	0			0.117647	0.117647	5.66667	0.666667	1.24722	0.471405	1.24722	0.471405	0.00607361	Significant	0.220097	0.707107
Beta-alanine synthase OS=Drosophila melanogaster GN=pyd3 PE=1 SV=2	tr|Q9VI04|Q9VI04_DROME	44 kDa	9	10	14	0	0	0			0	0	11	0	2.16025	0	2.16025	Significant	0	Significant	0.196386	0
Ribonucleoside-diphosphate reductase large subunit OS=Drosophila melanogaster GN=RnrL PE=1 SV=2	sp|P48591|RIR1_DROME	92 kDa	14	6	8	0	0	0			0	0	9.33333	0	3.39935	0	3.39935	Significant	0	Significant	0.364216	0
26S protease regulatory subunit 4 OS=Drosophila melanogaster GN=Pros26.4 PE=2 SV=2	sp|P48601|PRS4_DROME	49 kDa	6	7	6	8	6	9			1.21053	1.21053	6.33333	7.66667	0.471405	1.24722	0.471405	1.24722	0.2302	Not Significant	0.0744323	0.162681
Pyrroline-5-carboxylate reductase (Fragment) OS=Drosophila melanogaster GN=P5cr PE=2 SV=1	tr|Q6NP47|Q6NP47_DROME	36 kDa	6	5	7	3	5	6			0.777778	0.777778	6	4.66667	0.816497	1.24722	0.816497	1.24722	0.274577	Not Significant	0.136083	0.267261
AT20029p OS=Drosophila melanogaster GN=S-Lap7 PE=2 SV=1	tr|Q500X4|Q500X4_DROME	57 kDa	5	4	2	7	11	8			2.36364	2.36364	3.66667	8.66667	1.24722	1.69967	1.24722	1.69967	0.0284602	Significant	0.340151	0.196116
40S ribosomal protein S26 OS=Drosophila melanogaster GN=RpS26 PE=1 SV=1	sp|P13008|RS26_DROME (+1)	13 kDa	6	4	4	4	4	5			0.928571	0.928571	4.66667	4.33333	0.942809	0.471405	0.942809	0.471405	0.677869	Not Significant	0.202031	0.108786
Drab5 OS=Drosophila melanogaster GN=Rab5 PE=2 SV=1	tr|Q9V3I2|Q9V3I2_DROME	24 kDa	7	5	3	8	7	8			1.53333	1.53333	5	7.66667	1.63299	0.471405	1.63299	0.471405	0.0907332	Not Significant	0.326599	0.0614875
60S ribosomal protein L11 OS=Drosophila melanogaster GN=RpL11 PE=1 SV=2	sp|P46222|RL11_DROME	21 kDa	7	4	7	7	8	5			1.11111	1.11111	6	6.66667	1.41421	1.24722	1.41421	1.24722	0.64333	Not Significant	0.235702	0.187083
CG4769, isoform A OS=Drosophila melanogaster GN=CG4769 PE=2 SV=1	tr|Q9VRL0|Q9VRL0_DROME	34 kDa	0	2	3	4	3	6			2.6	2.6	1.66667	4.33333	1.24722	1.24722	1.24722	1.24722	0.0993007	Not Significant	0.748331	0.28782
60S ribosomal protein L8 OS=Drosophila melanogaster GN=RpL8 PE=1 SV=1	sp|Q9V3G1|RL8_DROME	28 kDa	8	0	2	1	4	2			0.7	0.7	3.33333	2.33333	3.39935	1.24722	3.39935	1.24722	0.716026	Not Significant	1.0198	0.534522
Chorion protein S19 OS=Drosophila melanogaster GN=Cp19 PE=2 SV=1	sp|P07186|CH19_DROME	19 kDa	5	8	6	1	1	0			0.105263	0.105263	6.33333	0.666667	1.24722	0.471405	1.24722	0.471405	0.00385795	Significant	0.196929	0.707107
Dihydropyrimidine dehydrogenase OS=Drosophila melanogaster GN=su(r) PE=2 SV=2	tr|Q9W374|Q9W374_DROME	111 kDa	8	6	9	1	0	0			0.0434783	0.0434783	7.66667	0.333333	1.24722	0.471405	1.24722	0.471405	0.00147312	Significant	0.162681	1.41421
GM01181p OS=Drosophila melanogaster GN=UK114 PE=2 SV=1	tr|Q9V3W0|Q9V3W0_DROME	15 kDa	4	5	3	6	8	6			1.66667	1.66667	4	6.66667	0.816497	0.942809	0.816497	0.942809	0.0390205	Significant	0.204124	0.141421
Cytochrome c oxidase subunit 2 OS=Drosophila melanogaster GN=mt:CoII PE=3 SV=1	sp|P00408|COX2_DROME (+3)	26 kDa	2	3	5	4	5	8			1.7	1.7	3.33333	5.66667	1.24722	1.69967	1.24722	1.69967	0.192579	Not Significant	0.374166	0.299942
LD44970p OS=Drosophila melanogaster GN=Sucb PE=2 SV=1	tr|Q9V470|Q9V470_DROME	45 kDa	3	3	2	6	4	6			2	2	2.66667	5.33333	0.471405	0.942809	0.471405	0.942809	0.0232152	Significant	0.176777	0.176777
GH04183p OS=Drosophila melanogaster PE=2 SV=1	tr|Q8MZI5|Q8MZI5_DROME	26 kDa	5	3	3	5	3	3			1	1	3.66667	3.66667	0.942809	0.942809	0.942809	0.942809	1	Not Significant	0.25713	0.25713
Opsin Rh1 OS=Drosophila melanogaster GN=ninaE PE=1 SV=1	sp|P06002|OPS1_DROME	41 kDa	7	2	5	4	7	7			1.28571	1.28571	4.66667	6	2.0548	1.41421	2.0548	1.41421	0.491767	Not Significant	0.440315	0.235702
Isoform B of Putative ATP synthase subunit f, mitochondrial OS=Drosophila melanogaster GN=CG4692	sp|Q9W141-2|ATPK_DROME (+1)	15 kDa	4	5	3	4	6	5			1.25	1.25	4	5	0.816497	0.816497	0.816497	0.816497	0.287864	Not Significant	0.204124	0.163299
40S ribosomal protein S24 OS=Drosophila melanogaster GN=RpS24 PE=1 SV=1	tr|Q9W229|Q9W229_DROME	15 kDa	4	2	4	6	6	7			1.9	1.9	3.33333	6.33333	0.942809	0.471405	0.942809	0.471405	0.0157998	Significant	0.282843	0.0744323
Exostosin-3 OS=Drosophila melanogaster GN=botv PE=1 SV=1	sp|Q9XZ08|EXT3_DROME	111 kDa	3	3	2	1	1	4			0.75	0.75	2.66667	2	0.471405	1.41421	0.471405	1.41421	0.561438	Not Significant	0.176777	0.707107
Lethal (2) 44DEa, isoform D OS=Drosophila melanogaster GN=Acsl PE=4 SV=1	tr|A1Z7H2|A1Z7H2_DROME (+3)	81 kDa	11	7	10	0	1	1			0.0714286	0.0714286	9.33333	0.666667	1.69967	0.471405	1.69967	0.471405	0.00225326	Significant	0.182108	0.707107
CG15096, isoform B OS=Drosophila melanogaster GN=CG15096 PE=2 SV=1	tr|Q7JRA7|Q7JRA7_DROME	52 kDa	7	5	5	3	4	5			0.705882	0.705882	5.66667	4	0.942809	0.816497	0.942809	0.816497	0.131778	Not Significant	0.166378	0.204124
CG8888 OS=Drosophila melanogaster GN=CG8888 PE=2 SV=1	tr|Q7K3N4|Q7K3N4_DROME	43 kDa	6	6	6	6	4	6			0.888889	0.888889	6	5.33333	0	0.942809	Significant	0.942809	0	Significant	0	0.176777
Ejaculatory bulb-specific protein 1 OS=Drosophila melanogaster GN=Peb PE=1 SV=1	sp|Q9U6L5|PEB1_DROME	38 kDa	6	9	9	6	4	4			0.583333	0.583333	8	4.66667	1.41421	0.942809	1.41421	0.942809	0.0501509	Not Significant	0.176777	0.202031
CG8031 OS=Drosophila melanogaster GN=CG8031 PE=2 SV=1	tr|Q9VG04|Q9VG04_DROME	33 kDa	8	5	3	3	4	4			0.6875	0.6875	5.33333	3.66667	2.0548	0.471405	2.0548	0.471405	0.326164	Not Significant	0.385276	0.128565
Larval serum protein 2 OS=Drosophila melanogaster GN=Lsp2 PE=1 SV=2	sp|Q24388|LSP2_DROME	83 kDa	5	6	3	1	2	3			0.428571	0.428571	4.66667	2	1.24722	0.816497	1.24722	0.816497	0.0646769	Not Significant	0.267261	0.408248
Transporter OS=Drosophila melanogaster GN=CG1732 PE=2 SV=1	tr|Q6NND1|Q6NND1_DROME (+2)	72 kDa	6	3	2	4	2	1			0.636364	0.636364	3.66667	2.33333	1.69967	1.24722	1.69967	1.24722	0.421648	Not Significant	0.463547	0.534522
CG8547, isoform C OS=Drosophila melanogaster GN=CG8547 PE=4 SV=2	tr|Q0E980|Q0E980_DROME	68 kDa	4	3	4	1	2	1			0.363636	0.363636	3.66667	1.33333	0.471405	0.471405	0.471405	0.471405	0.0077626	Significant	0.128565	0.353553
Cuticular protein 92F OS=Drosophila melanogaster GN=Cpr92F PE=2 SV=1	tr|Q9VDJ8|Q9VDJ8_DROME	40 kDa	3	1	6	1	3	2			0.6	0.6	3.33333	2	2.0548	0.816497	2.0548	0.816497	0.441823	Not Significant	0.616441	0.408248
CG13745 OS=Drosophila melanogaster GN=FANCI PE=4 SV=2	tr|A1Z7L1|A1Z7L1_DROME	170 kDa	2	0	0	0	0	1			0.5	0.5	0.666667	0.333333	0.942809	0.471405	0.942809	0.471405	0.677869	Not Significant	1.41421	1.41421
AT08049p OS=Drosophila melanogaster GN=CG1440-RC PE=2 SV=1	tr|A8JV22|A8JV22_DROME (+1)	58 kDa	4	6	4	2	0	3			0.357143	0.357143	4.66667	1.66667	0.942809	1.24722	0.942809	1.24722	0.0533383	Not Significant	0.202031	0.748331
Bicoid mRNA stability factor OS=Drosophila melanogaster GN=bsf PE=2 SV=1	tr|Q95NR4|Q95NR4_DROME (+1)	157 kDa	8	7	4	0	0	0			0	0	6.33333	0	1.69967	0	1.69967	Significant	0	Significant	0.268369	0
SD07655p OS=Drosophila melanogaster GN=MRP PE=2 SV=1	tr|Q8T9C5|Q8T9C5_DROME	173 kDa	3	0	0	3	7	14			8	8	1	8	1.41421	4.54606	1.41421	4.54606	0.106106	Not Significant	1.41421	0.568258
CG8258 OS=Drosophila melanogaster GN=CG8258 PE=2 SV=1	tr|Q7K3J0|Q7K3J0_DROME	59 kDa	3	4	7	4	4	5			0.928571	0.928571	4.66667	4.33333	1.69967	0.471405	1.69967	0.471405	0.802482	Not Significant	0.364216	0.108786
CG3603-PA OS=Drosophila melanogaster GN=CG3603 PE=3 SV=1	tr|C0MM13|C0MM13_DROME (+1)	26 kDa	6	7	9	4	3	2			0.409091	0.409091	7.33333	3	1.24722	0.816497	1.24722	0.816497	0.0147206	Significant	0.170075	0.272166
CG14407 OS=Drosophila melanogaster GN=CG14407 PE=2 SV=1	tr|Q8SXQ5|Q8SXQ5_DROME	18 kDa	4	3	7	6	5	7			1.28571	1.28571	4.66667	6	1.69967	0.816497	1.69967	0.816497	0.373901	Not Significant	0.364216	0.136083
GH13725p OS=Drosophila melanogaster GN=Tcp-1zeta PE=2 SV=1	tr|Q9VXQ5|Q9VXQ5_DROME	58 kDa	7	6	5	1	1	2			0.222222	0.222222	6	1.33333	0.816497	0.471405	0.816497	0.471405	0.00219213	Significant	0.136083	0.353553
CG3270 OS=Drosophila melanogaster GN=CG3270-RA PE=2 SV=1	tr|A1Z6N5|A1Z6N5_DROME (+1)	48 kDa	9	6	8	1	0	1			0.0869565	0.0869565	7.66667	0.666667	1.24722	0.471405	1.24722	0.471405	0.00175661	Significant	0.162681	0.707107
CG14207, isoform A OS=Drosophila melanogaster GN=HspB8 PE=2 SV=1	tr|Q9VWG1|Q9VWG1_DROME	21 kDa	4	5	4	6	6	7			1.46154	1.46154	4.33333	6.33333	0.471405	0.471405	0.471405	0.471405	0.0132356	Significant	0.108786	0.0744323
FI20527p1 (Fragment) OS=Drosophila melanogaster GN=CG33303-RA PE=2 SV=1	tr|R9S0M5|R9S0M5_DROME	52 kDa	2	2	4	6	5	5			2	2	2.66667	5.33333	0.942809	0.471405	0.942809	0.471405	0.0232152	Significant	0.353553	0.0883883
CG7033 OS=Drosophila melanogaster GN=CG7033 PE=2 SV=2	tr|Q9W392|Q9W392_DROME	58 kDa	6	5	8	2	5	4			0.578947	0.578947	6.33333	3.66667	1.24722	1.24722	1.24722	1.24722	0.0993007	Not Significant	0.196929	0.340151
60S ribosomal protein L24 OS=Drosophila melanogaster GN=RpL24 PE=1 SV=1	sp|Q9VJY6|RL24_DROME	18 kDa	5	4	2	5	5	5			1.36364	1.36364	3.66667	5	1.24722	0	1.24722	Significant	0	Significant	0.340151	0
60S ribosomal protein L17 OS=Drosophila melanogaster GN=RpL17 PE=1 SV=1	sp|Q9W3W8|RL17_DROME	22 kDa	6	6	6	7	5	2			0.777778	0.777778	6	4.66667	0	2.0548	Significant	2.0548	0	Significant	0	0.440315
Troponin C, isoform 1 OS=Drosophila melanogaster GN=TpnC41C PE=2 SV=2	sp|P47947|TNNC1_DROME	17 kDa	3	4	5	7	9	6			1.83333	1.83333	4	7.33333	0.816497	1.24722	0.816497	1.24722	0.0341094	Significant	0.204124	0.170075
Rbp1-like, isoform B OS=Drosophila melanogaster GN=Rbp1-like PE=4 SV=1	tr|M9MS48|M9MS48_DROME (+1)	26 kDa	3	4	1	6	3	2			1.375	1.375	2.66667	3.66667	1.24722	1.69967	1.24722	1.69967	0.53908	Not Significant	0.467707	0.463547
Profilin OS=Drosophila melanogaster GN=chic PE=1 SV=1	sp|P25843|PROF_DROME (+1)	14 kDa	5	4	4	4	3	6			1	1	4.33333	4.33333	0.471405	1.24722	0.471405	1.24722	1	Not Significant	0.108786	0.28782
CG9914 OS=Drosophila melanogaster GN=CG9914 PE=2 SV=2	tr|Q9VXI1|Q9VXI1_DROME	35 kDa	8	6	6	1	4	7			0.6	0.6	6.66667	4	0.942809	2.44949	0.942809	2.44949	0.224122	Not Significant	0.141421	0.612372
Cytochrome c oxidase subunit 5A, mitochondrial OS=Drosophila melanogaster GN=CoVa PE=1 SV=2	sp|Q94514|COX5A_DROME	17 kDa	3	2	3	3	3	8			1.75	1.75	2.66667	4.66667	0.471405	2.35702	0.471405	2.35702	0.304559	Not Significant	0.176777	0.505076
LP13860p OS=Drosophila melanogaster GN=CG30410 PE=2 SV=1	tr|A9UNB7|A9UNB7_DROME	31 kDa	11	3	8	1	1	2			0.181818	0.181818	7.33333	1.33333	3.29983	0.471405	3.29983	0.471405	0.0636027	Not Significant	0.449977	0.353553
DJ-1 beta OS=Drosophila melanogaster GN=dj-1beta PE=1 SV=2	tr|Q9VA37|Q9VA37_DROME	21 kDa	9	4	6	3	2	4			0.473684	0.473684	6.33333	3	2.0548	0.816497	2.0548	0.816497	0.099982	Not Significant	0.324443	0.272166
ER membrane protein complex subunit 8/9 homolog OS=Drosophila melanogaster GN=CG3501 PE=1 SV=1	sp|Q9W1Y1|EMC89_DROME (+1)	23 kDa	9	8	9	1	2	1			0.153846	0.153846	8.66667	1.33333	0.471405	0.471405	0.471405	0.471405	9.96897e-05	Significant	0.0543928	0.353553
LP06867p1 OS=Drosophila melanogaster GN=CG10373-RA PE=2 SV=1	tr|G4LU22|G4LU22_DROME (+1)	23 kDa	1	0	1	6	8	9			11.5	11.5	0.666667	7.66667	0.471405	1.24722	0.471405	1.24722	0.00175661	Significant	0.707107	0.162681
RE12154p OS=Drosophila melanogaster GN=CG8665 PE=2 SV=1	tr|Q6NNU7|Q6NNU7_DROME	100 kDa	8	4	6	0	0	1			0.0555556	0.0555556	6	0.333333	1.63299	0.471405	1.63299	0.471405	0.00920589	Significant	0.272166	1.41421
Nup358 OS=Drosophila melanogaster GN=Nup358 PE=4 SV=2	tr|Q9VBU7|Q9VBU7_DROME	296 kDa	8	3	5	0	0	0			0	0	5.33333	0	2.0548	0	2.0548	Significant	0	Significant	0.385276	0
Protein NipSnap OS=Drosophila melanogaster GN=Nipsnap PE=2 SV=2	sp|Q9VXK0|NIPSN_DROME	32 kDa	6	2	6	2	5	4			0.785714	0.785714	4.66667	3.66667	1.88562	1.24722	1.88562	1.24722	0.565533	Not Significant	0.404061	0.340151
LD46083p OS=Drosophila melanogaster GN=l(1)G0255 PE=2 SV=1	tr|Q8SXM1|Q8SXM1_DROME (+1)	54 kDa	4	5	5	3	2	4			0.642857	0.642857	4.66667	3	0.471405	0.816497	0.471405	0.816497	0.0667665	Not Significant	0.101015	0.272166
Importin subunit alpha OS=Drosophila melanogaster GN=Kap-alpha3 PE=2 SV=1	tr|Q9UB78|Q9UB78_DROME	57 kDa	5	3	3	2	3	4			0.818182	0.818182	3.66667	3	0.942809	0.816497	0.942809	0.816497	0.491767	Not Significant	0.25713	0.272166
Cytochrome c oxidase subunit IV, isoform A OS=Drosophila melanogaster GN=CoIV PE=2 SV=1	tr|Q9VIQ8|Q9VIQ8_DROME	21 kDa	4	2	3	4	8	6			2	2	3	6	0.816497	1.63299	0.816497	1.63299	0.0808001	Not Significant	0.272166	0.272166
AT16346p OS=Drosophila melanogaster GN=CG6888 PE=2 SV=1	tr|Q9VUM4|Q9VUM4_DROME	22 kDa	8	1	6	1	4	3			0.533333	0.533333	5	2.66667	2.94392	1.24722	2.94392	1.24722	0.360342	Not Significant	0.588784	0.467707
Phosrestin-1 OS=Drosophila melanogaster GN=Arr2 PE=1 SV=2	sp|P19107|ARRB_DROME (+1)	45 kDa	4	2	5	2	3	1			0.545455	0.545455	3.66667	2	1.24722	0.816497	1.24722	0.816497	0.189004	Not Significant	0.340151	0.408248
MIP15217p OS=Drosophila melanogaster GN=mfas-RJ PE=2 SV=1	tr|D3DMM4|D3DMM4_DROME (+10)	88 kDa	6	1	3	1	2	2			0.5	0.5	3.33333	1.66667	2.0548	0.471405	2.0548	0.471405	0.326164	Not Significant	0.616441	0.282843
CG7214 OS=Drosophila melanogaster GN=CG7214 PE=2 SV=1	tr|Q9VLY1|Q9VLY1_DROME	14 kDa	5	4	1	6	5	0			1.1	1.1	3.33333	3.66667	1.69967	2.62467	1.69967	2.62467	0.887465	Not Significant	0.509902	0.715819
Isoform 2 of Calcium-binding mitochondrial carrier protein Aralar1 OS=Drosophila melanogaster GN=aralar1	sp|Q9VA73-2|CMC_DROME	75 kDa	9	8	9	0	0	1			0.0384615	0.0384615	8.66667	0.333333	0.471405	0.471405	0.471405	0.471405	6.0151e-05	Significant	0.0543928	1.41421
Vesicle-fusing ATPase 1 OS=Drosophila melanogaster GN=comt PE=2 SV=1	sp|P46461|NSF1_DROME (+1)	83 kDa	9	7	6	0	0	0			0	0	7.33333	0	1.24722	0	1.24722	Significant	0	Significant	0.170075	0
V-type proton ATPase catalytic subunit A isoform 1 OS=Drosophila melanogaster GN=Vha68-1 PE=2 SV=2	sp|P48602|VATA1_DROME (+1)	68 kDa	35	24	30	0	0	11			0.123596	0.123596	29.6667	3.66667	4.49691	5.18545	4.49691	5.18545	0.00585784	Significant	0.151581	1.41421
Inositol-3-phosphate synthase OS=Drosophila melanogaster GN=Inos PE=1 SV=1	sp|O97477|INO1_DROME	62 kDa	8	7	13	0	0	0			0	0	9.33333	0	2.62467	0	2.62467	Significant	0	Significant	0.281215	0
CG11089 OS=Drosophila melanogaster GN=CG11089 PE=2 SV=1	tr|Q9VC18|Q9VC18_DROME	63 kDa	8	2	2	2	5	4			0.916667	0.916667	4	3.66667	2.82843	1.24722	2.82843	1.24722	0.886177	Not Significant	0.707107	0.340151
Odorant-binding protein 99c OS=Drosophila melanogaster GN=Obp99c PE=4 SV=1	tr|A9QJU7|A9QJU7_DROME (+1)	17 kDa	2	4	8	2	2	7			0.785714	0.785714	4.66667	3.66667	2.49444	2.35702	2.49444	2.35702	0.701406	Not Significant	0.534522	0.642824
Protein Kr-h2 OS=Drosophila melanogaster GN=Kr-h2 PE=1 SV=1	sp|Q9V447|KRH2_DROME (+1)	31 kDa	8	6	6	3	5	5			0.65	0.65	6.66667	4.33333	0.942809	0.942809	0.942809	0.942809	0.0685871	Not Significant	0.141421	0.217571
GH11341p OS=Drosophila melanogaster GN=Rpn5 PE=2 SV=1	tr|Q9V3Z4|Q9V3Z4_DROME	58 kDa	3	2	4	1	2	1			0.444444	0.444444	3	1.33333	0.816497	0.471405	0.816497	0.471405	0.0667665	Not Significant	0.272166	0.353553
Protein translation factor SUI1 homolog OS=Drosophila melanogaster GN=CG17737 PE=1 SV=1	sp|Q9VZS3|SUI1_DROME	12 kDa	3	6	6	5	1	4			0.666667	0.666667	5	3.33333	1.41421	1.69967	1.41421	1.69967	0.34649	Not Significant	0.282843	0.509902
Adult cuticle protein 1 OS=Drosophila melanogaster GN=Acp1 PE=2 SV=1	sp|Q26416|CUA1_DROME	13 kDa	4	4	5	3	4	3			0.769231	0.769231	4.33333	3.33333	0.471405	0.471405	0.471405	0.471405	0.101192	Not Significant	0.108786	0.141421
CG5554 OS=Drosophila melanogaster GN=CG5554 PE=2 SV=1	tr|Q9W1I7|Q9W1I7_DROME	36 kDa	1	0	0	9	7	8			24	24	0.333333	8	0.471405	0.816497	0.471405	0.816497	0.000326421	Significant	1.41421	0.102062
26S proteasome regulatory complex subunit p39A OS=Drosophila melanogaster GN=Rpn9 PE=1 SV=1	tr|Q7KMP8|Q7KMP8_DROME	44 kDa	6	3	5	4	4	4			0.857143	0.857143	4.66667	4	1.24722	0	1.24722	Significant	0	Significant	0.267261	0
14-3-3 protein zeta OS=Drosophila melanogaster GN=14-3-3zeta PE=1 SV=1	sp|P29310|1433Z_DROME	28 kDa	9	9	9	7	11	11			1.07407	1.07407	9	9.66667	0	1.88562	Significant	1.88562	0	Significant	0	0.195064
40S ribosomal protein S25 OS=Drosophila melanogaster GN=RpS25 PE=1 SV=3	sp|P48588|RS25_DROME	13 kDa	2	2	4	5	3	1			1.125	1.125	2.66667	3	0.942809	1.63299	0.942809	1.63299	0.814902	Not Significant	0.353553	0.544331
Isoform B of Guanine nucleotide-binding protein G(o) subunit alpha 47A OS=Drosophila melanogaster GN=G-oalpha47A	sp|P16378-2|GNAO_DROME	41 kDa	7	6	5	3	2	2			0.388889	0.388889	6	2.33333	0.816497	0.471405	0.816497	0.471405	0.00532813	Significant	0.136083	0.202031
Isoform 34 of Tropomyosin-1, isoforms 33/34 OS=Drosophila melanogaster GN=Tm1	sp|P49455-2|TPM4_DROME (+1)	53 kDa	69	68	64	83	96	90			1.33831	1.33831	67	89.6667	2.16025	5.31246	2.16025	5.31246	0.00502596	Significant	0.0322425	0.0592468
Sallimus, isoform Q OS=Drosophila melanogaster GN=sls PE=4 SV=1	tr|M9PDZ6|M9PDZ6_DROME (+1)	2100 kDa	92	25	10	58	106	75			1.88189	1.88189	42.3333	79.6667	35.6495	19.8718	35.6495	19.8718	0.265445	Not Significant	0.842115	0.249437
AT16988p (Fragment) OS=Drosophila melanogaster PE=2 SV=1	tr|Q6AWE4|Q6AWE4_DROME	84 kDa	2	2	1	6	5	8			3.8	3.8	1.66667	6.33333	0.471405	1.24722	0.471405	1.24722	0.0077626	Significant	0.282843	0.196929
CG7777, isoform A OS=Drosophila melanogaster GN=CG7777 PE=3 SV=1	tr|A1Z8L8|A1Z8L8_DROME (+3)	28 kDa	5	1	2	5	8	3			2	2	2.66667	5.33333	1.69967	2.0548	1.69967	2.0548	0.2302	Not Significant	0.637377	0.385276
AP-2 complex subunit alpha OS=Drosophila melanogaster GN=AP-2alpha PE=1 SV=1	sp|P91926|AP2A_DROME	106 kDa	7	6	4	2	0	1			0.176471	0.176471	5.66667	1	1.24722	0.816497	1.24722	0.816497	0.0114469	Significant	0.220097	0.816497
CG42323, isoform C OS=Drosophila melanogaster GN=CG42323-RC PE=2 SV=1	tr|B7Z100|B7Z100_DROME (+1)	15 kDa	0	2	3	5	5	9			3.8	3.8	1.66667	6.33333	1.24722	1.88562	1.24722	1.88562	0.043278	Significant	0.748331	0.297729
Probable phosphoserine aminotransferase OS=Drosophila melanogaster GN=CG11899 PE=2 SV=1	sp|Q9VAN0|SERC_DROME	40 kDa	9	5	12	0	0	2			0.0769231	0.0769231	8.66667	0.666667	2.86744	0.942809	2.86744	0.942809	0.0199788	Significant	0.330859	1.41421
FI02859p (Fragment) OS=Drosophila melanogaster GN=CG12338-RA PE=2 SV=1	tr|B5RIJ4|B5RIJ4_DROME (+1)	40 kDa	8	7	8	0	0	1			0.0434783	0.0434783	7.66667	0.333333	0.471405	0.471405	0.471405	0.471405	9.96897e-05	Significant	0.0614875	1.41421
MIP01420p OS=Drosophila melanogaster GN=yellow-g-RA PE=2 SV=1	tr|D0IQ95|D0IQ95_DROME (+1)	43 kDa	9	7	8	0	0	1			0.0416667	0.0416667	8	0.333333	0.816497	0.471405	0.816497	0.471405	0.000326421	Significant	0.102062	1.41421
V(2)k05816, isoform B OS=Drosophila melanogaster GN=v(2)k05816 PE=4 SV=1	tr|M9PB21|M9PB21_DROME (+1)	266 kDa	10	4	10	6	0	0			0.25	0.25	8	2	2.82843	2.82843	2.82843	2.82843	0.101192	Not Significant	0.353553	1.41421
60S ribosomal protein L36 OS=Drosophila melanogaster GN=RpL36 PE=1 SV=1	sp|P49630|RL36_DROME	14 kDa	6	4	4	6	3	5			1	1	4.66667	4.66667	0.942809	1.24722	0.942809	1.24722	1	Not Significant	0.202031	0.267261
RH08687p OS=Drosophila melanogaster GN=retinin PE=2 SV=1	tr|Q8SYA5|Q8SYA5_DROME (+2)	20 kDa	4	4	5	4	4	5			1	1	4.33333	4.33333	0.471405	0.471405	0.471405	0.471405	1	Not Significant	0.108786	0.108786
AT24389p OS=Drosophila melanogaster GN=CG11739 PE=2 SV=1	tr|Q9VN13|Q9VN13_DROME	36 kDa	8	3	6	2	3	3			0.470588	0.470588	5.66667	2.66667	2.0548	0.471405	2.0548	0.471405	0.114477	Not Significant	0.362613	0.176777
ADP-ribosylation factor 1 OS=Drosophila melanogaster GN=Arf79F PE=2 SV=2	sp|P61209|ARF1_DROME (+1)	21 kDa	6	5	8	9	9	8			1.36842	1.36842	6.33333	8.66667	1.24722	0.471405	1.24722	0.471405	0.0685871	Not Significant	0.196929	0.0543928
Myosin heavy chain, isoform R OS=Drosophila melanogaster GN=Mhc PE=4 SV=1	tr|M9NF46|M9NF46_DROME	224 kDa	1029	869	838	1258	1427	1167			1.40789	1.40789	912	1284	83.6939	107.725	83.6939	107.725	0.0182016	Significant	0.0917696	0.0838979
F-actin-capping protein subunit beta OS=Drosophila melanogaster GN=cpb PE=2 SV=1	sp|P48603|CAPZB_DROME (+1)	31 kDa	4	4	1	5	5	5			1.66667	1.66667	3	5	1.41421	0	1.41421	Significant	0	Significant	0.471405	0
CG17337 OS=Drosophila melanogaster GN=CG17337 PE=2 SV=1	tr|Q8MT58|Q8MT58_DROME	53 kDa	6	4	6	0	0	3			0.1875	0.1875	5.33333	1	0.942809	1.41421	0.942809	1.41421	0.022646	Significant	0.176777	1.41421
BcDNA.GH12558 OS=Drosophila melanogaster GN=Mtpalpha PE=2 SV=1	tr|Q9V397|Q9V397_DROME	84 kDa	9	5	5	1	0	0			0.0526316	0.0526316	6.33333	0.333333	1.88562	0.471405	1.88562	0.471405	0.012009	Significant	0.297729	1.41421
Low molecular weight phosphotyrosine protein phosphatase 1 OS=Drosophila melanogaster GN=primo-1 PE=2 SV=1	sp|P82890|PPAC1_DROME (+1)	18 kDa	4	5	6	4	2	3			0.6	0.6	5	3	0.816497	0.816497	0.816497	0.816497	0.070484	Not Significant	0.163299	0.272166
CG6287 OS=Drosophila melanogaster GN=CG6287 PE=2 SV=1	tr|Q9VKI8|Q9VKI8_DROME	35 kDa	7	4	7	2	2	6			0.555556	0.555556	6	3.33333	1.41421	1.88562	1.41421	1.88562	0.184849	Not Significant	0.235702	0.565685
RH05486p (Fragment) OS=Drosophila melanogaster GN=CG3699 PE=2 SV=1	tr|Q5BII6|Q5BII6_DROME (+1)	27 kDa	4	2	4	4	4	3			1.1	1.1	3.33333	3.66667	0.942809	0.471405	0.942809	0.471405	0.677869	Not Significant	0.282843	0.128565
Phosphoglycerate mutase (Fragment) OS=Drosophila melanogaster GN=Pglym78 PE=3 SV=1	tr|A5XD87|A5XD87_DROME (+2)	29 kDa	4	4	4	2	3	5			0.833333	0.833333	4	3.33333	0	1.24722	Significant	1.24722	0	Significant	0	0.374166
Isoform 5 of Troponin T, skeletal muscle OS=Drosophila melanogaster GN=up	sp|P19351-5|TNNT_DROME	47 kDa	34	47	44	53	62	54			1.352	1.352	41.6667	56.3333	5.55778	4.02768	5.55778	4.02768	0.0390889	Significant	0.133387	0.0714973
Microsomal glutathione S-transferase-like protein OS=Drosophila melanogaster GN=Mgstl PE=2 SV=1	tr|O97471|O97471_DROME (+1)	17 kDa	2	2	4	1	3	5			1.125	1.125	2.66667	3	0.942809	1.63299	0.942809	1.63299	0.814902	Not Significant	0.353553	0.544331
FI01544p OS=Drosophila melanogaster GN=Rab1 PE=2 SV=1	tr|O18332|O18332_DROME	23 kDa	4	3	5	3	5	4			1	1	4	4	0.816497	0.816497	0.816497	0.816497	1	Not Significant	0.204124	0.204124
CG13091, isoform A OS=Drosophila melanogaster GN=CG13091 PE=2 SV=2	tr|Q9VLJ7|Q9VLJ7_DROME	59 kDa	3	3	3	4	1	4			1	1	3	3	0	1.41421	Significant	1.41421	0	Significant	0	0.471405
Serine hydroxymethyltransferase OS=Drosophila melanogaster GN=CG3011 PE=3 SV=1	tr|B7Z0X1|B7Z0X1_DROME (+1)	51 kDa	1	1	2	2	2	6			2.5	2.5	1.33333	3.33333	0.471405	1.88562	0.471405	1.88562	0.219307	Not Significant	0.353553	0.565685
Eukaryotic translation initiation factor 3 subunit B OS=Drosophila melanogaster GN=eIF3-S9 PE=1 SV=1	sp|Q0E940|EIF3B_DROME (+1)	80 kDa	3	1	3	1	3	1			0.714286	0.714286	2.33333	1.66667	0.942809	0.942809	0.942809	0.942809	0.518519	Not Significant	0.404061	0.565685
General odorant-binding protein 99b OS=Drosophila melanogaster GN=Obp99b PE=2 SV=1	sp|Q9VAI6|OB99B_DROME (+2)	17 kDa	2	2	3	2	3	8			1.85714	1.85714	2.33333	4.33333	0.471405	2.62467	0.471405	2.62467	0.348641	Not Significant	0.202031	0.605693
F-actin-capping protein subunit alpha OS=Drosophila melanogaster GN=cpa PE=2 SV=1	sp|Q9W2N0|CAPZA_DROME	33 kDa	4	1	1	3	7	6			2.66667	2.66667	2	5.33333	1.41421	1.69967	1.41421	1.69967	0.099982	Not Significant	0.707107	0.318689
Protein lethal(2)essential for life OS=Drosophila melanogaster GN=l(2)efl PE=1 SV=1	sp|P82147|L2EFL_DROME	21 kDa	4	2	3	3	4	3			1.11111	1.11111	3	3.33333	0.816497	0.471405	0.816497	0.471405	0.64333	Not Significant	0.272166	0.141421
LP21747p OS=Drosophila melanogaster GN=GCR(ich) PE=2 SV=1	tr|Q0IGW9|Q0IGW9_DROME (+1)	27 kDa	2	2	1	4	3	1			1.6	1.6	1.66667	2.66667	0.471405	1.24722	0.471405	1.24722	0.348641	Not Significant	0.282843	0.467707
Gasp, isoform A OS=Drosophila melanogaster GN=Gasp PE=2 SV=1	tr|Q9VNL0|Q9VNL0_DROME	28 kDa	7	2	6	1	6	2			0.6	0.6	5	3	2.16025	2.16025	2.16025	2.16025	0.40694	Not Significant	0.432049	0.720082
Coatomer subunit beta OS=Drosophila melanogaster GN=betaCop PE=2 SV=2	sp|P45437|COPB_DROME	107 kDa	4	3	2	3	1	2			0.666667	0.666667	3	2	0.816497	0.816497	0.816497	0.816497	0.287864	Not Significant	0.272166	0.408248
Ubiquitin carboxyl-terminal hydrolase OS=Drosophila melanogaster GN=Uch PE=2 SV=2	sp|P35122|UCHL_DROME (+1)	26 kDa	4	5	8	1	1	0			0.117647	0.117647	5.66667	0.666667	1.69967	0.471405	1.69967	0.471405	0.016011	Significant	0.299942	0.707107
NADH dehydrogenase [ubiquinone] 1 alpha subcomplex subunit 10, mitochondrial OS=Drosophila melanogaster GN=ND42 PE=2 SV=2	sp|P91929|NDUAA_DROME (+1)	47 kDa	2	3	8	0	3	2			0.384615	0.384615	4.33333	1.66667	2.62467	1.24722	2.62467	1.24722	0.264145	Not Significant	0.605693	0.748331
ATP-dependent (S)-NAD(P)H-hydrate dehydratase OS=Drosophila melanogaster GN=CG10424 PE=2 SV=1	sp|Q9VVW8|NNRD_DROME	32 kDa	4	4	6	0	0	3			0.214286	0.214286	4.66667	1	0.942809	1.41421	0.942809	1.41421	0.0379966	Significant	0.202031	1.41421
Obg-like ATPase 1 OS=Drosophila melanogaster GN=CG1354 PE=1 SV=1	sp|Q8SWU7|OLA1_DROME (+1)	45 kDa	5	5	10	0	0	0			0	0	6.66667	0	2.35702	0	2.35702	Significant	0	Significant	0.353553	0
CG4752 OS=Drosophila melanogaster GN=CG4752-RA PE=2 SV=2	tr|Q9W247|Q9W247_DROME	140 kDa	6	4	6	0	0	0			0	0	5.33333	0	0.942809	0	0.942809	Significant	0	Significant	0.176777	0
GM12291p OS=Drosophila melanogaster GN=Tapdelta PE=2 SV=1	tr|Q7KLX3|Q7KLX3_DROME	18 kDa	5	4	5	6	5	6			1.21429	1.21429	4.66667	5.66667	0.471405	0.471405	0.471405	0.471405	0.101192	Not Significant	0.101015	0.083189
Reticulon-like protein OS=Drosophila melanogaster GN=Rtnl1-RD PE=2 SV=1	tr|C6TP45|C6TP45_DROME (+1)	25 kDa	1	1	3	3	3	2			1.6	1.6	1.66667	2.66667	0.942809	0.471405	0.942809	0.471405	0.250815	Not Significant	0.565685	0.176777
EG:115C2.4 protein OS=Drosophila melanogaster GN=skpA PE=1 SV=1	tr|O77430|O77430_DROME	19 kDa	4	1	7	4	1	4			0.75	0.75	4	3	2.44949	1.41421	2.44949	1.41421	0.64333	Not Significant	0.612372	0.471405
CG10731 OS=Drosophila melanogaster GN=CG10731 PE=4 SV=1	tr|A1ZAA9|A1ZAA9_DROME (+1)	23 kDa	5	1	4	2	0	1			0.3	0.3	3.33333	1	1.69967	0.816497	1.69967	0.816497	0.155016	Not Significant	0.509902	0.816497
26S proteasome regulatory complex subunit p50 OS=Drosophila melanogaster GN=Rpt5 PE=2 SV=1	tr|Q9V3V6|Q9V3V6_DROME	48 kDa	1	2	5	5	2	5			1.5	1.5	2.66667	4	1.69967	1.41421	1.69967	1.41421	0.441823	Not Significant	0.637377	0.353553
EH domain containing protein OS=Drosophila melanogaster GN=Past1 PE=2 SV=1	tr|Q8T6I0|Q8T6I0_DROME (+1)	61 kDa	2	0	7	4	4	3			1.22222	1.22222	3	3.66667	2.94392	0.471405	2.94392	0.471405	0.767644	Not Significant	0.981307	0.128565
Ubiquitin-conjugating enzyme E2-22 kDa OS=Drosophila melanogaster GN=UbcD4 PE=1 SV=2	sp|P52486|UBCD4_DROME	23 kDa	4	5	6	2	2	0			0.266667	0.266667	5	1.33333	0.816497	0.942809	0.816497	0.942809	0.0141726	Significant	0.163299	0.707107
FI07923p OS=Drosophila melanogaster GN=Karybeta3 PE=2 SV=1	tr|Q9VN44|Q9VN44_DROME	124 kDa	4	2	3	0	0	2			0.222222	0.222222	3	0.666667	0.816497	0.942809	0.816497	0.942809	0.0572352	Not Significant	0.272166	1.41421
Pixie, isoform A OS=Drosophila melanogaster GN=pix PE=2 SV=1	tr|Q9VSS1|Q9VSS1_DROME	69 kDa	10	5	5	0	0	0			0	0	6.66667	0	2.35702	0	2.35702	Significant	0	Significant	0.353553	0
SD22917p OS=Drosophila melanogaster GN=opa1-like-RA PE=2 SV=1	tr|E8NH94|E8NH94_DROME	111 kDa	0	1	4	0	0	0			0	0	1.66667	0	1.69967	0	1.69967	Significant	0	Significant	1.0198	0
Copia protein OS=Drosophila melanogaster GN=GIP PE=1 SV=3	sp|P04146|COPIA_DROME	163 kDa	8	6	5	0	0	0			0	0	6.33333	0	1.24722	0	1.24722	Significant	0	Significant	0.196929	0
CG17097, isoform B OS=Drosophila melanogaster GN=CG17097 PE=4 SV=1	tr|E2QCS7|E2QCS7_DROME	121 kDa	0	9	8	0	0	0			0	0	5.66667	0	4.02768	0	4.02768	Significant	0	Significant	0.710767	0
26S proteasome non-ATPase regulatory subunit 6 OS=Drosophila melanogaster GN=Rpn7 PE=2 SV=1	sp|Q9V3G7|PSMD6_DROME	45 kDa	4	3	7	4	4	4			0.857143	0.857143	4.66667	4	1.69967	0	1.69967	Significant	0	Significant	0.364216	0
CG1970, isoform A OS=Drosophila melanogaster GN=CG1970-RA PE=2 SV=2	tr|Q9V4E0|Q9V4E0_DROME	53 kDa	4	2	5	3	4	3			0.909091	0.909091	3.66667	3.33333	1.24722	0.471405	1.24722	0.471405	0.741521	Not Significant	0.340151	0.141421
CG18003, isoform A OS=Drosophila melanogaster GN=CG18003-RC PE=2 SV=1	tr|A1Z8D2|A1Z8D2_DROME (+1)	43 kDa	8	2	6	2	3	3			0.5	0.5	5.33333	2.66667	2.49444	0.471405	2.49444	0.471405	0.211579	Not Significant	0.467707	0.176777
Nucleosome assembly protein NAP-1 OS=Drosophila melanogaster GN=Nap1 PE=1 SV=1	tr|Q24150|Q24150_DROME (+1)	43 kDa	3	2	6	4	3	3			0.909091	0.909091	3.66667	3.33333	1.69967	0.471405	1.69967	0.471405	0.802482	Not Significant	0.463547	0.141421
Sc2 OS=Drosophila melanogaster GN=Sc2 PE=4 SV=1	tr|Q9VZL3|Q9VZL3_DROME	34 kDa	4	1	4	3	3	3			1	1	3	3	1.41421	0	1.41421	Significant	0	Significant	0.471405	0
CG7378, isoform B OS=Drosophila melanogaster GN=CG7378 PE=4 SV=1	tr|A8JUQ2|A8JUQ2_DROME	26 kDa	5	2	3	3	3	3			0.9	0.9	3.33333	3	1.24722	0	1.24722	Significant	0	Significant	0.374166	0
Thioredoxin-like protein TXL OS=Drosophila melanogaster GN=Txl PE=2 SV=1	tr|Q7KMR7|Q7KMR7_DROME (+1)	32 kDa	6	4	3	2	1	2			0.384615	0.384615	4.33333	1.66667	1.24722	0.471405	1.24722	0.471405	0.0474207	Significant	0.28782	0.282843
Probable phenylalanine--tRNA ligase, mitochondrial OS=Drosophila melanogaster GN=Aats-phe PE=2 SV=3	sp|O16129|SYFM_DROME	52 kDa	3	1	6	4	3	5			1.2	1.2	3.33333	4	2.0548	0.816497	2.0548	0.816497	0.691761	Not Significant	0.616441	0.204124
DnaJ-like-2, isoform A OS=Drosophila melanogaster GN=Droj2 PE=2 SV=1	tr|Q9VFV9|Q9VFV9_DROME	45 kDa	1	3	4	5	3	7			1.875	1.875	2.66667	5	1.24722	1.63299	1.24722	1.63299	0.183567	Not Significant	0.467707	0.326599
Serine proteases 1/2 OS=Drosophila melanogaster GN=Jon99Cii PE=2 SV=2	sp|P17205|SER1_DROME (+1)	28 kDa	4	3	5	1	2	1			0.333333	0.333333	4	1.33333	0.816497	0.471405	0.816497	0.471405	0.0161301	Significant	0.204124	0.353553
Hexokinase C OS=Drosophila melanogaster GN=Hex-C PE=2 SV=1	tr|Q7JYW9|Q7JYW9_DROME (+3)	51 kDa	6	1	2	2	0	2			0.444444	0.444444	3	1.33333	2.16025	0.942809	2.16025	0.942809	0.373901	Not Significant	0.720082	0.707107
Collapsin response mediator protein OS=Drosophila melanogaster GN=CRMP PE=2 SV=1	tr|D3YE81|D3YE81_DROME (+1)	64 kDa	6	3	7	2	2	1			0.3125	0.3125	5.33333	1.66667	1.69967	0.471405	1.69967	0.471405	0.0423945	Significant	0.318689	0.282843
ATP synthase-coupling factor 6, mitochondrial OS=Drosophila melanogaster GN=ATPsyn-Cf6 PE=3 SV=1	sp|Q24407|ATP5J_DROME (+1)	12 kDa	2	3	2	4	0	3			1	1	2.33333	2.33333	0.471405	1.69967	0.471405	1.69967	1	Not Significant	0.202031	0.728431
CG12079 OS=Drosophila melanogaster GN=CG12079 PE=2 SV=1	tr|Q9VZU4|Q9VZU4_DROME	30 kDa	6	3	4	0	3	4			0.538462	0.538462	4.33333	2.33333	1.24722	1.69967	1.24722	1.69967	0.250815	Not Significant	0.28782	0.728431
Eukaryotic translation initiation factor 3 subunit A OS=Drosophila melanogaster GN=eIF3-S10 PE=1 SV=1	sp|Q9VN25|EIF3A_DROME	134 kDa	5	3	2	1	0	1			0.2	0.2	3.33333	0.666667	1.24722	0.471405	1.24722	0.471405	0.0474207	Significant	0.374166	0.707107
Methylthioribose-1-phosphate isomerase OS=Drosophila melanogaster GN=CG11334 PE=2 SV=1	sp|Q9V9X4|MTNA_DROME	39 kDa	6	4	7	0	1	3			0.235294	0.235294	5.66667	1.33333	1.24722	1.24722	1.24722	1.24722	0.0254815	Significant	0.220097	0.935414
FI16742p1 (Fragment) OS=Drosophila melanogaster GN=Prx6005-RA PE=2 SV=1	tr|H0RNE1|H0RNE1_DROME (+3)	25 kDa	6	5	5	1	0	0			0.0625	0.0625	5.33333	0.333333	0.471405	0.471405	0.471405	0.471405	0.000447238	Significant	0.0883883	1.41421
NADPH--cytochrome P450 reductase OS=Drosophila melanogaster GN=Cpr PE=2 SV=2	sp|Q27597|NCPR_DROME (+1)	76 kDa	9	1	4	1	0	0			0.0714286	0.0714286	4.66667	0.333333	3.29983	0.471405	3.29983	0.471405	0.139845	Not Significant	0.707107	1.41421
LD31742p OS=Drosophila melanogaster GN=whd PE=2 SV=1	tr|Q7JQH9|Q7JQH9_DROME (+1)	89 kDa	5	4	5	0	1	0			0.0714286	0.0714286	4.66667	0.333333	0.471405	0.471405	0.471405	0.471405	0.000777907	Significant	0.101015	1.41421
CG18522 OS=Drosophila melanogaster GN=CG18522 PE=2 SV=1	tr|Q9VF53|Q9VF53_DROME	139 kDa	6	3	5	0	0	0			0	0	4.66667	0	1.24722	0	1.24722	Significant	0	Significant	0.267261	0
CG16758, isoform B OS=Drosophila melanogaster GN=CG16758 PE=2 SV=1	tr|Q7KV94|Q7KV94_DROME	38 kDa	7	3	6	2	2	3			0.4375	0.4375	5.33333	2.33333	1.69967	0.471405	1.69967	0.471405	0.0739262	Not Significant	0.318689	0.202031
RhoGEF3, isoform M OS=Drosophila melanogaster GN=RhoGEF3 PE=4 SV=1	tr|M9PBG8|M9PBG8_DROME (+1)	384 kDa	0	0	0	1	0	1			0.666667	#DIV/0!	0	0.666667	0	0.471405	Significant	0.471405	0	Significant	0	0.707107
Mitochondrial ribosomal protein S11 OS=Drosophila melanogaster GN=mRpS11 PE=2 SV=1	tr|Q9VEN6|Q9VEN6_DROME	22 kDa	0	0	1	3	7	4			14	14	0.333333	4.66667	0.471405	1.69967	0.471405	1.69967	0.0254815	Significant	1.41421	0.364216
EG:87B1.3 protein OS=Drosophila melanogaster GN=bcn92 PE=4 SV=1	tr|O46096|O46096_DROME (+1)	58 kDa	5	6	4	0	0	1			0.0666667	0.0666667	5	0.333333	0.816497	0.471405	0.816497	0.471405	0.00219213	Significant	0.163299	1.41421
Beta adaptin OS=Drosophila melanogaster GN=AP-1-2beta PE=2 SV=1	tr|Q24253|Q24253_DROME	101 kDa	5	1	3	0	0	0			0	0	3	0	1.63299	0	1.63299	Significant	0	Significant	0.544331	0
Protein clueless OS=Drosophila melanogaster GN=clu PE=1 SV=1	sp|A1ZAB5|CLU_DROME	161 kDa	7	4	2	0	0	1			0.0769231	0.0769231	4.33333	0.333333	2.0548	0.471405	2.0548	0.471405	0.0550406	Not Significant	0.474186	1.41421
Unc-112-related protein OS=Drosophila melanogaster GN=Fit1 PE=1 SV=1	sp|Q9VZI3|UN112_DROME	80 kDa	6	4	5	0	0	0			0	0	5	0	0.816497	0	0.816497	Significant	0	Significant	0.163299	0
Tenectin isoform 1 OS=Drosophila melanogaster PE=2 SV=1	tr|D0UGE6|D0UGE6_DROME (+1)	300 kDa	2	0	0	2	0	0			1	1	0.666667	0.666667	0.942809	0.942809	0.942809	0.942809	1	Not Significant	1.41421	1.41421
40S ribosomal protein S27 OS=Drosophila melanogaster GN=RpS27 PE=1 SV=1	tr|Q9VBU9|Q9VBU9_DROME	9 kDa	2	2	1	4	1	4			1.8	1.8	1.66667	3	0.471405	1.41421	0.471405	1.41421	0.274577	Not Significant	0.282843	0.471405
Icarus OS=Drosophila melanogaster GN=ics PE=2 SV=2	tr|Q9V428|Q9V428_DROME	32 kDa	4	2	2	1	2	1			0.5	0.5	2.66667	1.33333	0.942809	0.471405	0.942809	0.471405	0.148148	Not Significant	0.353553	0.353553
Isoform SGG39 of Protein kinase shaggy OS=Drosophila melanogaster GN=sgg	sp|P18431-3|SGG_DROME (+3)	59 kDa	11	3	2	1	2	1			0.25	0.25	5.33333	1.33333	4.02768	0.471405	4.02768	0.471405	0.235496	Not Significant	0.75519	0.353553
CG6178 OS=Drosophila melanogaster GN=CG6178 PE=2 SV=1	tr|Q9VCC6|Q9VCC6_DROME	60 kDa	1	0	2	3	4	5			4	4	1	4	0.816497	0.816497	0.816497	0.816497	0.0213116	Significant	0.816497	0.204124
CG13026 OS=Drosophila melanogaster GN=CG13026 PE=4 SV=2	tr|Q9VV95|Q9VV95_DROME	13 kDa	3	1	2	3	5	3			1.83333	1.83333	2	3.66667	0.816497	0.942809	0.816497	0.942809	0.131778	Not Significant	0.408248	0.25713
T-complex protein 1 subunit delta OS=Drosophila melanogaster GN=CG5525 PE=2 SV=1	tr|Q9VK69|Q9VK69_DROME	57 kDa	3	1	5	0	2	5			0.777778	0.777778	3	2.33333	1.63299	2.0548	1.63299	2.0548	0.737597	Not Significant	0.544331	0.880631
Pericardine OS=Drosophila melanogaster GN=prc PE=2 SV=1	tr|Q9U617|Q9U617_DROME	165 kDa	9	6	4	1	0	1			0.105263	0.105263	6.33333	0.666667	2.0548	0.471405	2.0548	0.471405	0.0190821	Significant	0.324443	0.707107
CG8778 OS=Drosophila melanogaster GN=CG8778 PE=2 SV=1	tr|A1Z934|A1Z934_DROME	32 kDa	6	3	4	0	1	1			0.153846	0.153846	4.33333	0.666667	1.24722	0.471405	1.24722	0.471405	0.0177043	Significant	0.28782	0.707107
Isoform B of Protein phosphatase PP2A 55 kDa regulatory subunit OS=Drosophila melanogaster GN=tws	sp|P36872-2|2ABA_DROME (+1)	51 kDa	3	4	4	1	0	1			0.181818	0.181818	3.66667	0.666667	0.471405	0.471405	0.471405	0.471405	0.00312559	Significant	0.128565	0.707107
Cytoplasmic FMR1-interacting protein OS=Drosophila melanogaster GN=Sra-1 PE=1 SV=1	sp|Q9VF87|CYFIP_DROME	149 kDa	5	4	1	0	1	1			0.2	0.2	3.33333	0.666667	1.69967	0.471405	1.69967	0.471405	0.0993007	Not Significant	0.509902	0.707107
FK506-binding protein 59 OS=Drosophila melanogaster GN=FKBP59 PE=1 SV=1	sp|Q9VL78|FKB59_DROME	49 kDa	7	2	3	0	0	0			0	0	4	0	2.16025	0	2.16025	Significant	0	Significant	0.540062	0
CG10126, isoform A OS=Drosophila melanogaster GN=CG10126 PE=2 SV=2	tr|Q9VG23|Q9VG23_DROME	24 kDa	8	5	6	0	0	1			0.0526316	0.0526316	6.33333	0.333333	1.24722	0.471405	1.24722	0.471405	0.00312559	Significant	0.196929	1.41421
GMP synthetase OS=Drosophila melanogaster GN=bur PE=2 SV=1	tr|Q8WSN4|Q8WSN4_DROME (+1)	81 kDa	8	7	7	0	0	0			0	0	7.33333	0	0.471405	0	0.471405	Significant	0	Significant	0.0642824	0
Transcription elongation factor S-II OS=Drosophila melanogaster GN=TfIIS PE=2 SV=1	sp|P20232|TFS2_DROME (+1)	34 kDa	1	0	0	0	0	0			0	0	0.333333	0	0.471405	0	0.471405	Significant	0	Significant	1.41421	0
CG4598, isoform A OS=Drosophila melanogaster GN=CG4598 PE=2 SV=2	tr|Q9VL68|Q9VL68_DROME	31 kDa	6	3	6	1	3	3			0.466667	0.466667	5	2.33333	1.41421	0.942809	1.41421	0.942809	0.0907332	Not Significant	0.282843	0.404061
6-pyruvoyl tetrahydrobiopterin synthase OS=Drosophila melanogaster GN=pr PE=1 SV=1	sp|P48611|PTPS_DROME	19 kDa	4	3	3	2	2	3			0.7	0.7	3.33333	2.33333	0.471405	0.471405	0.471405	0.471405	0.101192	Not Significant	0.141421	0.202031
Ras-like protein 3 OS=Drosophila melanogaster GN=R PE=2 SV=2	sp|P08645|RAS3_DROME (+1)	21 kDa	2	1	3	4	4	2			1.66667	1.66667	2	3.33333	0.816497	0.942809	0.816497	0.942809	0.205106	Not Significant	0.408248	0.282843
RE17611p OS=Drosophila melanogaster GN=RpL26 PE=1 SV=1	tr|Q9VVU2|Q9VVU2_DROME	17 kDa	3	1	1	3	2	3			1.6	1.6	1.66667	2.66667	0.942809	0.471405	0.942809	0.471405	0.250815	Not Significant	0.565685	0.176777
40S ribosomal protein S5a OS=Drosophila melanogaster GN=RpS5a PE=1 SV=1	sp|Q24186|RS5A_DROME	25 kDa	5	4	4	2	5	1			0.615385	0.615385	4.33333	2.66667	0.471405	1.69967	0.471405	1.69967	0.252401	Not Significant	0.108786	0.637377
Adenylyl cyclase-associated protein OS=Drosophila melanogaster GN=capt PE=2 SV=2	tr|Q9VPX6|Q9VPX6_DROME	84 kDa	3	3	6	2	0	3			0.416667	0.416667	4	1.66667	1.41421	1.24722	1.41421	1.24722	0.155016	Not Significant	0.353553	0.748331
Isoform BABDB of Myosin heavy chain, muscle OS=Drosophila melanogaster GN=Mhc	sp|P05661-3|MYSA_DROME	225 kDa	1070	893	866	1290	1464	1199			1.39731	1.39731	943	1317.67	90.4765	109.94	90.4765	109.94	0.0204502	Significant	0.0959454	0.0834357
CG40042 OS=Drosophila melanogaster GN=CG40042 PE=2 SV=1	tr|Q8MRW1|Q8MRW1_DROME	22 kDa	1	0	2	5	5	3			4.33333	4.33333	1	4.33333	0.816497	0.942809	0.816497	0.942809	0.0194418	Significant	0.816497	0.217571
Protein hu-li tai shao OS=Drosophila melanogaster GN=hts PE=1 SV=2	sp|Q02645|HTS_DROME	128 kDa	1	0	1	5	5	7			8.5	8.5	0.666667	5.66667	0.471405	0.942809	0.471405	0.942809	0.00257026	Significant	0.707107	0.166378
GH21316p OS=Drosophila melanogaster GN=Ssadh PE=2 SV=1	tr|Q9VBP6|Q9VBP6_DROME	55 kDa	6	6	6	0	0	2			0.111111	0.111111	6	0.666667	0	0.942809	Significant	0.942809	0	Significant	0	1.41421
Thioredoxin-1 OS=Drosophila melanogaster GN=dhd PE=1 SV=1	sp|P47938|THIO1_DROME	12 kDa	5	6	5	0	0	2			0.125	0.125	5.33333	0.666667	0.471405	0.942809	0.471405	0.942809	0.00331976	Significant	0.0883883	1.41421
MAP kinase-activated protein kinase 2 OS=Drosophila melanogaster GN=MAPk-Ak2 PE=2 SV=1	sp|P49071|MAPK2_DROME (+1)	41 kDa	3	2	3	0	0	0			0	0	2.66667	0	0.471405	0	0.471405	Significant	0	Significant	0.176777	0
Isoform B of Synaptotagmin 1 OS=Drosophila melanogaster GN=Syt1	sp|P21521-2|SY65_DROME (+1)	53 kDa	7	5	7	0	0	1			0.0526316	0.0526316	6.33333	0.333333	0.942809	0.471405	0.942809	0.471405	0.00129298	Significant	0.148865	1.41421
Isoleucyl-tRNA synthetase, isoform A OS=Drosophila melanogaster GN=Aats-ile PE=2 SV=1	tr|Q8MSW0|Q8MSW0_DROME	141 kDa	4	3	2	0	0	0			0	0	3	0	0.816497	0	0.816497	Significant	0	Significant	0.272166	0
Inosine triphosphate pyrophosphatase OS=Drosophila melanogaster GN=CG8891 PE=2 SV=1	sp|Q9VMW7|ITPA_DROME	21 kDa	2	4	3	6	3	4			1.44444	1.44444	3	4.33333	0.816497	1.24722	0.816497	1.24722	0.274577	Not Significant	0.272166	0.28782
Cytochrome b OS=Drosophila melanogaster GN=mt:Cyt-b PE=3 SV=1	sp|P18935|CYB_DROME (+4)	43 kDa	4	4	3	4	4	4			1.09091	1.09091	3.66667	4	0.471405	0	0.471405	Significant	0	Significant	0.128565	0
Malic enzyme OS=Drosophila melanogaster PE=2 SV=1	tr|H7BWS6|H7BWS6_DROME	64 kDa	4	4	4	1	2	0			0.25	0.25	4	1	0	0.816497	Significant	0.816497	0	Significant	0	0.816497
Probable Ufm1-specific protease 1 OS=Drosophila melanogaster GN=UFSP1 PE=2 SV=1	sp|Q4V6M7|UFSP1_DROME	26 kDa	6	3	7	2	1	2			0.3125	0.3125	5.33333	1.66667	1.69967	0.471405	1.69967	0.471405	0.0423945	Significant	0.318689	0.282843
CG30415, isoform A OS=Drosophila melanogaster GN=CG30415 PE=4 SV=1	tr|Q0E8X7|Q0E8X7_DROME	10 kDa	1	1	0	1	0	0			0.5	0.5	0.666667	0.333333	0.471405	0.471405	0.471405	0.471405	0.518519	Not Significant	0.707107	1.41421
CG31352, isoform C OS=Drosophila melanogaster GN=Unc-115a PE=4 SV=1	tr|E1JIH2|E1JIH2_DROME (+1)	93 kDa	6	0	2	0	2	1			0.375	0.375	2.66667	1	2.49444	0.816497	2.49444	0.816497	0.41994	Not Significant	0.935414	0.816497
RH42429p OS=Drosophila melanogaster GN=CG7433 PE=2 SV=1	tr|Q8MYV0|Q8MYV0_DROME (+1)	55 kDa	3	6	5	1	1	3			0.357143	0.357143	4.66667	1.66667	1.24722	0.942809	1.24722	0.942809	0.0533383	Not Significant	0.267261	0.565685
Fatty acid (Long chain) transport protein, isoform D OS=Drosophila melanogaster GN=Fatp PE=4 SV=2	tr|E1JHE4|E1JHE4_DROME (+1)	75 kDa	7	3	3	2	3	0			0.384615	0.384615	4.33333	1.66667	1.88562	1.24722	1.88562	1.24722	0.170618	Not Significant	0.435143	0.748331
Nat1 OS=Drosophila melanogaster GN=Nat1 PE=2 SV=1	tr|Q9VWI2|Q9VWI2_DROME	103 kDa	4	2	4	3	0	1			0.4	0.4	3.33333	1.33333	0.942809	1.24722	0.942809	1.24722	0.144704	Not Significant	0.282843	0.935414
Cuticular protein 67B OS=Drosophila melanogaster GN=Cpr67B PE=2 SV=1	tr|Q9VSY0|Q9VSY0_DROME	30 kDa	3	4	4	0	2	1			0.272727	0.272727	3.66667	1	0.471405	0.816497	0.471405	0.816497	0.0161301	Significant	0.128565	0.816497
Aldose 1-epimerase (Fragment) OS=Drosophila melanogaster GN=CG10467-RA PE=2 SV=1	tr|C5WLR2|C5WLR2_DROME (+2)	40 kDa	7	3	5	1	0	3			0.266667	0.266667	5	1.33333	1.63299	1.24722	1.63299	1.24722	0.0651085	Not Significant	0.326599	0.935414
GH03273p OS=Drosophila melanogaster GN=CG8128 PE=2 SV=1	tr|Q961V9|Q961V9_DROME (+1)	38 kDa	7	4	4	0	1	1			0.133333	0.133333	5	0.666667	1.41421	0.471405	1.41421	0.471405	0.0147206	Significant	0.282843	0.707107
Asparaginyl-tRNA synthetase, isoform A OS=Drosophila melanogaster GN=Aats-asn PE=2 SV=1	tr|Q9V434|Q9V434_DROME	64 kDa	6	4	4	0	0	1			0.0714286	0.0714286	4.66667	0.333333	0.942809	0.471405	0.942809	0.471405	0.00435682	Significant	0.202031	1.41421
Lethal (2) 01289, isoform I OS=Drosophila melanogaster GN=l(2)01289 PE=4 SV=2	tr|Q0E9N2|Q0E9N2_DROME (+1)	203 kDa	8	2	0	1	0	0			0.1	0.1	3.33333	0.333333	3.39935	0.471405	3.39935	0.471405	0.283998	Not Significant	1.0198	1.41421
Xanthine dehydrogenase OS=Drosophila melanogaster GN=ry PE=2 SV=2	sp|P10351|XDH_DROME	147 kDa	8	4	3	0	0	0			0	0	5	0	2.16025	0	2.16025	Significant	0	Significant	0.432049	0
RE70135p1 (Fragment) OS=Drosophila melanogaster GN=CG8607-RA PE=2 SV=1	tr|G2J633|G2J633_DROME (+2)	31 kDa	11	4	6	0	0	0			0	0	7	0	2.94392	0	2.94392	Significant	0	Significant	0.42056	0
GH02452p OS=Drosophila melanogaster GN=S-Lap3 PE=2 SV=1	tr|Q961W5|Q961W5_DROME	58 kDa	3	4	3	5	5	4			1.4	1.4	3.33333	4.66667	0.471405	0.471405	0.471405	0.471405	0.0474207	Significant	0.141421	0.101015
Isoform E of 40S ribosomal protein S21 OS=Drosophila melanogaster GN=RpS21	sp|O76927-2|RS21_DROME (+3)	9 kDa	3	5	3	3	2	3			0.727273	0.727273	3.66667	2.66667	0.942809	0.471405	0.942809	0.471405	0.250815	Not Significant	0.25713	0.176777
60S ribosomal protein L15 OS=Drosophila melanogaster GN=RpL15 PE=1 SV=1	sp|O17445|RL15_DROME (+1)	24 kDa	2	2	3	5	1	1			1	1	2.33333	2.33333	0.471405	1.88562	0.471405	1.88562	1	Not Significant	0.202031	0.808122
Lethal (2) 06225, isoform A OS=Drosophila melanogaster GN=l(2)06225 PE=4 SV=1	tr|Q9VKM3|Q9VKM3_DROME	11 kDa	2	1	1	2	3	1			1.5	1.5	1.33333	2	0.471405	0.816497	0.471405	0.816497	0.373901	Not Significant	0.353553	0.408248
Platelet-activating factor acetylhydrolase IB subunit beta homolog OS=Drosophila melanogaster GN=Paf-AHalpha PE=1 SV=1	sp|Q9VXP4|PA1B2_DROME	25 kDa	3	6	6	2	2	1			0.333333	0.333333	5	1.66667	1.41421	0.471405	1.41421	0.471405	0.0341094	Significant	0.282843	0.282843
Ras-related protein Rac1 OS=Drosophila melanogaster GN=Rac1 PE=1 SV=2	sp|P40792|RAC1_DROME (+1)	21 kDa	4	1	2	2	0	2			0.571429	0.571429	2.33333	1.33333	1.24722	0.942809	1.24722	0.942809	0.416866	Not Significant	0.534522	0.707107
FI20201p1 OS=Drosophila melanogaster GN=CG34424-RA PE=2 SV=1	tr|H9XQB1|H9XQB1_DROME (+1)	25 kDa	4	3	6	2	1	2			0.384615	0.384615	4.33333	1.66667	1.24722	0.471405	1.24722	0.471405	0.0474207	Significant	0.28782	0.282843
Levy OS=Drosophila melanogaster GN=levy PE=3 SV=1	tr|Q9W1N3|Q9W1N3_DROME	12 kDa	1	0	1	1	2	6			4.5	4.5	0.666667	3	0.471405	2.16025	0.471405	2.16025	0.209875	Not Significant	0.707107	0.720082
CG30159, isoform A OS=Drosophila melanogaster GN=CG3364 PE=2 SV=1	tr|Q7K332|Q7K332_DROME	28 kDa	3	0	2	3	2	1			1.2	1.2	1.66667	2	1.24722	0.816497	1.24722	0.816497	0.767644	Not Significant	0.748331	0.408248
CG31472, isoform A OS=Drosophila melanogaster GN=CG2649 PE=2 SV=3	tr|Q9VHZ5|Q9VHZ5_DROME	28 kDa	3	3	5	1	0	2			0.272727	0.272727	3.66667	1	0.942809	0.816497	0.942809	0.816497	0.0390205	Significant	0.25713	0.816497
CG4592, isoform A OS=Drosophila melanogaster GN=CG4592-RA PE=2 SV=2	tr|Q9VL66|Q9VL66_DROME	32 kDa	7	5	6	1	1	0			0.111111	0.111111	6	0.666667	0.816497	0.471405	0.816497	0.471405	0.0013239	Significant	0.136083	0.707107
CG31872 OS=Drosophila melanogaster GN=CG17093 PE=2 SV=2	tr|Q9VKT1|Q9VKT1_DROME	119 kDa	4	5	6	1	0	1			0.133333	0.133333	5	0.666667	0.816497	0.471405	0.816497	0.471405	0.00289001	Significant	0.163299	0.707107
CG6890 (Fragment) OS=Drosophila melanogaster GN=Tollo PE=4 SV=1	tr|Q2XXW0|Q2XXW0_DROME (+1)	152 kDa	0	1	0	0	1	1			2	2	0.333333	0.666667	0.471405	0.471405	0.471405	0.471405	0.518519	Not Significant	1.41421	0.707107
Ubiquitin-fold modifier-conjugating enzyme 1 OS=Drosophila melanogaster GN=CG8386 PE=2 SV=1	sp|Q7K1Z5|UFC1_DROME	19 kDa	3	2	3	3	3	1			0.875	0.875	2.66667	2.33333	0.471405	0.942809	0.471405	0.942809	0.677869	Not Significant	0.176777	0.404061
NHP2-like protein 1 homolog OS=Drosophila melanogaster GN=hoip PE=2 SV=1	sp|Q9U3Z7|NH2L1_DROME (+1)	14 kDa	3	2	4	4	2	6			1.33333	1.33333	3	4	0.816497	1.63299	0.816497	1.63299	0.481817	Not Significant	0.272166	0.408248
IP10437p (Fragment) OS=Drosophila melanogaster GN=BcDNA:GH10614 PE=2 SV=1	tr|Q4V3F7|Q4V3F7_DROME (+3)	36 kDa	5	4	2	1	2	2			0.454545	0.454545	3.66667	1.66667	1.24722	0.471405	1.24722	0.471405	0.101192	Not Significant	0.340151	0.282843
AT04516p OS=Drosophila melanogaster GN=Drp1 PE=2 SV=1	tr|Q8IHG0|Q8IHG0_DROME (+1)	83 kDa	3	0	3	2	2	2			1	1	2	2	1.41421	0	1.41421	Significant	0	Significant	0.707107	0
Probable elongation factor 1-beta OS=Drosophila melanogaster GN=Ef1beta PE=1 SV=3	sp|O96827|EF1B_DROME	24 kDa	3	1	4	3	2	3			1	1	2.66667	2.66667	1.24722	0.471405	1.24722	0.471405	1	Not Significant	0.467707	0.176777
S-methyl-5'-thioadenosine phosphorylase OS=Drosophila melanogaster GN=CG4802 PE=1 SV=1	sp|Q9V813|MTAP_DROME	32 kDa	6	4	5	1	1	2			0.266667	0.266667	5	1.33333	0.816497	0.471405	0.816497	0.471405	0.00532813	Significant	0.163299	0.353553
CG7461 OS=Drosophila melanogaster GN=CG7461 PE=3 SV=2	tr|A1ZBJ2|A1ZBJ2_DROME (+1)	68 kDa	4	1	2	3	3	1			1	1	2.33333	2.33333	1.24722	0.942809	1.24722	0.942809	1	Not Significant	0.534522	0.404061
Ubiquitin-conjugating enzyme E2 N OS=Drosophila melanogaster GN=ben PE=2 SV=1	sp|P35128|UBE2N_DROME (+1)	17 kDa	1	1	1	1	4	5			3.33333	3.33333	1	3.33333	0	1.69967	Significant	1.69967	0	Significant	0	0.509902
CG10096, isoform B OS=Drosophila melanogaster GN=CG10096 PE=2 SV=2	tr|Q9VG87|Q9VG87_DROME	57 kDa	3	1	4	1	0	2			0.375	0.375	2.66667	1	1.24722	0.816497	1.24722	0.816497	0.189004	Not Significant	0.467707	0.816497
Surfeit locus protein 4 homolog OS=Drosophila melanogaster GN=Surf4 PE=2 SV=1	sp|O18405|SURF4_DROME	31 kDa	2	0	0	4	4	2			5	5	0.666667	3.33333	0.942809	0.942809	0.942809	0.942809	0.0474207	Significant	1.41421	0.282843
Hemolectin, isoform B OS=Drosophila melanogaster GN=Hml PE=4 SV=1	tr|M9PCE5|M9PCE5_DROME (+2)	426 kDa	1	0	0	2	0	2			4	4	0.333333	1.33333	0.471405	0.942809	0.471405	0.942809	0.250815	Not Significant	1.41421	0.707107
SD23103p OS=Drosophila melanogaster GN=CG5390 PE=2 SV=1	tr|Q86PE8|Q86PE8_DROME (+1)	45 kDa	5	3	5	0	0	0			0	0	4.33333	0	0.942809	0	0.942809	Significant	0	Significant	0.217571	0
CG2767, isoform B OS=Drosophila melanogaster GN=CG2767 PE=4 SV=1	tr|B7Z0V3|B7Z0V3_DROME (+1)	39 kDa	0	0	0	1	2	0			1	#DIV/0!	0	1	0	0.816497	Significant	0.816497	0	Significant	0	0.816497
LP08340p (Fragment) OS=Drosophila melanogaster PE=2 SV=1	tr|A9UNH0|A9UNH0_DROME (+2)	72 kDa	5	5	3	0	0	0			0	0	4.33333	0	0.942809	0	0.942809	Significant	0	Significant	0.217571	0
Chorion protein S36 OS=Drosophila melanogaster GN=Cp36 PE=3 SV=2	sp|P07182|CH36_DROME (+1)	30 kDa	4	12	0	0	0	0			0	0	5.33333	0	4.98888	0	4.98888	Significant	0	Significant	0.935414	0
COP9 signalosome complex subunit 3 OS=Drosophila melanogaster GN=CSN3 PE=2 SV=2	sp|Q8SYG2|CSN3_DROME (+1)	51 kDa	1	0	0	0	0	0			0	0	0.333333	0	0.471405	0	0.471405	Significant	0	Significant	1.41421	0
Eukaryotic translation initiation factor 3 subunit I OS=Drosophila melanogaster GN=Trip1 PE=1 SV=1	sp|O02195|EIF3I_DROME	36 kDa	3	3	4	2	3	2			0.7	0.7	3.33333	2.33333	0.471405	0.471405	0.471405	0.471405	0.101192	Not Significant	0.141421	0.202031
RH13862p (Fragment) OS=Drosophila melanogaster GN=Uev1A PE=2 SV=1	tr|Q8IGH9|Q8IGH9_DROME (+1)	16 kDa	3	2	3	4	2	4			1.25	1.25	2.66667	3.33333	0.471405	0.942809	0.471405	0.942809	0.421648	Not Significant	0.176777	0.282843
BcDNA.GH02431 OS=Drosophila melanogaster GN=Dic1 PE=2 SV=1	tr|Q9Y166|Q9Y166_DROME	31 kDa	2	2	1	3	3	3			1.8	1.8	1.66667	3	0.471405	0	0.471405	Significant	0	Significant	0.282843	0
Heat shock protein 27 OS=Drosophila melanogaster GN=Hsp27 PE=1 SV=2	sp|P02518|HSP27_DROME	24 kDa	4	5	4	2	1	2			0.384615	0.384615	4.33333	1.66667	0.471405	0.471405	0.471405	0.471405	0.00481268	Significant	0.108786	0.282843
CG9172, isoform A OS=Drosophila melanogaster GN=CG9172 PE=2 SV=1	tr|Q9VXK7|Q9VXK7_DROME	25 kDa	3	1	5	3	5	4			1.33333	1.33333	3	4	1.63299	0.816497	1.63299	0.816497	0.481817	Not Significant	0.544331	0.204124
Protein henna OS=Drosophila melanogaster GN=Hn PE=2 SV=3	sp|P17276|PH4H_DROME (+4)	52 kDa	1	2	2	2	2	6			2	2	1.66667	3.33333	0.471405	1.88562	0.471405	1.88562	0.291974	Not Significant	0.282843	0.565685
CG4572, isoform A OS=Drosophila melanogaster GN=CG4572-RC PE=2 SV=1	tr|Q9VDT5|Q9VDT5_DROME	54 kDa	3	1	4	1	2	2			0.625	0.625	2.66667	1.66667	1.24722	0.471405	1.24722	0.471405	0.348641	Not Significant	0.467707	0.282843
CG9436 OS=Drosophila melanogaster GN=CG9436 PE=2 SV=1	tr|Q7JVH6|Q7JVH6_DROME	35 kDa	6	4	6	1	2	2			0.3125	0.3125	5.33333	1.66667	0.942809	0.471405	0.942809	0.471405	0.00793309	Significant	0.176777	0.282843
CG42863 OS=Drosophila melanogaster GN=mv PE=4 SV=2	tr|Q9W060|Q9W060_DROME	400 kDa	0	0	2	2	2	2			3	3	0.666667	2	0.942809	0	0.942809	Significant	0	Significant	1.41421	0
CG5676 OS=Drosophila melanogaster GN=CG5676 PE=2 SV=1	tr|Q9VL16|Q9VL16_DROME	17 kDa	1	0	0	4	5	4			13	13	0.333333	4.33333	0.471405	0.471405	0.471405	0.471405	0.00105756	Significant	1.41421	0.108786
Nidogen/entactin, isoform B OS=Drosophila melanogaster GN=Ndg PE=4 SV=1	tr|A1Z876|A1Z876_DROME (+2)	151 kDa	9	2	6	0	0	1			0.0588235	0.0588235	5.66667	0.333333	2.86744	0.471405	2.86744	0.471405	0.0603306	Not Significant	0.506019	1.41421
CG6554-PA OS=Drosophila melanogaster GN=CG6554 PE=4 SV=1	tr|C0MJ37|C0MJ37_DROME (+1)	43 kDa	4	3	4	0	0	0			0	0	3.66667	0	0.471405	0	0.471405	Significant	0	Significant	0.128565	0
Nedd8-activating enzyme E1 regulatory subunit OS=Drosophila melanogaster GN=APP-BP1 PE=1 SV=1	sp|Q9VTE9|ULA1_DROME (+1)	59 kDa	0	0	0	1	1	1			1	#DIV/0!	0	1	0	0	Significant	Significant	0	Significant	0	0
Aminopeptidase P OS=Drosophila melanogaster GN=ApepP PE=4 SV=2	tr|O96794|O96794_DROME	69 kDa	3	4	4	0	0	0			0	0	3.66667	0	0.471405	0	0.471405	Significant	0	Significant	0.128565	0
Rho-type guanine exchange factor, isoform F OS=Drosophila melanogaster GN=RtGEF PE=4 SV=2	tr|A8DZ19|A8DZ19_DROME (+1)	144 kDa	4	6	8	0	0	0			0	0	6	0	1.63299	0	1.63299	Significant	0	Significant	0.272166	0
Myosin 28B1, isoform B OS=Drosophila melanogaster GN=Myo28B1 PE=4 SV=1	tr|Q8IPH8|Q8IPH8_DROME (+1)	243 kDa	0	0	0	2	1	1			1.33333	#DIV/0!	0	1.33333	0	0.471405	Significant	0.471405	0	Significant	0	0.353553
BcDNA.LD10457 OS=Drosophila melanogaster GN=SsRbeta PE=2 SV=2	tr|Q9VUZ0|Q9VUZ0_DROME	21 kDa	5	4	4	3	3	3			0.692308	0.692308	4.33333	3	0.471405	0	0.471405	Significant	0	Significant	0.108786	0
AT21115p (Fragment) OS=Drosophila melanogaster GN=GstD9-RA PE=2 SV=1	tr|E4NKK7|E4NKK7_DROME (+1)	26 kDa	6	1	4	1	1	2			0.363636	0.363636	3.66667	1.33333	2.0548	0.471405	2.0548	0.471405	0.192579	Not Significant	0.560401	0.353553
GM23292p OS=Drosophila melanogaster GN=l(2)35Di PE=2 SV=1	tr|Q9V3W2|Q9V3W2_DROME	19 kDa	3	2	2	3	2	2			1	1	2.33333	2.33333	0.471405	0.471405	0.471405	0.471405	1	Not Significant	0.202031	0.202031
Ribosomal protein S15, isoform B OS=Drosophila melanogaster GN=RpS15 PE=2 SV=1	tr|A1ZAH8|A1ZAH8_DROME (+1)	17 kDa	1	2	1	3	6	2			2.75	2.75	1.33333	3.66667	0.471405	1.69967	0.471405	1.69967	0.134702	Not Significant	0.353553	0.463547
Isoform L of Tropomyosin-1, isoforms 9A/A/B OS=Drosophila melanogaster GN=Tm1	sp|P06754-5|TPM1_DROME	32 kDa	47	49	39	62	78	68			1.54074	1.54074	45	69.3333	4.32049	6.59966	4.32049	6.59966	0.0120377	Significant	0.096011	0.0951875
RE23388p OS=Drosophila melanogaster GN=Rpt4 PE=2 SV=1	tr|Q8SZ19|Q8SZ19_DROME (+1)	45 kDa	0	2	5	4	2	3			1.28571	1.28571	2.33333	3	2.0548	0.816497	2.0548	0.816497	0.691761	Not Significant	0.880631	0.272166
GTP cyclohydrolase 1 OS=Drosophila melanogaster GN=Pu PE=2 SV=3	sp|P48596|GCH1_DROME	36 kDa	4	2	5	3	2	2			0.636364	0.636364	3.66667	2.33333	1.24722	0.471405	1.24722	0.471405	0.2302	Not Significant	0.340151	0.202031
Isoform A of Cytochrome b5 OS=Drosophila melanogaster GN=Cyt-b5	sp|Q9V4N3-2|CYB5_DROME (+2)	14 kDa	1	1	2	4	3	3			2.5	2.5	1.33333	3.33333	0.471405	0.471405	0.471405	0.471405	0.0132356	Significant	0.353553	0.141421
Nitrilase and fragile histidine triad fusion protein NitFhit OS=Drosophila melanogaster GN=NitFhit PE=1 SV=1	sp|O76464|NFT1_DROME	52 kDa	4	5	5	2	0	2			0.285714	0.285714	4.66667	1.33333	0.471405	0.942809	0.471405	0.942809	0.0110565	Significant	0.101015	0.707107
CG8728 OS=Drosophila melanogaster GN=CG8728-RA PE=2 SV=1	tr|Q7K3W2|Q7K3W2_DROME	61 kDa	3	1	1	0	0	0			0	0	1.66667	0	0.942809	0	0.942809	Significant	0	Significant	0.565685	0
CG15717-PA OS=Drosophila melanogaster GN=CG15717 PE=4 SV=1	tr|B4F5F8|B4F5F8_DROME (+2)	28 kDa	6	2	3	0	1	1			0.181818	0.181818	3.66667	0.666667	1.69967	0.471405	1.69967	0.471405	0.0739262	Not Significant	0.463547	0.707107
CG4546 OS=Drosophila melanogaster GN=CG4546 PE=2 SV=2	tr|Q9VF23|Q9VF23_DROME	52 kDa	0	0	1	1	1	5			7	7	0.333333	2.33333	0.471405	1.88562	0.471405	1.88562	0.219307	Not Significant	1.41421	0.808122
CG10916 OS=Drosophila melanogaster GN=CG10916 PE=2 SV=1	tr|Q7K1R6|Q7K1R6_DROME	30 kDa	0	0	0	6	4	7			5.66667	#DIV/0!	0	5.66667	0	1.24722	Significant	1.24722	0	Significant	0	0.220097
CG8525 OS=Drosophila melanogaster GN=CG8525 PE=2 SV=1	tr|Q7K209|Q7K209_DROME	39 kDa	4	5	6	0	0	0			0	0	5	0	0.816497	0	0.816497	Significant	0	Significant	0.163299	0
Pif1A, isoform C OS=Drosophila melanogaster GN=Pif1A PE=4 SV=1	tr|E1JIF4|E1JIF4_DROME	188 kDa	0	0	0	0	3	0			1	#DIV/0!	0	1	0	1.41421	Significant	1.41421	0	Significant	0	1.41421
26S proteasome regulatory complex subunit p48B OS=Drosophila melanogaster GN=Rpt1 PE=2 SV=1	tr|Q7KMQ0|Q7KMQ0_DROME	49 kDa	1	1	1	2	1	3			2	2	1	2	0	0.816497	Significant	0.816497	0	Significant	0	0.408248
825-Oak OS=Drosophila melanogaster GN=825-Oak PE=4 SV=2	tr|Q8IQU7|Q8IQU7_DROME	13 kDa	1	2	2	6	3	1			2	2	1.66667	3.33333	0.471405	2.0548	0.471405	2.0548	0.326164	Not Significant	0.282843	0.616441
Probable prefoldin subunit 2 OS=Drosophila melanogaster GN=l(3)01239 PE=2 SV=1	sp|Q9VTE5|PFD2_DROME (+1)	16 kDa	1	2	1	1	1	1			0.75	0.75	1.33333	1	0.471405	0	0.471405	Significant	0	Significant	0.353553	0
Aspartate aminotransferase (Fragment) OS=Drosophila melanogaster GN=Got2-RA PE=2 SV=1	tr|E4NKM3|E4NKM3_DROME (+3)	48 kDa	2	3	3	1	1	2			0.5	0.5	2.66667	1.33333	0.471405	0.471405	0.471405	0.471405	0.0474207	Significant	0.176777	0.353553
Cathepsin L OS=Drosophila melanogaster GN=Cp1 PE=2 SV=2	sp|Q95029|CATL_DROME (+1)	42 kDa	2	1	3	2	4	5			1.83333	1.83333	2	3.66667	0.816497	1.24722	0.816497	1.24722	0.189004	Not Significant	0.408248	0.340151
Heat shock 70 kDa protein cognate 2 OS=Drosophila melanogaster GN=Hsc70-2 PE=1 SV=2	sp|P11146|HSP7B_DROME	70 kDa	14	7	9	5	5	6			0.533333	0.533333	10	5.33333	2.94392	0.471405	2.94392	0.471405	0.0912602	Not Significant	0.294392	0.0883883
RE74312p OS=Drosophila melanogaster GN=Sar1 PE=2 SV=1	tr|Q9VD29|Q9VD29_DROME	22 kDa	1	0	2	3	4	5			4	4	1	4	0.816497	0.816497	0.816497	0.816497	0.0213116	Significant	0.816497	0.204124
Isoform 9A of Tropomyosin-1, isoforms 9A/A/B OS=Drosophila melanogaster GN=Tm1	sp|P06754-3|TPM1_DROME	33 kDa	65	64	0	81	97	85			2.03876	2.03876	43	87.6667	30.4083	6.79869	30.4083	6.79869	0.112561	Not Significant	0.707171	0.0775516
Aldehyde dehydrogenase OS=Drosophila melanogaster GN=Aldh-III PE=2 SV=1	tr|A1Z6Z3|A1Z6Z3_DROME (+3)	56 kDa	4	3	1	0	1	5			0.75	0.75	2.66667	2	1.24722	2.16025	1.24722	2.16025	0.724659	Not Significant	0.467707	1.08012
CG9140 OS=Drosophila melanogaster GN=CG9140 PE=2 SV=1	tr|Q9VMI3|Q9VMI3_DROME	52 kDa	2	2	7	1	0	4			0.454545	0.454545	3.66667	1.66667	2.35702	1.69967	2.35702	1.69967	0.385505	Not Significant	0.642824	1.0198
MIP30002p (Fragment) OS=Drosophila melanogaster GN=Cpr30F-RA PE=2 SV=1	tr|F2FBB9|F2FBB9_DROME (+1)	18 kDa	2	2	0	1	1	1			0.75	0.75	1.33333	1	0.942809	0	0.942809	Significant	0	Significant	0.707107	0
GH03051p OS=Drosophila melanogaster GN=Gclm PE=2 SV=1	tr|Q9VCW6|Q9VCW6_DROME	31 kDa	4	5	4	0	1	1			0.153846	0.153846	4.33333	0.666667	0.471405	0.471405	0.471405	0.471405	0.00147312	Significant	0.108786	0.707107
CG13047 OS=Drosophila melanogaster GN=CG13047 PE=4 SV=2	tr|Q9VV18|Q9VV18_DROME	17 kDa	0	1	0	2	3	2			7	7	0.333333	2.33333	0.471405	0.471405	0.471405	0.471405	0.0132356	Significant	1.41421	0.202031
CG7966 OS=Drosophila melanogaster GN=CG7966 PE=4 SV=2	tr|Q9VFZ4|Q9VFZ4_DROME	55 kDa	4	5	7	0	0	0			0	0	5.33333	0	1.24722	0	1.24722	Significant	0	Significant	0.233854	0
CG14168, isoform E OS=Drosophila melanogaster GN=Zasp67 PE=4 SV=1	tr|M9PEZ7|M9PEZ7_DROME (+2)	80 kDa	4	1	4	0	0	0			0	0	3	0	1.41421	0	1.41421	Significant	0	Significant	0.471405	0
CG6330, isoform B OS=Drosophila melanogaster GN=CG6330-RB PE=2 SV=1	tr|Q8IMQ8|Q8IMQ8_DROME (+1)	39 kDa	8	5	5	0	0	0			0	0	6	0	1.41421	0	1.41421	Significant	0	Significant	0.235702	0
Structural maintenance of chromosomes protein OS=Drosophila melanogaster GN=SMC1 PE=2 SV=1	tr|Q9VCD8|Q9VCD8_DROME	143 kDa	0	0	0	1	2	4			2.33333	#DIV/0!	0	2.33333	0	1.24722	Significant	1.24722	0	Significant	0	0.534522
MIP20585p (Fragment) OS=Drosophila melanogaster GN=Spn-RA PE=2 SV=1	tr|D6W4L6|D6W4L6_DROME	45 kDa	0	0	2	0	0	0			0	0	0.666667	0	0.942809	0	0.942809	Significant	0	Significant	1.41421	0
CG12171 OS=Drosophila melanogaster GN=CG12171 PE=2 SV=1	tr|Q9VNF3|Q9VNF3_DROME	27 kDa	11	10	7	5	7	1			0.464286	0.464286	9.33333	4.33333	1.69967	2.49444	1.69967	2.49444	0.0791524	Not Significant	0.182108	0.57564
IP04416p (Fragment) OS=Drosophila melanogaster GN=CG15007 PE=2 SV=1	tr|Q4V4U0|Q4V4U0_DROME (+1)	14 kDa	1	3	2	3	3	4			1.66667	1.66667	2	3.33333	0.816497	0.471405	0.816497	0.471405	0.116117	Not Significant	0.408248	0.141421
Tropomyosin gene 1 constant region, exon 9. (Fragment) OS=Drosophila melanogaster GN=Tm1 PE=3 SV=1	tr|Q6LEH1|Q6LEH1_DROME	31 kDa	59	60	60	74	89	84			1.37989	1.37989	59.6667	82.3333	0.471405	6.2361	0.471405	6.2361	0.00685897	Significant	0.00790063	0.0757421
CG5915 protein OS=Drosophila melanogaster GN=Rab7 PE=2 SV=1	tr|O76742|O76742_DROME	23 kDa	2	0	1	2	2	2			2	2	1	2	0.816497	0	0.816497	Significant	0	Significant	0.816497	0
IP05796p1 (Fragment) OS=Drosophila melanogaster GN=CG31126-RA PE=2 SV=1	tr|Q4QPZ7|Q4QPZ7_DROME (+1)	16 kDa	5	1	2	2	0	2			0.5	0.5	2.66667	1.33333	1.69967	0.942809	1.69967	0.942809	0.386912	Not Significant	0.637377	0.707107
Probable 3-hydroxyisobutyrate dehydrogenase, mitochondrial OS=Drosophila melanogaster GN=CG15093 PE=2 SV=2	sp|Q9V8M5|3HIDH_DROME	34 kDa	8	3	3	0	1	1			0.142857	0.142857	4.66667	0.666667	2.35702	0.471405	2.35702	0.471405	0.0782249	Not Significant	0.505076	0.707107
CG6523 OS=Drosophila melanogaster GN=CG6523 PE=2 SV=1	tr|Q9VJZ6|Q9VJZ6_DROME	24 kDa	7	1	2	4	0	2			0.6	0.6	3.33333	2	2.62467	1.63299	2.62467	1.63299	0.574819	Not Significant	0.787401	0.816497
Flotillin-1 OS=Drosophila melanogaster GN=Flo PE=2 SV=1	sp|O61491|FLOT1_DROME	47 kDa	0	0	0	4	3	3			3.33333	#DIV/0!	0	3.33333	0	0.471405	Significant	0.471405	0	Significant	0	0.141421
DID OS=Drosophila melanogaster GN=poly PE=2 SV=1	tr|Q9NH01|Q9NH01_DROME (+1)	28 kDa	5	1	2	0	0	2			0.25	0.25	2.66667	0.666667	1.69967	0.942809	1.69967	0.942809	0.219307	Not Significant	0.637377	1.41421
CG34325 OS=Drosophila melanogaster GN=CG34325-RA PE=2 SV=3	tr|Q9VXC1|Q9VXC1_DROME	20 kDa	5	2	5	0	0	1			0.0833333	0.0833333	4	0.333333	1.41421	0.471405	1.41421	0.471405	0.0253864	Significant	0.353553	1.41421
Putative mitochondrial inner membrane protein OS=Drosophila melanogaster GN=CG6455 PE=2 SV=4	sp|P91928|IMMT_DROME	82 kDa	4	3	4	0	1	0			0.0909091	0.0909091	3.66667	0.333333	0.471405	0.471405	0.471405	0.471405	0.00211065	Significant	0.128565	1.41421
CG2118, isoform A OS=Drosophila melanogaster GN=CG2118 PE=2 SV=2	tr|Q9V9T5|Q9V9T5_DROME	77 kDa	6	4	1	0	0	0			0	0	3.66667	0	2.0548	0	2.0548	Significant	0	Significant	0.560401	0
Eukaryotic translation initiation factor 2A OS=Drosophila melanogaster GN=CG7414 PE=1 SV=1	sp|Q9VNX8|EIF2A_DROME (+2)	70 kDa	0	0	1	0	0	0			0	0	0.333333	0	0.471405	0	0.471405	Significant	0	Significant	1.41421	0
Isoform A of Probable methylmalonate-semialdehyde dehydrogenase [acylating], mitochondrial OS=Drosophila melanogaster GN=CG17896	sp|Q7KW39-2|MMSA_DROME	55 kDa	4	3	3	2	2	3			0.7	0.7	3.33333	2.33333	0.471405	0.471405	0.471405	0.471405	0.101192	Not Significant	0.141421	0.202031
CG8993 OS=Drosophila melanogaster GN=CG8993 PE=2 SV=1	tr|Q9W022|Q9W022_DROME	16 kDa	3	1	2	1	1	2			0.666667	0.666667	2	1.33333	0.816497	0.471405	0.816497	0.471405	0.373901	Not Significant	0.408248	0.353553
Dynein light chain Tctex-type OS=Drosophila melanogaster GN=Dlc90F PE=1 SV=1	sp|Q94524|DYLT_DROME	12 kDa	2	2	2	1	1	3			0.833333	0.833333	2	1.66667	0	0.942809	Significant	0.942809	0	Significant	0	0.565685
BcDNA.GH04962 OS=Drosophila melanogaster GN=BcDNA.GH04962 PE=2 SV=1	tr|Q7KMM4|Q7KMM4_DROME	106 kDa	2	1	2	2	1	3			1.2	1.2	1.66667	2	0.471405	0.816497	0.471405	0.816497	0.64333	Not Significant	0.282843	0.408248
FI07634p (Fragment) OS=Drosophila melanogaster GN=CG6891-RA PE=2 SV=1	tr|B5RJ68|B5RJ68_DROME (+2)	30 kDa	1	1	3	1	2	1			0.8	0.8	1.66667	1.33333	0.942809	0.471405	0.942809	0.471405	0.677869	Not Significant	0.565685	0.353553
Dorsal interacting protein 4 OS=Drosophila melanogaster GN=lwr PE=1 SV=1	tr|Q7KNM2|Q7KNM2_DROME	18 kDa	2	2	4	1	2	1			0.5	0.5	2.66667	1.33333	0.942809	0.471405	0.942809	0.471405	0.148148	Not Significant	0.353553	0.353553
GCR 1 protein OS=Drosophila melanogaster GN=GCR 1 PE=4 SV=1	tr|Q23709|Q23709_DROME (+1)	18 kDa	1	2	2	2	3	3			1.6	1.6	1.66667	2.66667	0.471405	0.471405	0.471405	0.471405	0.101192	Not Significant	0.282843	0.176777
CG32549, isoform E OS=Drosophila melanogaster GN=CG32549-RE PE=2 SV=2	tr|Q9VWV4|Q9VWV4_DROME	72 kDa	3	2	6	1	1	2			0.363636	0.363636	3.66667	1.33333	1.69967	0.471405	1.69967	0.471405	0.134702	Not Significant	0.463547	0.353553
CG6512, isoform A OS=Drosophila melanogaster GN=CG6512 PE=2 SV=1	tr|Q8T4G5|Q8T4G5_DROME	90 kDa	4	2	4	2	1	1			0.4	0.4	3.33333	1.33333	0.942809	0.471405	0.942809	0.471405	0.0550406	Not Significant	0.282843	0.353553
Kl-2 1-beta dynein heavy chain OS=Drosophila melanogaster PE=2 SV=1	tr|B4YUS1|B4YUS1_DROME	517 kDa	0	1	0	0	1	1			2	2	0.333333	0.666667	0.471405	0.471405	0.471405	0.471405	0.518519	Not Significant	1.41421	0.707107
Cathepsin B1, isoform B OS=Drosophila melanogaster GN=CtsB1 PE=3 SV=1	tr|M9PH35|M9PH35_DROME (+1)	36 kDa	4	4	5	0	1	1			0.153846	0.153846	4.33333	0.666667	0.471405	0.471405	0.471405	0.471405	0.00147312	Significant	0.108786	0.707107
NAD(P)H-hydrate epimerase OS=Drosophila melanogaster GN=CG2974 PE=2 SV=2	sp|Q9W2Y3|NNRE_DROME	26 kDa	6	2	6	1	0	2			0.214286	0.214286	4.66667	1	1.88562	0.816497	1.88562	0.816497	0.0651085	Not Significant	0.404061	0.816497
L-lactate dehydrogenase OS=Drosophila melanogaster GN=ImpL3 PE=2 SV=1	sp|Q95028|LDH_DROME (+2)	36 kDa	3	4	3	1	0	2			0.3	0.3	3.33333	1	0.471405	0.816497	0.471405	0.816497	0.0248962	Significant	0.141421	0.816497
Lethal (3) neo18, isoform A OS=Drosophila melanogaster GN=l(3)neo18 PE=2 SV=1	tr|Q9VTU2|Q9VTU2_DROME	22 kDa	1	0	0	2	3	1			6	6	0.333333	2	0.471405	0.816497	0.471405	0.816497	0.0667665	Not Significant	1.41421	0.408248
Tubulin alpha-4 chain OS=Drosophila melanogaster GN=alphaTub67C PE=3 SV=1	sp|P06606|TBA4_DROME	51 kDa	2	2	3	1	0	1			0.285714	0.285714	2.33333	0.666667	0.471405	0.471405	0.471405	0.471405	0.0241101	Significant	0.202031	0.707107
Isoform B of Ryanodine receptor 44F OS=Drosophila melanogaster GN=Rya-r44F	sp|Q24498-3|RY44_DROME (+3)	580 kDa	3	1	2	1	0	1			0.333333	0.333333	2	0.666667	0.816497	0.471405	0.816497	0.471405	0.116117	Not Significant	0.408248	0.707107
Rhythmically expressed gene 2 protein OS=Drosophila melanogaster GN=Reg-2 PE=2 SV=1	sp|Q94915|REG2_DROME (+1)	30 kDa	5	3	0	0	2	1			0.375	0.375	2.66667	1	2.0548	0.816497	2.0548	0.816497	0.34649	Not Significant	0.770552	0.816497
CG5973, isoform A OS=Drosophila melanogaster GN=CG5973 PE=2 SV=2	tr|Q9VM11|Q9VM11_DROME	36 kDa	6	2	2	0	0	2			0.2	0.2	3.33333	0.666667	1.88562	0.942809	1.88562	0.942809	0.148148	Not Significant	0.565685	1.41421
Chorion protein S16 OS=Drosophila melanogaster GN=Cp16 PE=2 SV=2	sp|P22977|CH16_DROME (+1)	14 kDa	4	9	3	1	0	0			0.0625	0.0625	5.33333	0.333333	2.62467	0.471405	2.62467	0.471405	0.0568837	Not Significant	0.492125	1.41421
Carbonic anhydrase 1 OS=Drosophila melanogaster GN=CAH1 PE=2 SV=1	tr|Q9V396|Q9V396_DROME	30 kDa	2	3	4	0	0	0			0	0	3	0	0.816497	0	0.816497	Significant	0	Significant	0.272166	0
CG11107 OS=Drosophila melanogaster GN=CG11107 PE=2 SV=1	tr|Q7K3M5|Q7K3M5_DROME	83 kDa	8	2	4	0	0	0			0	0	4.66667	0	2.49444	0	2.49444	Significant	0	Significant	0.534522	0
RH44771p OS=Drosophila melanogaster GN=SdhC PE=2 SV=2	tr|Q9VGS3|Q9VGS3_DROME	19 kDa	2	2	2	1	1	4			1	1	2	2	0	1.41421	Significant	1.41421	0	Significant	0	0.707107
LD19812p OS=Drosophila melanogaster GN=vnc PE=2 SV=1	tr|Q9VT75|Q9VT75_DROME	22 kDa	3	2	4	2	1	1			0.444444	0.444444	3	1.33333	0.816497	0.471405	0.816497	0.471405	0.0667665	Not Significant	0.272166	0.353553
Putative riboflavin kinase OS=Drosophila melanogaster GN=anon-84Ea PE=2 SV=1	sp|O76206|RIFK_DROME	17 kDa	4	1	3	1	1	2			0.5	0.5	2.66667	1.33333	1.24722	0.471405	1.24722	0.471405	0.2302	Not Significant	0.467707	0.353553
60S ribosomal protein L32 OS=Drosophila melanogaster GN=RpL32 PE=1 SV=3	sp|P04359|RL32_DROME	16 kDa	1	2	2	2	4	2			1.6	1.6	1.66667	2.66667	0.471405	0.942809	0.471405	0.942809	0.250815	Not Significant	0.282843	0.353553
AT13736p OS=Drosophila melanogaster GN=CG7580 PE=4 SV=1	tr|Q9VVH5|Q9VVH5_DROME	10 kDa	0	0	1	1	2	0			3	3	0.333333	1	0.471405	0.816497	0.471405	0.816497	0.373901	Not Significant	1.41421	0.816497
Cuticular protein 47Ea OS=Drosophila melanogaster GN=Cpr47Ea PE=4 SV=1	tr|A1Z8H1|A1Z8H1_DROME (+1)	14 kDa	2	2	1	4	3	2			1.8	1.8	1.66667	3	0.471405	0.816497	0.471405	0.816497	0.116117	Not Significant	0.282843	0.272166
Isoform Short of Thioredoxin-2 OS=Drosophila melanogaster GN=Trx-2	sp|Q9V429-2|THIO2_DROME (+1)	12 kDa	1	2	2	2	3	3			1.6	1.6	1.66667	2.66667	0.471405	0.471405	0.471405	0.471405	0.101192	Not Significant	0.282843	0.176777
CG15515 OS=Drosophila melanogaster GN=CG15515 PE=4 SV=1	tr|Q9VAE5|Q9VAE5_DROME	12 kDa	1	1	2	2	4	3			2.25	2.25	1.33333	3	0.471405	0.816497	0.471405	0.816497	0.0667665	Not Significant	0.353553	0.272166
RE63456p OS=Drosophila melanogaster GN=RpL34a PE=2 SV=1	tr|Q8SYG0|Q8SYG0_DROME (+1)	18 kDa	1	1	1	1	1	1			1	1	1	1	0	0	Significant	Significant	0	Significant	0	0
Tubulin beta-3 chain OS=Drosophila melanogaster GN=betaTub60D PE=2 SV=2	sp|P08841|TBB3_DROME	51 kDa	45	47	55	49	46	69			1.11565	1.11565	49	54.6667	4.32049	10.2089	4.32049	10.2089	0.509742	Not Significant	0.0881733	0.186749
Muscle LIM protein 1 OS=Drosophila melanogaster GN=Mlp60A PE=2 SV=1	sp|P53777|MLP1_DROME	10 kDa	12	14	17	11	8	6			0.581395	0.581395	14.3333	8.33333	2.0548	2.0548	2.0548	2.0548	0.0432441	Significant	0.143358	0.246577
AT15141p (Fragment) OS=Drosophila melanogaster GN=Cam-RB PE=2 SV=1	tr|C6SUZ2|C6SUZ2_DROME	18 kDa	1	0	1	3	3	1			3.5	3.5	0.666667	2.33333	0.471405	0.942809	0.471405	0.942809	0.0890093	Not Significant	0.707107	0.404061
CG4729, isoform A OS=Drosophila melanogaster GN=CG4729 PE=2 SV=1	tr|Q9VV51|Q9VV51_DROME	44 kDa	3	1	0	2	0	3			1.25	1.25	1.33333	1.66667	1.24722	1.24722	1.24722	1.24722	0.802482	Not Significant	0.935414	0.748331
RE63021p OS=Drosophila melanogaster GN=Rap2l PE=2 SV=1	tr|O96692|O96692_DROME	20 kDa	1	0	1	2	3	1			3	3	0.666667	2	0.471405	0.816497	0.471405	0.816497	0.116117	Not Significant	0.707107	0.408248
Proteasome subunit alpha type-5 OS=Drosophila melanogaster GN=Prosalpha5 PE=2 SV=2	sp|Q95083|PSA5_DROME	27 kDa	2	3	6	1	0	2			0.272727	0.272727	3.66667	1	1.69967	0.816497	1.69967	0.816497	0.116117	Not Significant	0.463547	0.816497
CG33056, isoform A OS=Drosophila melanogaster GN=CG10517 PE=2 SV=1	tr|Q961L8|Q961L8_DROME	39 kDa	4	2	2	1	0	1			0.25	0.25	2.66667	0.666667	0.942809	0.471405	0.942809	0.471405	0.0550406	Not Significant	0.353553	0.707107
GrpE protein homolog, mitochondrial OS=Drosophila melanogaster GN=Roe1 PE=2 SV=2	sp|P48604|GRPE_DROME (+1)	24 kDa	4	1	4	0	1	3			0.444444	0.444444	3	1.33333	1.41421	1.24722	1.41421	1.24722	0.27944	Not Significant	0.471405	0.935414
Phosphoglucomutase OS=Drosophila melanogaster GN=Pgm PE=1 SV=1	sp|Q9VUY9|PGM_DROME	61 kDa	5	1	0	1	1	0			0.333333	0.333333	2	0.666667	2.16025	0.471405	2.16025	0.471405	0.441823	Not Significant	1.08012	0.707107
FI07715p (Fragment) OS=Drosophila melanogaster GN=His1:CG33852-RA PE=2 SV=1	tr|C4IY08|C4IY08_DROME (+1)	27 kDa	0	2	2	1	1	0			0.5	0.5	1.33333	0.666667	0.942809	0.471405	0.942809	0.471405	0.421648	Not Significant	0.707107	0.707107
Still life, isoform K OS=Drosophila melanogaster GN=sif PE=4 SV=3	tr|A8JNL5|A8JNL5_DROME	294 kDa	0	0	1	0	1	0			1	1	0.333333	0.333333	0.471405	0.471405	0.471405	0.471405	1	Not Significant	1.41421	1.41421
CG13335, isoform A OS=Drosophila melanogaster GN=CG13335 PE=4 SV=1	tr|A1Z9F9|A1Z9F9_DROME (+1)	46 kDa	0	0	0	2	4	8			4.66667	#DIV/0!	0	4.66667	0	2.49444	Significant	2.49444	0	Significant	0	0.534522
Lamin-C OS=Drosophila melanogaster GN=LamC PE=1 SV=2	sp|Q03427|LAMC_DROME	70 kDa	3	5	4	0	0	0			0	0	4	0	0.816497	0	0.816497	Significant	0	Significant	0.204124	0
Ef1alpha-like factor, isoform C OS=Drosophila melanogaster GN=Elf PE=4 SV=1	tr|M9PD08|M9PD08_DROME (+1)	55 kDa	3	4	2	0	0	0			0	0	3	0	0.816497	0	0.816497	Significant	0	Significant	0.272166	0
BcDNA.LD34343 OS=Drosophila melanogaster GN=wdb PE=2 SV=2	tr|Q9VB23|Q9VB23_DROME	60 kDa	3	3	2	0	0	0			0	0	2.66667	0	0.471405	0	0.471405	Significant	0	Significant	0.176777	0
CG6083 OS=Drosophila melanogaster GN=CG6083-RA PE=2 SV=2	tr|Q9VTL0|Q9VTL0_DROME	36 kDa	5	3	4	0	0	0			0	0	4	0	0.816497	0	0.816497	Significant	0	Significant	0.204124	0
IP10508p (Fragment) OS=Drosophila melanogaster GN=CG10399 PE=2 SV=1	tr|Q4V3J3|Q4V3J3_DROME (+1)	34 kDa	7	2	3	0	0	0			0	0	4	0	2.16025	0	2.16025	Significant	0	Significant	0.540062	0
IP19120p OS=Drosophila melanogaster GN=yellow-g2 PE=2 SV=1	tr|Q9W028|Q9W028_DROME	43 kDa	9	4	2	0	0	0			0	0	5	0	2.94392	0	2.94392	Significant	0	Significant	0.588784	0
CG14946, isoform C OS=Drosophila melanogaster GN=CG14946-RC PE=2 SV=3	tr|Q9VKB8|Q9VKB8_DROME	36 kDa	0	0	0	5	2	7			4.66667	#DIV/0!	0	4.66667	0	2.0548	Significant	2.0548	0	Significant	0	0.440315
Cryptochrome-1 OS=Drosophila melanogaster GN=cry PE=1 SV=1	sp|O77059|CRY1_DROME	63 kDa	2	2	5	0	0	0			0	0	3	0	1.41421	0	1.41421	Significant	0	Significant	0.471405	0
Isoform A of RNA-binding protein squid OS=Drosophila melanogaster GN=sqd	sp|Q08473-2|SQD_DROME (+2)	35 kDa	4	2	2	2	3	3			1	1	2.66667	2.66667	0.942809	0.471405	0.942809	0.471405	1	Not Significant	0.353553	0.176777
Eukaryotic translation initiation factor 3 subunit M OS=Drosophila melanogaster GN=Tango7 PE=2 SV=1	sp|Q7JVI3|EIF3M_DROME	44 kDa	2	2	1	1	1	1			0.6	0.6	1.66667	1	0.471405	0	0.471405	Significant	0	Significant	0.282843	0
Heat shock protein 26 OS=Drosophila melanogaster GN=Hsp26 PE=1 SV=2	sp|P02517|HSP26_DROME	23 kDa	3	4	4	0	3	2			0.454545	0.454545	3.66667	1.66667	0.471405	1.24722	0.471405	1.24722	0.101192	Not Significant	0.128565	0.748331
Actin-related protein 2/3 complex, subunit 4 OS=Drosophila melanogaster GN=Arpc4 PE=1 SV=1	tr|Q9VMH2|Q9VMH2_DROME	20 kDa	3	1	1	3	3	1			1.4	1.4	1.66667	2.33333	0.942809	0.942809	0.942809	0.942809	0.518519	Not Significant	0.565685	0.404061
60S ribosomal protein L38 OS=Drosophila melanogaster GN=RpL38 PE=1 SV=1	sp|Q9W5N2|RL38_DROME	8 kDa	1	3	1	2	1	2			1	1	1.66667	1.66667	0.942809	0.471405	0.942809	0.471405	1	Not Significant	0.565685	0.282843
CathD OS=Drosophila melanogaster GN=cathD PE=2 SV=1	tr|Q7K485|Q7K485_DROME	42 kDa	5	2	2	2	3	1			0.666667	0.666667	3	2	1.41421	0.816497	1.41421	0.816497	0.435331	Not Significant	0.471405	0.408248
IP04485p (Fragment) OS=Drosophila melanogaster GN=CG31713 PE=2 SV=1	tr|Q4V6G5|Q4V6G5_DROME (+2)	19 kDa	3	1	3	2	1	2			0.714286	0.714286	2.33333	1.66667	0.942809	0.471405	0.942809	0.471405	0.421648	Not Significant	0.404061	0.282843
Isoform A of Coatomer subunit gamma OS=Drosophila melanogaster GN=gammaCop	sp|Q8I0G5-2|COPG_DROME (+3)	97 kDa	4	2	2	2	1	3			0.75	0.75	2.66667	2	0.942809	0.816497	0.942809	0.816497	0.491767	Not Significant	0.353553	0.408248
CG17597 OS=Drosophila melanogaster GN=CG17597 PE=2 SV=2	tr|Q9VJ44|Q9VJ44_DROME	44 kDa	12	10	18	6	6	11			0.575	0.575	13.3333	7.66667	3.39935	2.35702	3.39935	2.35702	0.12476	Not Significant	0.254951	0.307438
RH08962p (Fragment) OS=Drosophila melanogaster GN=RpS30 PE=2 SV=1	tr|Q7JYY0|Q7JYY0_DROME (+1)	17 kDa	4	3	2	2	3	1			0.666667	0.666667	3	2	0.816497	0.816497	0.816497	0.816497	0.287864	Not Significant	0.272166	0.408248
RE09547p OS=Drosophila melanogaster GN=RpL35 PE=2 SV=1	tr|Q8MT59|Q8MT59_DROME	14 kDa	2	2	1	3	2	2			1.4	1.4	1.66667	2.33333	0.471405	0.471405	0.471405	0.471405	0.2302	Not Significant	0.282843	0.202031
Isoform 11 of Troponin T, skeletal muscle OS=Drosophila melanogaster GN=up	sp|P19351-11|TNNT_DROME	48 kDa	32	47	40	48	58	50			1.31092	1.31092	39.6667	52	6.12826	4.32049	6.12826	4.32049	0.0805896	Not Significant	0.154494	0.0830864
IP15846p OS=Drosophila melanogaster PE=2 SV=1	tr|Q29QY4|Q29QY4_DROME	23 kDa	19	20	19	20	21	25			1.13793	1.13793	19.3333	22	0.471405	2.16025	0.471405	2.16025	0.163279	Not Significant	0.024383	0.098193
Cytochrome b-c1 complex subunit 7 OS=Drosophila melanogaster GN=CG3560 PE=3 SV=1	tr|Q9VXI6|Q9VXI6_DROME	14 kDa	2	0	1	3	1	1			1.66667	1.66667	1	1.66667	0.816497	0.942809	0.816497	0.942809	0.491767	Not Significant	0.816497	0.565685
CG7519, isoform B OS=Drosophila melanogaster GN=CG7519 PE=4 SV=1	tr|M9PGB6|M9PGB6_DROME (+1)	18 kDa	1	1	2	0	1	1			0.5	0.5	1.33333	0.666667	0.471405	0.471405	0.471405	0.471405	0.2302	Not Significant	0.353553	0.707107
BcDNA.GH02250 OS=Drosophila melanogaster GN=ocn PE=2 SV=1	tr|Q9Y170|Q9Y170_DROME	17 kDa	4	1	0	3	4	4			2.2	2.2	1.66667	3.66667	1.69967	0.471405	1.69967	0.471405	0.184074	Not Significant	1.0198	0.128565
CG32230, isoform A OS=Drosophila melanogaster GN=CG32230 PE=4 SV=1	tr|Q8SYJ2|Q8SYJ2_DROME	9 kDa	1	0	1	3	2	2			3.5	3.5	0.666667	2.33333	0.471405	0.471405	0.471405	0.471405	0.0241101	Significant	0.707107	0.202031
Mitochondrial import inner membrane translocase subunit TIM50-C OS=Drosophila melanogaster GN=ttm50 PE=2 SV=2	sp|Q9W4V8|TI50C_DROME	50 kDa	2	1	0	2	2	2			2	2	1	2	0.816497	0	0.816497	Significant	0	Significant	0.816497	0
Probable cytochrome P450 28d1 OS=Drosophila melanogaster GN=Cyp28d1 PE=2 SV=1	sp|Q9VMT5|C28D1_DROME	57 kDa	2	2	0	1	1	3			1.25	1.25	1.33333	1.66667	0.942809	0.942809	0.942809	0.942809	0.741521	Not Significant	0.707107	0.565685
Selenide, water dikinase OS=Drosophila melanogaster GN=SelD PE=1 SV=1	sp|O18373|SPS1_DROME	43 kDa	1	3	2	0	1	1			0.333333	0.333333	2	0.666667	0.816497	0.471405	0.816497	0.471405	0.116117	Not Significant	0.408248	0.707107
CG10077, isoform A OS=Drosophila melanogaster GN=CG10077 PE=2 SV=1	tr|Q8MZI3|Q8MZI3_DROME	88 kDa	7	5	6	2	0	3			0.277778	0.277778	6	1.66667	0.816497	1.24722	0.816497	1.24722	0.0147206	Significant	0.136083	0.748331
Ubiquitin-conjugating enzyme E2-17 kDa OS=Drosophila melanogaster GN=UbcD6 PE=2 SV=2	sp|P25153|UBCD6_DROME (+2)	17 kDa	2	3	3	2	0	0			0.25	0.25	2.66667	0.666667	0.471405	0.942809	0.471405	0.942809	0.0550406	Not Significant	0.176777	1.41421
Blue cheese OS=Drosophila melanogaster GN=bchs PE=4 SV=4	tr|Q9VML2|Q9VML2_DROME	390 kDa	0	0	2	2	2	1			2.5	2.5	0.666667	1.66667	0.942809	0.471405	0.942809	0.471405	0.250815	Not Significant	1.41421	0.282843
Sec13 OS=Drosophila melanogaster GN=Sec13 PE=4 SV=1	tr|Q9V3J4|Q9V3J4_DROME	40 kDa	5	3	2	0	1	0			0.1	0.1	3.33333	0.333333	1.24722	0.471405	1.24722	0.471405	0.0334717	Significant	0.374166	1.41421
Probable phosphomannomutase OS=Drosophila melanogaster GN=CG10688 PE=2 SV=1	sp|Q9VTZ6|PMM_DROME	30 kDa	2	1	2	0	0	0			0	0	1.66667	0	0.471405	0	0.471405	Significant	0	Significant	0.282843	0
Rae1 OS=Drosophila melanogaster GN=Rae1 PE=4 SV=1	tr|Q9W2E7|Q9W2E7_DROME	39 kDa	4	1	3	0	0	1			0.125	0.125	2.66667	0.333333	1.24722	0.471405	1.24722	0.471405	0.0685871	Not Significant	0.467707	1.41421
Zormin, isoform E OS=Drosophila melanogaster GN=zormin PE=4 SV=1	tr|M9PE03|M9PE03_DROME	399 kDa	3	0	0	3	3	0			2	2	1	2	1.41421	1.41421	1.41421	1.41421	0.518519	Not Significant	1.41421	0.707107
CG12321 OS=Drosophila melanogaster GN=CG12321-RA PE=2 SV=1	tr|Q9VEC2|Q9VEC2_DROME	28 kDa	5	1	1	0	0	0			0	0	2.33333	0	1.88562	0	1.88562	Significant	0	Significant	0.808122	0
Protein kinase C, eye isozyme OS=Drosophila melanogaster GN=inaC PE=1 SV=1	sp|P13677|KPC2_DROME	80 kDa	5	3	2	0	0	0			0	0	3.33333	0	1.24722	0	1.24722	Significant	0	Significant	0.374166	0
CG10924, isoform A OS=Drosophila melanogaster GN=CG10924 PE=2 SV=1	tr|Q7JXB5|Q7JXB5_DROME	71 kDa	5	2	3	0	0	0			0	0	3.33333	0	1.24722	0	1.24722	Significant	0	Significant	0.374166	0
Deoxyuridine triphosphatase, isoform B OS=Drosophila melanogaster GN=dUTPase PE=2 SV=1	tr|Q8IPB1|Q8IPB1_DROME (+1)	18 kDa	5	2	3	0	0	0			0	0	3.33333	0	1.24722	0	1.24722	Significant	0	Significant	0.374166	0
ATP-dependent RNA helicase vasa, isoform A OS=Drosophila melanogaster GN=vas PE=1 SV=3	sp|P09052|VASA1_DROME (+1)	72 kDa	4	1	6	0	0	0			0	0	3.66667	0	2.0548	0	2.0548	Significant	0	Significant	0.560401	0
CG6020, isoform A OS=Drosophila melanogaster GN=CG6020 PE=4 SV=1	tr|Q9VPE2|Q9VPE2_DROME	47 kDa	3	2	2	1	2	3			0.857143	0.857143	2.33333	2	0.471405	0.816497	0.471405	0.816497	0.64333	Not Significant	0.202031	0.408248
CG18347 OS=Drosophila melanogaster GN=CG18347 PE=2 SV=1	tr|Q9VGF7|Q9VGF7_DROME	35 kDa	3	2	2	2	2	3			1	1	2.33333	2.33333	0.471405	0.471405	0.471405	0.471405	1	Not Significant	0.202031	0.202031
RH29315p OS=Drosophila melanogaster GN=Spat-RA PE=2 SV=1	tr|C6TP18|C6TP18_DROME	44 kDa	2	2	3	1	2	1			0.571429	0.571429	2.33333	1.33333	0.471405	0.471405	0.471405	0.471405	0.101192	Not Significant	0.202031	0.353553
EG:BACR25B3.2 protein OS=Drosophila melanogaster GN=trol PE=4 SV=1	tr|Q9NEF8|Q9NEF8_DROME	51 kDa	7	7	4	7	6	7			1.11111	1.11111	6	6.66667	1.41421	0.471405	1.41421	0.471405	0.561438	Not Significant	0.235702	0.0707107
CG5323 OS=Drosophila melanogaster GN=CG5323 PE=2 SV=1	tr|Q7JVK8|Q7JVK8_DROME	17 kDa	2	1	1	2	1	1			1	1	1.33333	1.33333	0.471405	0.471405	0.471405	0.471405	1	Not Significant	0.353553	0.353553
IP13472p (Fragment) OS=Drosophila melanogaster PE=2 SV=1	tr|Q29QV0|Q29QV0_DROME (+1)	66 kDa	4	2	2	3	2	1			0.75	0.75	2.66667	2	0.942809	0.816497	0.942809	0.816497	0.491767	Not Significant	0.353553	0.408248
GH08937p (Fragment) OS=Drosophila melanogaster GN=CG5703 PE=2 SV=1	tr|Q7JYN2|Q7JYN2_DROME (+1)	30 kDa	2	2	2	1	3	2			1	1	2	2	0	0.816497	Significant	0.816497	0	Significant	0	0.408248
Eukaryotic translation initiation factor 3 subunit H OS=Drosophila melanogaster GN=eIF-3p40 PE=2 SV=2	sp|Q9U9Q4|EIF3H_DROME	38 kDa	2	1	2	1	1	0			0.4	0.4	1.66667	0.666667	0.471405	0.471405	0.471405	0.471405	0.101192	Not Significant	0.282843	0.707107
RH25557p OS=Drosophila melanogaster GN=CG6972 PE=2 SV=1	tr|Q8MSS4|Q8MSS4_DROME (+1)	34 kDa	2	2	1	1	0	3			0.8	0.8	1.66667	1.33333	0.471405	1.24722	0.471405	1.24722	0.741521	Not Significant	0.282843	0.935414
Isoform 2 of Nucleoplasmin-like protein OS=Drosophila melanogaster GN=Nlp	sp|Q27415-2|NLP_DROME (+1)	14 kDa	3	0	1	2	2	3			1.75	1.75	1.33333	2.33333	1.24722	0.471405	1.24722	0.471405	0.348641	Not Significant	0.935414	0.202031
Glucosamine-6-phosphate isomerase OS=Drosophila melanogaster GN=Gnpda1 PE=2 SV=1	sp|Q9VMP9|GNPI_DROME (+3)	31 kDa	5	4	3	0	1	2			0.25	0.25	4	1	0.816497	0.816497	0.816497	0.816497	0.0213116	Significant	0.204124	0.816497
Peptidyl-prolyl cis-trans isomerase OS=Drosophila melanogaster GN=CG2852 PE=2 SV=1	tr|Q9W227|Q9W227_DROME	22 kDa	6	1	1	1	0	3			0.5	0.5	2.66667	1.33333	2.35702	1.24722	2.35702	1.24722	0.518519	Not Significant	0.883883	0.935414
CG13321 OS=Drosophila melanogaster GN=CG13321 PE=2 SV=1	tr|Q7JZZ3|Q7JZZ3_DROME	31 kDa	2	0	3	0	3	3			1.2	1.2	1.66667	2	1.24722	1.41421	1.24722	1.41421	0.814902	Not Significant	0.748331	0.707107
CG17258, isoform D OS=Drosophila melanogaster GN=CG17258 PE=4 SV=1	tr|M9PB20|M9PB20_DROME (+2)	104 kDa	0	1	1	1	0	0			0.5	0.5	0.666667	0.333333	0.471405	0.471405	0.471405	0.471405	0.518519	Not Significant	0.707107	1.41421
CG6459 protein OS=Drosophila melanogaster GN=CG6459 PE=4 SV=1	tr|A0APE6|A0APE6_DROME (+1)	29 kDa	3	1	2	0	0	1			0.166667	0.166667	2	0.333333	0.816497	0.471405	0.816497	0.471405	0.0667665	Not Significant	0.408248	1.41421
CG3446 OS=Drosophila melanogaster GN=CG3446 PE=2 SV=1	tr|Q9W402|Q9W402_DROME	18 kDa	0	0	2	3	2	3			4	4	0.666667	2.66667	0.942809	0.471405	0.942809	0.471405	0.0550406	Not Significant	1.41421	0.176777
Tim17b OS=Drosophila melanogaster GN=Tim17b PE=4 SV=1	tr|Q7PLT4|Q7PLT4_DROME	18 kDa	1	0	0	4	3	2			9	9	0.333333	3	0.471405	0.816497	0.471405	0.816497	0.0161301	Significant	1.41421	0.272166
Chorion protein S15 OS=Drosophila melanogaster GN=Cp15 PE=3 SV=1	sp|P07185|CH15_DROME	12 kDa	2	9	2	1	0	0			0.0769231	0.0769231	4.33333	0.333333	3.29983	0.471405	3.29983	0.471405	0.164923	Not Significant	0.7615	1.41421
CG6052 OS=Drosophila melanogaster GN=CG6052 PE=4 SV=3	tr|Q9VVJ9|Q9VVJ9_DROME	192 kDa	0	1	1	0	0	1			0.5	0.5	0.666667	0.333333	0.471405	0.471405	0.471405	0.471405	0.518519	Not Significant	0.707107	1.41421
DNA damage-binding protein 1 OS=Drosophila melanogaster GN=pic PE=1 SV=1	sp|Q9XYZ5|DDB1_DROME	126 kDa	5	2	1	0	0	0			0	0	2.66667	0	1.69967	0	1.69967	Significant	0	Significant	0.637377	0
FI22042p1 OS=Drosophila melanogaster GN=Aats-val-RA PE=2 SV=1	tr|T2GFI6|T2GFI6_DROME	118 kDa	4	2	2	0	0	0			0	0	2.66667	0	0.942809	0	0.942809	Significant	0	Significant	0.353553	0
Sodium/potassium-transporting ATPase subunit beta-1 OS=Drosophila melanogaster GN=nrv1 PE=1 SV=2	sp|Q24046|ATPB1_DROME (+1)	35 kDa	0	0	0	1	1	5			2.33333	#DIV/0!	0	2.33333	0	1.88562	Significant	1.88562	0	Significant	0	0.808122
Obp44a OS=Drosophila melanogaster GN=Obp44a PE=2 SV=1	tr|Q7K084|Q7K084_DROME	16 kDa	1	0	0	2	0	7			9	9	0.333333	3	0.471405	2.94392	0.471405	2.94392	0.274577	Not Significant	1.41421	0.981307
Kinesin-like protein at 54D OS=Drosophila melanogaster GN=Klp54D PE=3 SV=1	tr|A1ZAV4|A1ZAV4_DROME	93 kDa	1	0	0	1	0	0			1	1	0.333333	0.333333	0.471405	0.471405	0.471405	0.471405	1	Not Significant	1.41421	1.41421
CG11752 OS=Drosophila melanogaster GN=CG11752 PE=4 SV=1	tr|Q9VZ01|Q9VZ01_DROME	11 kDa	2	4	2	2	2	3			0.875	0.875	2.66667	2.33333	0.942809	0.471405	0.942809	0.471405	0.677869	Not Significant	0.353553	0.202031
CG32694, isoform G OS=Drosophila melanogaster GN=CG32694 PE=4 SV=1	tr|M9NGX5|M9NGX5_DROME (+1)	20 kDa	2	1	2	1	2	1			0.8	0.8	1.66667	1.33333	0.471405	0.471405	0.471405	0.471405	0.518519	Not Significant	0.282843	0.353553
Isoform B of Putative cysteine proteinase CG12163 OS=Drosophila melanogaster GN=CG12163	sp|Q9VN93-2|CPR1_DROME (+2)	54 kDa	1	3	1	1	3	1			1	1	1.66667	1.66667	0.942809	0.942809	0.942809	0.942809	1	Not Significant	0.565685	0.565685
CG10639 OS=Drosophila melanogaster GN=CG10639-RA PE=2 SV=1	tr|Q9VJ28|Q9VJ28_DROME	50 kDa	1	3	1	1	1	1			0.6	0.6	1.66667	1	0.942809	0	0.942809	Significant	0	Significant	0.565685	0
26S proteasome non-ATPase regulatory subunit 11 OS=Drosophila melanogaster GN=Rpn6 PE=1 SV=1	sp|Q7KLV9|PSD11_DROME	47 kDa	1	1	3	2	1	1			0.8	0.8	1.66667	1.33333	0.942809	0.471405	0.942809	0.471405	0.677869	Not Significant	0.565685	0.353553
CG10527 OS=Drosophila melanogaster GN=CG10527 PE=4 SV=1	tr|Q9W2M4|Q9W2M4_DROME	32 kDa	1	0	1	3	2	3			4	4	0.666667	2.66667	0.471405	0.471405	0.471405	0.471405	0.0132356	Significant	0.707107	0.176777
RH23043p OS=Drosophila melanogaster GN=NDUFA8 PE=2 SV=1	tr|Q8SY88|Q8SY88_DROME (+1)	20 kDa	2	0	1	1	1	2			1.33333	1.33333	1	1.33333	0.816497	0.471405	0.816497	0.471405	0.64333	Not Significant	0.816497	0.353553
Innexin inx2 OS=Drosophila melanogaster GN=Inx2 PE=1 SV=1	sp|Q9V427|INX2_DROME (+1)	42 kDa	2	0	2	1	2	1			1	1	1.33333	1.33333	0.942809	0.471405	0.942809	0.471405	1	Not Significant	0.707107	0.353553
FI09227p OS=Drosophila melanogaster GN=Rab11-RB PE=2 SV=1	tr|B8A3X3|B8A3X3_DROME	24 kDa	2	0	1	2	1	2			1.66667	1.66667	1	1.66667	0.816497	0.471405	0.816497	0.471405	0.373901	Not Significant	0.816497	0.282843
CG8844 protein OS=Drosophila melanogaster GN=Pdsw PE=2 SV=1	tr|Q9VQR2|Q9VQR2_DROME	19 kDa	1	2	0	1	2	4			2.33333	2.33333	1	2.33333	0.816497	1.24722	0.816497	1.24722	0.274577	Not Significant	0.816497	0.534522
RE73432p OS=Drosophila melanogaster GN=EG:BACR19J1.2 PE=2 SV=1	tr|Q8SZN6|Q8SZN6_DROME	17 kDa	1	2	2	1	2	2			1	1	1.66667	1.66667	0.471405	0.471405	0.471405	0.471405	1	Not Significant	0.282843	0.282843
GST-containing FLYWCH zinc-finger protein OS=Drosophila melanogaster GN=gfzf PE=2 SV=1	tr|Q6NP69|Q6NP69_DROME	119 kDa	1	0	1	5	4	4			6.5	6.5	0.666667	4.33333	0.471405	0.471405	0.471405	0.471405	0.00147312	Significant	0.707107	0.108786
Probable actin-related protein 2/3 complex subunit 2 OS=Drosophila melanogaster GN=Arc-p34 PE=2 SV=2	sp|Q9VIM5|ARPC2_DROME	35 kDa	3	1	2	0	0	2			0.333333	0.333333	2	0.666667	0.816497	0.942809	0.816497	0.942809	0.205106	Not Significant	0.408248	1.41421
CG1371 OS=Drosophila melanogaster GN=CG1371 PE=4 SV=1	tr|A1Z843|A1Z843_DROME (+3)	131 kDa	2	3	1	0	1	1			0.333333	0.333333	2	0.666667	0.816497	0.471405	0.816497	0.471405	0.116117	Not Significant	0.408248	0.707107
CAD protein OS=Drosophila melanogaster GN=r PE=1 SV=3	sp|P05990|PYR1_DROME	247 kDa	3	2	1	2	0	0			0.333333	0.333333	2	0.666667	0.816497	0.942809	0.816497	0.942809	0.205106	Not Significant	0.408248	1.41421
CG17272 OS=Drosophila melanogaster GN=CG17272 PE=2 SV=2	tr|Q9VDI3|Q9VDI3_DROME	17 kDa	2	0	0	1	3	3			3.5	3.5	0.666667	2.33333	0.942809	0.942809	0.942809	0.942809	0.151835	Not Significant	1.41421	0.404061
[truncated: 660 more rows]

## Sheet: 2 fold only
Identified Proteins (1506)	Accession Number	Molecular Weight	Control_L1	Control_L3	Control_L5	MHC/Dg-GFP_L2	MHC/Dg-GFP_L4	MHC/Dg-GFP_L6			AVE FOLD MEAN		Mean Control	Mean Experiment	Std. dev control	Std. dec experiment			T-Test / Significance	Significane	Mean to STD con	Mean to STD exp
[truncated: 86 more rows]
